# Supplementary material for: Single-Cell RNA Sequencing of Baseline Immune Profiles After Third Vaccination Associated with Subsequent SARS-CoV-2 Infection in Naïve Individuals
Source: Int J Mol Sci. 2025 Apr 8;26(8):3494. doi: 10.3390/ijms26083494 (PMC12027237; doi:10.3390/ijms26083494)
Supplement: Supplementary file 1 [file ijms-26-03494-s001.zip]

Archive with 2 entries (2 files):
- ijms-3548205-Supplementary Information.pdf
- ijms-3548205-Supplementary Data S1.xlsx
