# Supplementary material for: Single-Cell RNA Sequencing of Baseline Immune Profiles After Third Vaccination Associated with Subsequent SARS-CoV-2 Infection in Naïve Individuals
Source: Int J Mol Sci. 2025 Apr 8;26(8):3494. doi: 10.3390/ijms26083494 (PMC12027237; doi:10.3390/ijms26083494)
Supplement: Supplementary file 1 [file ijms-26-03494-s001.zip › ijms-3548205-Supplementary Data S1.xlsx]

## Sheet: whole
Supplementary Data S1. Differentially expressed genes for each cluster
gene	p_val	p_val_adj	avg_log2FC	pct.1	pct.2	diff	cluster
IL32	0	0	2.62443	0.839	0.217	0.622	T/NK
CD3E	0	0	2.60042	0.791	0.203	0.588	T/NK
BCL11B	0	0	1.97055	0.784	0.262	0.522	T/NK
IL7R	0	0	2.47996	0.787	0.27	0.517	T/NK
TRAC	0	0	2.53042	0.681	0.178	0.503	T/NK
SPOCK2	0	0	1.96649	0.769	0.279	0.49	T/NK
ITK	0	0	2.05088	0.71	0.221	0.489	T/NK
CD96	0	0	2.06563	0.688	0.214	0.474	T/NK
TCF7	0	0	2.18369	0.701	0.235	0.466	T/NK
ARL4C	0	0	1.98682	0.826	0.363	0.463	T/NK
ETS1	0	0	1.76498	0.909	0.449	0.46	T/NK
CD2	0	0	2.53904	0.562	0.109	0.453	T/NK
LEPROTL1	0	0	2.03602	0.664	0.215	0.449	T/NK
RORA	0	0	1.8787	0.688	0.24	0.448	T/NK
SLFN12L	0	0	2.24119	0.608	0.167	0.441	T/NK
PRKCH	0	0	1.76546	0.696	0.256	0.44	T/NK
SYNE2	0	0	1.89816	0.759	0.32	0.439	T/NK
SLFN5	0	0	2.43425	0.572	0.135	0.437	T/NK
TRBC2	0	0	2.04911	0.784	0.35	0.434	T/NK
PIK3R1	0	0	1.92277	0.777	0.352	0.425	T/NK
TRBC1	0	0	2.56002	0.531	0.114	0.417	T/NK
CD3G	0	0	2.70017	0.487	0.085	0.402	T/NK
PCED1B-AS1	0	0	1.98476	0.59	0.194	0.396	T/NK
LEF1	0	0	2.18259	0.57	0.177	0.393	T/NK
BCL9L	0	0	2.00787	0.542	0.163	0.379	T/NK
CD247	0	0	1.84342	0.597	0.227	0.37	T/NK
MGAT4A	0	0	1.9524	0.514	0.146	0.368	T/NK
CAMK4	0	0	1.75403	0.595	0.228	0.367	T/NK
LCK	0	0	2.2553	0.47	0.106	0.364	T/NK
FYB1	0	0	1.3863	0.935	0.574	0.361	T/NK
RBL2	0	0	1.40702	0.712	0.36	0.352	T/NK
RCAN3	0	0	1.91179	0.566	0.216	0.35	T/NK
FYN	0	0	1.36522	0.796	0.448	0.348	T/NK
SUN2	0	0	1.49947	0.693	0.345	0.348	T/NK
ZFP36L2	0	0	1.34456	0.88	0.554	0.326	T/NK
TNFAIP3	0	0	0.992504	0.905	0.605	0.3	T/NK
PPP2R5C	0	0	1.23779	0.787	0.49	0.297	T/NK
SARAF	0	0	1.2208	0.89	0.636	0.254	T/NK
RPS3	2.26215e-305	5.81168e-301	0.935809	0.892	0.771	0.121	T/NK
PIK3IP1	1.84442e-303	4.7385e-299	1.60332	0.599	0.248	0.351	T/NK
CALM1	1.58499e-301	4.07201e-297	1.00519	0.885	0.727	0.158	T/NK
DNAJB1	7.02345e-295	1.80439e-290	1.96314	0.509	0.162	0.347	T/NK
TXNIP	1.69209e-294	4.34714e-290	0.963646	0.87	0.588	0.282	T/NK
EVL	1.14756e-293	2.9482e-289	1.37959	0.643	0.3	0.343	T/NK
CD7	1.03084e-292	2.64832e-288	2.83265	0.399	0.063	0.336	T/NK
DGKA	2.52393e-291	6.48422e-287	1.71971	0.568	0.231	0.337	T/NK
MLLT6	6.56716e-285	1.68717e-280	1.51027	0.596	0.255	0.341	T/NK
RUNX3	1.59894e-275	4.10784e-271	1.88296	0.583	0.277	0.306	T/NK
OXNAD1	3.77139e-270	9.68908e-266	2.14366	0.46	0.129	0.331	T/NK
CD3D	9.53918e-269	2.45071e-264	2.54099	0.392	0.072	0.32	T/NK
PTPRC	9.37335e-268	2.40811e-263	0.652928	0.977	0.891	0.086	T/NK
AAK1	2.1812e-266	5.60371e-262	1.66571	0.543	0.211	0.332	T/NK
PDE3B	2.68774e-266	6.90508e-262	1.5613	0.66	0.341	0.319	T/NK
CNOT6L	1.63754e-265	4.20701e-261	1.16984	0.75	0.454	0.296	T/NK
RPL3	1.14605e-264	2.94433e-260	0.816564	0.92	0.839	0.081	T/NK
LITAF	3.47393e-259	8.92488e-255	1.35153	0.632	0.321	0.311	T/NK
RPS29	1.98112e-258	5.0897e-254	0.735043	0.959	0.935	0.024	T/NK
GIMAP7	2.45208e-258	6.29965e-254	2.67405	0.376	0.067	0.309	T/NK
SLC38A1	2.70079e-258	6.93861e-254	0.986018	0.766	0.441	0.325	T/NK
RASGRP1	6.74823e-255	1.73369e-250	1.39339	0.596	0.262	0.334	T/NK
TC2N	1.92559e-252	4.94702e-248	1.62214	0.513	0.184	0.329	T/NK
MALAT1	1.17199e-250	3.01097e-246	0.663857	1	0.995	0.005	T/NK
SKAP1	6.54506e-250	1.68149e-245	1.37719	0.633	0.307	0.326	T/NK
IKZF1	9.53649e-250	2.45002e-245	1.06157	0.746	0.456	0.29	T/NK
TLE5	8.32491e-249	2.13875e-244	0.748272	0.874	0.621	0.253	T/NK
INPP4B	1.61198e-248	4.14133e-244	1.78202	0.495	0.175	0.32	T/NK
RPS27A	2.83806e-244	7.29125e-240	0.737719	0.932	0.89	0.042	T/NK
SORL1	1.67467e-240	4.30239e-236	1.285	0.633	0.332	0.301	T/NK
ATM	3.42992e-240	8.81181e-236	1.12541	0.695	0.396	0.299	T/NK
GPRIN3	7.8435e-238	2.01507e-233	2.0218	0.423	0.114	0.309	T/NK
PAG1	5.64536e-236	1.45035e-231	1.22279	0.626	0.317	0.309	T/NK
ZC3HAV1	8.05623e-234	2.06973e-229	1.06772	0.713	0.426	0.287	T/NK
RPL14	1.39205e-232	3.57631e-228	0.718351	0.93	0.886	0.044	T/NK
SATB1	1.71882e-232	4.41582e-228	1.68993	0.517	0.221	0.296	T/NK
MAL	8.35756e-231	2.14714e-226	2.59501	0.361	0.073	0.288	T/NK
IL2RG	1.71732e-229	4.41196e-225	1.15798	0.691	0.415	0.276	T/NK
CLEC2D	2.78089e-225	7.14437e-221	1.06534	0.702	0.399	0.303	T/NK
STK4	1.28979e-224	3.31361e-220	0.917938	0.777	0.534	0.243	T/NK
PRKCQ	5.33788e-224	1.37136e-219	1.89454	0.422	0.124	0.298	T/NK
CD6	1.55049e-218	3.98336e-214	1.88333	0.426	0.133	0.293	T/NK
CD5	2.54772e-218	6.54535e-214	2.1751	0.374	0.09	0.284	T/NK
RPS27	3.31373e-217	8.5133e-213	0.688531	0.939	0.903	0.036	T/NK
KLF2	1.39566e-216	3.58559e-212	0.787515	0.854	0.641	0.213	T/NK
CCL5	2.33079e-215	5.98803e-211	2.67214	0.388	0.114	0.274	T/NK
VAMP2	3.31272e-214	8.5107e-210	0.956549	0.739	0.492	0.247	T/NK
SYTL3	4.73056e-214	1.21533e-209	1.50206	0.508	0.21	0.298	T/NK
PYHIN1	2.5244e-213	6.48543e-209	2.1316	0.41	0.126	0.284	T/NK
ITGA6	2.1775e-211	5.59421e-207	2.61713	0.331	0.061	0.27	T/NK
TMC8	3.38666e-210	8.70067e-206	1.30743	0.566	0.279	0.287	T/NK
RNF125	1.07736e-209	2.76786e-205	1.86648	0.422	0.139	0.283	T/NK
TXK	6.15717e-208	1.58184e-203	1.9937	0.404	0.122	0.282	T/NK
CD28	7.91944e-208	2.03458e-203	2.25056	0.359	0.085	0.274	T/NK
PTPN4	2.88064e-206	7.40065e-202	1.68156	0.448	0.161	0.287	T/NK
CCSER2	3.06716e-206	7.87983e-202	1.52165	0.487	0.196	0.291	T/NK
NDFIP1	7.29217e-206	1.87343e-201	1.38918	0.568	0.291	0.277	T/NK
CCND3	1.37111e-204	3.52252e-200	1.06622	0.692	0.409	0.283	T/NK
NPM1	8.22654e-204	2.11348e-199	0.869579	0.821	0.65	0.171	T/NK
TESPA1	3.43336e-203	8.82066e-199	1.98944	0.396	0.12	0.276	T/NK
TRABD2A	5.6557e-200	1.45301e-195	2.00455	0.398	0.126	0.272	T/NK
PRMT2	1.20967e-198	3.10776e-194	1.50166	0.487	0.211	0.276	T/NK
RPS25	2.69887e-198	6.93366e-194	0.742535	0.899	0.849	0.05	T/NK
CDC42SE2	4.70439e-198	1.2086e-193	0.960229	0.791	0.55	0.241	T/NK
KIF2A	4.59806e-197	1.18129e-192	1.39343	0.487	0.207	0.28	T/NK
RPS6	5.66926e-197	1.45649e-192	0.69604	0.949	0.922	0.027	T/NK
RPS12	6.59241e-197	1.69365e-192	0.790942	0.914	0.878	0.036	T/NK
THEMIS	4.92341e-196	1.26487e-191	1.966	0.374	0.102	0.272	T/NK
TNIK	1.08239e-194	2.78078e-190	1.63561	0.454	0.175	0.279	T/NK
TGFBR3	3.37631e-194	8.67408e-190	2.0126	0.371	0.103	0.268	T/NK
CTSW	6.10824e-194	1.56927e-189	2.81824	0.309	0.058	0.251	T/NK
LINC00861	1.16765e-193	2.9998e-189	2.4203	0.323	0.067	0.256	T/NK
CST7	8.11227e-191	2.08412e-186	2.84593	0.313	0.063	0.25	T/NK
KLF12	7.57852e-190	1.947e-185	1.20751	0.652	0.385	0.267	T/NK
ITPKB	1.5008e-189	3.8557e-185	1.47214	0.482	0.208	0.274	T/NK
PRKCQ-AS1	2.39989e-189	6.16555e-185	2.47288	0.312	0.061	0.251	T/NK
CHD3	6.6066e-189	1.6973e-184	1.67456	0.423	0.155	0.268	T/NK
GCC2	6.54917e-188	1.68255e-183	1.186	0.595	0.329	0.266	T/NK
IL6ST	8.817e-188	2.26518e-183	1.67602	0.473	0.213	0.26	T/NK
ABLIM1	1.0702e-187	2.74945e-183	1.4042	0.506	0.234	0.272	T/NK
RPS14	1.50941e-187	3.87783e-183	0.739794	0.896	0.863	0.033	T/NK
WIPF1	4.39291e-187	1.12858e-182	0.942887	0.701	0.467	0.234	T/NK
NKG7	9.05837e-187	2.32718e-182	3.04559	0.319	0.074	0.245	T/NK
RNF213	8.18549e-186	2.10293e-181	0.982957	0.686	0.446	0.24	T/NK
PITPNC1	3.25887e-185	8.37236e-181	1.23364	0.572	0.295	0.277	T/NK
SYNE1	2.08028e-184	5.34444e-180	1.51728	0.495	0.227	0.268	T/NK
STAT4	8.62868e-183	2.21679e-178	1.52925	0.461	0.188	0.273	T/NK
RPL31	1.026e-181	2.63589e-177	0.675516	0.929	0.914	0.015	T/NK
RPS4X	6.6429e-179	1.70663e-174	0.652682	0.92	0.875	0.045	T/NK
GBP5	2.06197e-178	5.29742e-174	1.70695	0.395	0.136	0.259	T/NK
S1PR1	2.687e-178	6.90318e-174	1.73151	0.39	0.133	0.257	T/NK
ADD3	2.22009e-177	5.70363e-173	0.844642	0.715	0.474	0.241	T/NK
EEF1A1	1.77855e-176	4.56926e-172	0.516287	0.97	0.942	0.028	T/NK
RPS3A	7.24701e-176	1.86183e-171	0.700321	0.909	0.861	0.048	T/NK
SEPTIN6	1.78283e-175	4.58027e-171	0.905476	0.706	0.457	0.249	T/NK
TOB1	3.81238e-175	9.79439e-171	1.58145	0.448	0.191	0.257	T/NK
RASA3	5.74261e-173	1.47533e-168	1.09475	0.554	0.286	0.268	T/NK
RPL30	1.01333e-172	2.60335e-168	0.628653	0.929	0.909	0.02	T/NK
CYFIP2	1.05144e-172	2.70125e-168	1.03456	0.598	0.33	0.268	T/NK
HLA-E	2.70918e-171	6.96016e-167	0.498295	0.973	0.913	0.06	T/NK
CCND2	3.93191e-171	1.01015e-166	1.87848	0.355	0.109	0.246	T/NK
PARP8	1.8678e-170	4.79855e-166	1.21464	0.547	0.29	0.257	T/NK
WWP1	3.32773e-170	8.54927e-166	1.52459	0.438	0.183	0.255	T/NK
PXN	4.89142e-169	1.25666e-164	1.51477	0.423	0.171	0.252	T/NK
PBXIP1	4.40491e-168	1.13166e-163	1.45099	0.423	0.168	0.255	T/NK
MBNL1	8.79745e-168	2.26015e-163	0.575512	0.929	0.8	0.129	T/NK
MLLT3	1.26487e-167	3.24957e-163	1.74164	0.381	0.132	0.249	T/NK
RPS20	7.12492e-166	1.83046e-161	0.619267	0.92	0.891	0.029	T/NK
RPL21	3.14832e-165	8.08835e-161	0.573122	0.944	0.944	0	T/NK
IPCEF1	4.1898e-165	1.0764e-160	2.26941	0.31	0.079	0.231	T/NK
RPS15A	2.38746e-164	6.13363e-160	0.664416	0.884	0.828	0.056	T/NK
HSPA8	4.76885e-162	1.22516e-157	1.00376	0.591	0.35	0.241	T/NK
ARHGEF1	4.06701e-161	1.04486e-156	0.863021	0.694	0.471	0.223	T/NK
RPL27A	8.59166e-159	2.20728e-154	0.562518	0.916	0.888	0.028	T/NK
JAK1	1.95526e-158	5.02325e-154	0.806602	0.741	0.534	0.207	T/NK
DOCK10	2.65826e-158	6.82933e-154	1.07703	0.625	0.388	0.237	T/NK
RPL13A	1.43546e-157	3.68784e-153	0.539391	0.949	0.906	0.043	T/NK
SEMA4D	4.99457e-157	1.28315e-152	1.31128	0.455	0.209	0.246	T/NK
RPL13	2.50936e-155	6.4468e-151	0.613899	0.925	0.883	0.042	T/NK
PSIP1	1.56656e-154	4.02464e-150	1.11035	0.531	0.281	0.25	T/NK
RPLP2	8.06162e-153	2.07111e-148	0.62014	0.924	0.894	0.03	T/NK
RPL34	1.06079e-150	2.72527e-146	0.552272	0.952	0.929	0.023	T/NK
RPL32	1.14982e-150	2.954e-146	0.613864	0.938	0.92	0.018	T/NK
RPL23A	1.24977e-150	3.21079e-146	0.577514	0.896	0.827	0.069	T/NK
SPTAN1	2.44768e-150	6.28833e-146	1.26895	0.467	0.227	0.24	T/NK
RPS18	5.58309e-150	1.43435e-145	0.595709	0.936	0.898	0.038	T/NK
SERINC5	4.80885e-149	1.23544e-144	1.52702	0.419	0.184	0.235	T/NK
B2M	5.68926e-148	1.46163e-143	0.470586	0.982	0.95	0.032	T/NK
TNRC6C	1.2939e-147	3.32417e-143	1.16549	0.462	0.215	0.247	T/NK
GNLY	8.9458e-146	2.29826e-141	3.19783	0.319	0.111	0.208	T/NK
RPL36	1.64882e-144	4.23598e-140	0.651845	0.877	0.82	0.057	T/NK
RPS21	3.86009e-142	9.91697e-138	0.636302	0.878	0.815	0.063	T/NK
CYLD	4.12733e-142	1.06035e-137	1.07236	0.558	0.335	0.223	T/NK
RIPOR2	7.71546e-141	1.98218e-136	0.543216	0.889	0.706	0.183	T/NK
CDC42SE1	5.0945e-140	1.30883e-135	0.753649	0.733	0.548	0.185	T/NK
ESYT2	5.8153e-140	1.49401e-135	1.12198	0.481	0.247	0.234	T/NK
RPL9	3.44634e-139	8.85399e-135	0.597616	0.917	0.888	0.029	T/NK
DUSP16	5.06157e-139	1.30037e-134	1.6326	0.34	0.12	0.22	T/NK
CELF2	3.06223e-138	7.86716e-134	0.736831	0.775	0.597	0.178	T/NK
ATP2B4	9.18191e-138	2.35892e-133	1.59684	0.35	0.132	0.218	T/NK
LRRC8C	9.17591e-137	2.35738e-132	1.89823	0.305	0.096	0.209	T/NK
PIP4K2A	1.41368e-136	3.6319e-132	0.806132	0.602	0.36	0.242	T/NK
RPSA	8.26233e-136	2.12268e-131	0.695621	0.761	0.576	0.185	T/NK
ITGAL	1.05516e-135	2.71082e-131	1.07526	0.548	0.327	0.221	T/NK
TPT1	1.20487e-135	3.09543e-131	0.52854	0.956	0.962	-0.006	T/NK
RPL38	1.23473e-135	3.17214e-131	0.585952	0.908	0.894	0.014	T/NK
AKNA	1.78174e-135	4.57746e-131	0.957185	0.568	0.344	0.224	T/NK
ARHGEF3	1.82194e-135	4.68075e-131	1.47621	0.374	0.152	0.222	T/NK
KLF3	1.89094e-135	4.85801e-131	0.835766	0.608	0.381	0.227	T/NK
NUCKS1	4.26223e-134	1.09501e-129	0.823983	0.643	0.427	0.216	T/NK
BTN3A2	6.53566e-134	1.67908e-129	1.38604	0.407	0.189	0.218	T/NK
FAM102A	1.03853e-132	2.66808e-128	1.56254	0.342	0.129	0.213	T/NK
CCR7	4.42393e-132	1.13655e-127	1.24812	0.456	0.239	0.217	T/NK
APOL6	4.4843e-132	1.15206e-127	1.53261	0.365	0.15	0.215	T/NK
CCDC88C	4.88537e-132	1.2551e-127	1.04895	0.487	0.259	0.228	T/NK
MACF1	9.05393e-132	2.32604e-127	0.898727	0.618	0.399	0.219	T/NK
STAT5B	2.64657e-131	6.79929e-127	1.05207	0.492	0.268	0.224	T/NK
ANKRD12	7.35889e-131	1.89057e-126	0.754094	0.726	0.544	0.182	T/NK
CDC14A	1.04622e-129	2.68785e-125	1.3513	0.396	0.177	0.219	T/NK
TOMM7	1.98189e-129	5.09168e-125	0.766861	0.724	0.57	0.154	T/NK
LDHB	2.52113e-129	6.47703e-125	1.76013	0.306	0.103	0.203	T/NK
PRKACB	4.89693e-129	1.25807e-124	1.25106	0.421	0.2	0.221	T/NK
DDX6	3.39896e-128	8.73227e-124	0.789748	0.626	0.403	0.223	T/NK
RPL5	3.82054e-128	9.81535e-124	0.596849	0.899	0.853	0.046	T/NK
ACAP1	3.91684e-127	1.00627e-122	1.12127	0.441	0.217	0.224	T/NK
RPL10	2.55509e-126	6.56429e-122	0.515099	0.934	0.904	0.03	T/NK
PTGER4	1.20518e-125	3.09624e-121	1.09978	0.449	0.226	0.223	T/NK
MPHOSPH8	2.6686e-124	6.85589e-120	1.03659	0.502	0.284	0.218	T/NK
SNRK	3.79729e-124	9.75561e-120	1.16747	0.443	0.226	0.217	T/NK
TRERF1	2.97718e-123	7.64868e-119	1.53152	0.343	0.138	0.205	T/NK
FKBP5	1.34142e-122	3.44623e-118	1.15534	0.503	0.288	0.215	T/NK
STK38	2.85646e-122	7.33853e-118	1.03358	0.52	0.31	0.21	T/NK
RPL4	3.00084e-122	7.70947e-118	0.638487	0.868	0.835	0.033	T/NK
TTC39C	7.63627e-122	1.96183e-117	1.32615	0.393	0.18	0.213	T/NK
SSBP3	2.19279e-121	5.6335e-117	1.21176	0.445	0.235	0.21	T/NK
PDCD4	1.02591e-120	2.63568e-116	0.855959	0.589	0.379	0.21	T/NK
ZNF91	8.70145e-120	2.23549e-115	1.27422	0.401	0.192	0.209	T/NK
NELL2	1.085e-119	2.78748e-115	1.71691	0.318	0.119	0.199	T/NK
RPS28	1.08589e-119	2.78975e-115	0.517394	0.922	0.902	0.02	T/NK
CXCR4	2.61552e-119	6.71953e-115	0.379971	0.89	0.628	0.262	T/NK
SEPTIN9	9.51281e-119	2.44394e-114	0.79363	0.633	0.442	0.191	T/NK
CDKN1B	3.12004e-118	8.0157e-114	1.14254	0.43	0.22	0.21	T/NK
RPL41	5.3064e-118	1.36327e-113	0.443958	0.945	0.916	0.029	T/NK
CEP85L	8.85529e-118	2.27501e-113	1.18502	0.438	0.23	0.208	T/NK
EIF4B	1.89992e-117	4.88108e-113	0.65347	0.775	0.648	0.127	T/NK
INPP4A	2.42695e-117	6.23507e-113	1.24973	0.371	0.164	0.207	T/NK
NFATC2	1.11908e-116	2.87502e-112	1.51594	0.323	0.126	0.197	T/NK
TSPAN14	2.6365e-116	6.77344e-112	1.10649	0.444	0.236	0.208	T/NK
DDX24	5.14207e-116	1.32105e-111	0.838539	0.573	0.369	0.204	T/NK
TNRC6B	1.35625e-115	3.48435e-111	0.76425	0.714	0.533	0.181	T/NK
ARHGAP15	1.92741e-115	4.95172e-111	0.852148	0.739	0.554	0.185	T/NK
XIST	8.84121e-115	2.27139e-110	0.679079	0.755	0.586	0.169	T/NK
CEMIP2	5.73859e-114	1.4743e-109	0.999252	0.541	0.335	0.206	T/NK
DIP2A	2.20933e-113	5.67598e-109	1.46561	0.334	0.139	0.195	T/NK
SETD1B	8.79833e-113	2.26038e-108	1.32513	0.381	0.185	0.196	T/NK
TRAF3IP3	9.67954e-113	2.48677e-108	1.09065	0.436	0.229	0.207	T/NK
SCML4	5.25871e-112	1.35102e-107	1.48374	0.308	0.115	0.193	T/NK
BIN2	8.87573e-112	2.28026e-107	1.06879	0.475	0.275	0.2	T/NK
FNBP1	1.17046e-111	3.00703e-107	0.635597	0.744	0.557	0.187	T/NK
CYTH1	1.34408e-111	3.45307e-107	0.786205	0.641	0.444	0.197	T/NK
PRRC2C	4.83795e-111	1.24292e-106	0.571762	0.836	0.72	0.116	T/NK
IQGAP2	8.51105e-111	2.18657e-106	0.962757	0.563	0.37	0.193	T/NK
RASA2	2.06522e-110	5.30576e-106	0.920675	0.516	0.306	0.21	T/NK
ARID4B	3.13744e-110	8.06039e-106	0.709189	0.696	0.515	0.181	T/NK
CDR2	6.23972e-110	1.60305e-105	1.38982	0.319	0.126	0.193	T/NK
BCL2	7.85098e-110	2.01699e-105	1.05351	0.532	0.329	0.203	T/NK
HECA	1.41231e-108	3.62836e-104	0.873689	0.54	0.339	0.201	T/NK
MDFIC	3.29391e-108	8.46237e-104	1.22233	0.387	0.19	0.197	T/NK
HP1BP3	6.85649e-108	1.7615e-103	0.830777	0.584	0.395	0.189	T/NK
EMB	9.72523e-108	2.49851e-103	0.850837	0.567	0.372	0.195	T/NK
BTN3A1	7.68938e-107	1.97548e-102	1.26439	0.364	0.17	0.194	T/NK
TECR	8.77806e-107	2.25517e-102	1.19612	0.377	0.182	0.195	T/NK
ATXN7	1.05805e-105	2.71825e-101	1.04263	0.443	0.244	0.199	T/NK
KAT6A	2.27544e-105	5.84582e-101	0.781732	0.575	0.369	0.206	T/NK
KCNA3	2.81937e-105	7.24325e-101	1.0929	0.432	0.237	0.195	T/NK
RPL37	6.73371e-105	1.72996e-100	0.454466	0.926	0.905	0.021	T/NK
CBLB	9.81198e-105	2.52079e-100	1.06938	0.455	0.251	0.204	T/NK
PRKCA	8.75714e-104	2.2498e-99	1.33786	0.4	0.208	0.192	T/NK
LBH	6.1528e-103	1.58072e-98	1.17185	0.377	0.184	0.193	T/NK
ZNF101	8.12076e-103	2.08631e-98	1.43446	0.313	0.131	0.182	T/NK
SRSF11	3.90965e-102	1.00443e-97	0.609926	0.764	0.61	0.154	T/NK
NLRC5	1.01336e-101	2.60343e-97	1.07813	0.404	0.21	0.194	T/NK
PCED1B	3.09274e-101	7.94556e-97	1.30997	0.361	0.173	0.188	T/NK
HLA-A	3.71411e-101	9.54193e-97	0.395287	0.987	0.953	0.034	T/NK
RPL19	4.03073e-101	1.03554e-96	0.509893	0.886	0.848	0.038	T/NK
PSMA1	1.72838e-100	4.44038e-96	1.5103	0.349	0.169	0.18	T/NK
FOXP1	3.03362e-100	7.79366e-96	0.708784	0.596	0.396	0.2	T/NK
NOP53	1.30562e-99	3.35428e-95	0.763777	0.581	0.398	0.183	T/NK
RPL6	1.31686e-99	3.38316e-95	0.435605	0.921	0.897	0.024	T/NK
NAP1L4	1.43765e-99	3.69348e-95	1.13354	0.371	0.182	0.189	T/NK
GLG1	7.43358e-99	1.90976e-94	0.741408	0.554	0.363	0.191	T/NK
BPTF	2.17343e-98	5.58377e-94	0.659372	0.698	0.53	0.168	T/NK
TMC6	9.31188e-97	2.39231e-92	0.955944	0.429	0.238	0.191	T/NK
RPL11	1.20292e-96	3.09041e-92	0.483574	0.921	0.902	0.019	T/NK
PDE4D	1.2781e-96	3.28358e-92	0.292353	0.495	0.285	0.21	T/NK
SOD1	8.6135e-96	2.21289e-91	0.907739	0.471	0.284	0.187	T/NK
JAK3	2.01995e-95	5.18946e-91	1.11985	0.368	0.185	0.183	T/NK
DYNLT1	5.76314e-95	1.48061e-90	1.29203	0.321	0.145	0.176	T/NK
SEPTIN1	2.87847e-94	7.39508e-90	1.13612	0.353	0.172	0.181	T/NK
MBP	1.32785e-93	3.41137e-89	0.824798	0.564	0.394	0.17	T/NK
RPL10A	2.16596e-93	5.56456e-89	0.521664	0.865	0.803	0.062	T/NK
HNRNPA1	2.93677e-93	7.54486e-89	0.543971	0.794	0.688	0.106	T/NK
RPL7	6.69023e-93	1.71879e-88	0.542245	0.846	0.808	0.038	T/NK
PLCL1	2.12439e-92	5.45778e-88	1.36875	0.3	0.128	0.172	T/NK
RPL35A	3.10269e-91	7.97113e-87	0.493582	0.886	0.87	0.016	T/NK
HIVEP2	4.49579e-91	1.15501e-86	1.08083	0.378	0.197	0.181	T/NK
SEPTIN7	1.9765e-90	5.07783e-86	0.712087	0.613	0.449	0.164	T/NK
RPS16	6.54874e-90	1.68244e-85	0.449278	0.918	0.893	0.025	T/NK
RPS19	2.57713e-89	6.62092e-85	0.456467	0.886	0.809	0.077	T/NK
KANSL1	3.21922e-89	8.27051e-85	0.904328	0.458	0.273	0.185	T/NK
RAD21	4.10268e-89	1.05402e-84	0.763076	0.547	0.368	0.179	T/NK
P2RY8	5.60179e-89	1.43916e-84	1.10275	0.361	0.185	0.176	T/NK
FAM107B	9.22124e-89	2.36903e-84	0.595292	0.693	0.529	0.164	T/NK
BUB3	5.1482e-88	1.32262e-83	1.19757	0.326	0.156	0.17	T/NK
OPTN	1.04633e-87	2.68814e-83	1.02222	0.324	0.15	0.174	T/NK
URI1	7.11879e-87	1.82889e-82	1.03133	0.386	0.211	0.175	T/NK
EIF4A2	1.2922e-86	3.31979e-82	0.595067	0.656	0.492	0.164	T/NK
FGD3	1.33794e-86	3.4373e-82	1.06914	0.363	0.188	0.175	T/NK
PHACTR2	1.70491e-86	4.38007e-82	1.27506	0.354	0.185	0.169	T/NK
PCNX1	1.75292e-86	4.50343e-82	0.941684	0.447	0.271	0.176	T/NK
RPL22	1.8713e-86	4.80755e-82	0.533843	0.843	0.797	0.046	T/NK
LNPEP	5.28845e-86	1.35866e-81	0.90672	0.457	0.283	0.174	T/NK
SLA	6.03471e-86	1.55038e-81	1.10861	0.366	0.194	0.172	T/NK
WDR82	1.49226e-85	3.83376e-81	0.995035	0.387	0.214	0.173	T/NK
TMEM245	3.21865e-84	8.26903e-80	1.23096	0.308	0.142	0.166	T/NK
RPL37A	3.34489e-84	8.59336e-80	0.397885	0.917	0.881	0.036	T/NK
NCL	3.68365e-84	9.46366e-80	0.561423	0.714	0.572	0.142	T/NK
NFATC3	4.71952e-84	1.21249e-79	0.987672	0.391	0.215	0.176	T/NK
SPN	1.09117e-83	2.80332e-79	0.943317	0.401	0.226	0.175	T/NK
RPL24	2.25839e-83	5.80204e-79	0.544875	0.779	0.696	0.083	T/NK
MSL2	6.88101e-83	1.7678e-78	1.09487	0.332	0.166	0.166	T/NK
SYNRG	1.61793e-82	4.15662e-78	0.937197	0.378	0.205	0.173	T/NK
ZNF609	1.73365e-82	4.45392e-78	1.17109	0.362	0.195	0.167	T/NK
ZBTB38	2.35203e-82	6.0426e-78	1.18843	0.316	0.152	0.164	T/NK
RBMS1	4.06797e-82	1.0451e-77	0.965423	0.473	0.308	0.165	T/NK
SNHG6	1.20658e-81	3.09981e-77	0.844242	0.458	0.287	0.171	T/NK
ZC3H6	1.33273e-81	3.42392e-77	0.864406	0.431	0.261	0.17	T/NK
EEF1B2	2.9511e-81	7.58168e-77	0.545222	0.798	0.72	0.078	T/NK
RPS6KA3	3.57297e-81	9.17933e-77	0.869859	0.482	0.309	0.173	T/NK
TALAM1	4.91667e-80	1.26314e-75	0.60875	0.676	0.524	0.152	T/NK
GAS5	5.15175e-80	1.32354e-75	0.772005	0.499	0.327	0.172	T/NK
ODF2L	6.07516e-80	1.56077e-75	1.19515	0.303	0.144	0.159	T/NK
EEF1D	1.18241e-79	3.03772e-75	0.546406	0.738	0.625	0.113	T/NK
DNMT1	1.51834e-79	3.90078e-75	1.14173	0.326	0.165	0.161	T/NK
TAB2	1.77819e-79	4.56834e-75	0.866531	0.451	0.282	0.169	T/NK
ITGB7	2.11429e-79	5.43182e-75	1.04594	0.328	0.163	0.165	T/NK
RPS7	4.11753e-79	1.05783e-74	0.440828	0.861	0.81	0.051	T/NK
G3BP2	5.94507e-79	1.52735e-74	0.907607	0.422	0.256	0.166	T/NK
EML4	7.81288e-78	2.00721e-73	0.858657	0.563	0.402	0.161	T/NK
TTC3	9.87899e-78	2.53801e-73	0.713273	0.524	0.355	0.169	T/NK
PRKX	1.60094e-77	4.11297e-73	0.923375	0.473	0.315	0.158	T/NK
RESF1	2.03935e-77	5.23929e-73	0.597159	0.592	0.411	0.181	T/NK
SRSF7	2.33481e-77	5.99835e-73	0.567535	0.652	0.49	0.162	T/NK
SAMHD1	2.88475e-77	7.41122e-73	0.510213	0.733	0.543	0.19	T/NK
NOP58	2.93298e-77	7.53512e-73	0.748506	0.502	0.333	0.169	T/NK
TUT4	6.27646e-77	1.61249e-72	0.701877	0.489	0.31	0.179	T/NK
KMT2A	7.25078e-77	1.8628e-72	0.844747	0.443	0.274	0.169	T/NK
CASP8	2.45998e-76	6.31995e-72	0.929689	0.406	0.242	0.164	T/NK
AKT3	7.2193e-76	1.85471e-71	0.988821	0.383	0.218	0.165	T/NK
MAN1A2	9.66102e-76	2.48201e-71	0.730016	0.521	0.356	0.165	T/NK
PRPF38B	1.28985e-75	3.31375e-71	0.688012	0.557	0.399	0.158	T/NK
KAT6B	1.93265e-75	4.96518e-71	0.907856	0.41	0.244	0.166	T/NK
RSF1	4.11597e-75	1.05743e-70	0.695647	0.572	0.415	0.157	T/NK
RPL28	4.74545e-75	1.21915e-70	0.4021	0.913	0.888	0.025	T/NK
SMARCA2	2.86424e-74	7.35851e-70	0.723016	0.515	0.348	0.167	T/NK
RPL35	3.47048e-74	8.91601e-70	0.49377	0.778	0.678	0.1	T/NK
RPL27	7.00405e-74	1.79941e-69	0.454299	0.862	0.834	0.028	T/NK
XPO6	9.04627e-74	2.32408e-69	0.884256	0.413	0.252	0.161	T/NK
ZBTB1	3.02713e-72	7.77699e-68	0.844309	0.445	0.284	0.161	T/NK
PIK3CD	3.53015e-72	9.06931e-68	0.942629	0.378	0.221	0.157	T/NK
DDIT4	3.81623e-72	9.80428e-68	1.14036	0.315	0.164	0.151	T/NK
MYH9	9.01681e-72	2.31651e-67	0.525157	0.713	0.591	0.122	T/NK
SPTBN1	1.01037e-71	2.59575e-67	0.875445	0.389	0.227	0.162	T/NK
CRYBG1	1.17798e-71	3.02635e-67	0.944924	0.437	0.283	0.154	T/NK
RPL39	4.00446e-71	1.02879e-66	0.404788	0.908	0.891	0.017	T/NK
HSP90AA1	5.62427e-71	1.44493e-66	0.522318	0.746	0.63	0.116	T/NK
PHF3	6.94811e-71	1.78504e-66	0.696093	0.514	0.351	0.163	T/NK
LRBA	1.21525e-70	3.1221e-66	0.869224	0.426	0.265	0.161	T/NK
CD47	1.22943e-70	3.15854e-66	0.654873	0.552	0.391	0.161	T/NK
ATRX	1.72881e-70	4.44147e-66	0.595651	0.64	0.494	0.146	T/NK
TERF2IP	6.57813e-70	1.68999e-65	0.574117	0.563	0.406	0.157	T/NK
CRTC3	1.57774e-69	4.05338e-65	0.960082	0.352	0.199	0.153	T/NK
RPS2	6.53056e-69	1.67777e-64	0.391119	0.912	0.888	0.024	T/NK
CRBN	8.58781e-69	2.20629e-64	1.07029	0.311	0.163	0.148	T/NK
DENND6A	2.41192e-68	6.19647e-64	0.884962	0.311	0.16	0.151	T/NK
USP36	4.70666e-68	1.20919e-63	0.915091	0.38	0.226	0.154	T/NK
CREBRF	1.34984e-67	3.46787e-63	0.690054	0.492	0.331	0.161	T/NK
JMY	1.69276e-67	4.34888e-63	0.927136	0.327	0.176	0.151	T/NK
PACS1	3.78973e-67	9.73621e-63	0.588831	0.555	0.389	0.166	T/NK
STK10	4.25542e-67	1.09326e-62	0.599622	0.495	0.333	0.162	T/NK
C12orf57	7.52702e-67	1.93377e-62	0.90375	0.352	0.201	0.151	T/NK
HERPUD2	1.04743e-66	2.69094e-62	0.827607	0.392	0.238	0.154	T/NK
N4BP2L2	1.50421e-66	3.86447e-62	0.642063	0.567	0.414	0.153	T/NK
PHF12	1.8311e-66	4.70429e-62	0.934383	0.367	0.218	0.149	T/NK
IRF3	2.36466e-66	6.07506e-62	0.951781	0.331	0.182	0.149	T/NK
CMPK1	3.24453e-66	8.33552e-62	0.818474	0.397	0.244	0.153	T/NK
DIAPH1	3.53668e-66	9.08609e-62	0.696609	0.52	0.371	0.149	T/NK
NKTR	7.46033e-66	1.91663e-61	0.682575	0.559	0.414	0.145	T/NK
RHOH	9.07987e-66	2.33271e-61	0.470376	0.582	0.402	0.18	T/NK
ANKRD36C	9.26223e-66	2.37956e-61	1.02739	0.345	0.197	0.148	T/NK
MT-ND5	1.63251e-65	4.19409e-61	0.221786	1	0.993	0.007	T/NK
TPR	4.39928e-65	1.13022e-60	0.757839	0.496	0.351	0.145	T/NK
EPB41	5.1206e-65	1.31553e-60	0.220778	0.619	0.433	0.186	T/NK
GOLGA8B	1.10129e-64	2.82933e-60	0.899031	0.328	0.18	0.148	T/NK
SRRM1	2.5204e-64	6.47517e-60	0.569144	0.651	0.526	0.125	T/NK
PTPRA	3.90534e-64	1.00332e-59	0.856618	0.391	0.241	0.15	T/NK
RNF216	6.64164e-64	1.7063e-59	0.879931	0.388	0.241	0.147	T/NK
PCSK7	1.39527e-63	3.5846e-59	0.926319	0.37	0.225	0.145	T/NK
LTB	2.37083e-63	6.0909e-59	0.66091	0.455	0.295	0.16	T/NK
MAX	4.54851e-63	1.16856e-58	0.82237	0.376	0.228	0.148	T/NK
ITGB1	9.05077e-63	2.32523e-58	0.745139	0.467	0.331	0.136	T/NK
CRLF3	1.54027e-62	3.95711e-58	0.991025	0.327	0.186	0.141	T/NK
ERAP2	1.77244e-62	4.55356e-58	0.804535	0.398	0.25	0.148	T/NK
HERC1	4.6482e-62	1.19417e-57	0.678144	0.565	0.423	0.142	T/NK
OGA	1.10084e-61	2.82816e-57	0.521538	0.636	0.486	0.15	T/NK
SF3B1	1.23667e-61	3.17713e-57	0.4962	0.68	0.551	0.129	T/NK
HNRNPDL	1.39593e-61	3.58628e-57	0.52248	0.652	0.529	0.123	T/NK
MAML2	1.61255e-61	4.1428e-57	0.916674	0.477	0.33	0.147	T/NK
SON	3.43853e-61	8.83394e-57	0.425798	0.765	0.653	0.112	T/NK
TSPYL2	7.32505e-61	1.88188e-56	0.958533	0.337	0.196	0.141	T/NK
IK	7.79533e-61	2.0027e-56	0.827412	0.388	0.245	0.143	T/NK
TGFB1	1.61343e-60	4.14507e-56	0.864274	0.425	0.281	0.144	T/NK
ZBTB44	1.84592e-60	4.74234e-56	0.980175	0.338	0.2	0.138	T/NK
DENND1C	2.76679e-60	7.10816e-56	0.942117	0.317	0.177	0.14	T/NK
TMEM123	3.21893e-60	8.26976e-56	0.562841	0.573	0.44	0.133	T/NK
SKI	4.02311e-60	1.03358e-55	0.916184	0.335	0.195	0.14	T/NK
MSI2	1.49397e-59	3.83815e-55	0.753054	0.414	0.268	0.146	T/NK
GOLGA4	3.58068e-59	9.19913e-55	0.6799	0.51	0.367	0.143	T/NK
CD99	3.76781e-59	9.67989e-55	0.739742	0.478	0.341	0.137	T/NK
WHAMM	1.64514e-58	4.22653e-54	0.843296	0.347	0.205	0.142	T/NK
OGT	1.97684e-58	5.07869e-54	0.758214	0.415	0.271	0.144	T/NK
ZC3H13	2.20047e-58	5.65322e-54	0.85041	0.394	0.257	0.137	T/NK
KLF9	2.49518e-58	6.41037e-54	0.88806	0.319	0.181	0.138	T/NK
RPS5	3.06839e-58	7.883e-54	0.413321	0.841	0.756	0.085	T/NK
ATXN1	5.34838e-58	1.37405e-53	0.901578	0.384	0.245	0.139	T/NK
STAT3	6.15148e-58	1.58038e-53	0.804323	0.436	0.299	0.137	T/NK
ATP8A1	8.58591e-58	2.20581e-53	1.00533	0.331	0.195	0.136	T/NK
DCAF5	9.03949e-58	2.32234e-53	0.909653	0.314	0.177	0.137	T/NK
DNAJB14	1.31782e-57	3.38562e-53	0.965842	0.314	0.179	0.135	T/NK
PPP1R12A	1.37599e-57	3.53505e-53	0.650873	0.513	0.373	0.14	T/NK
RNF38	1.57532e-57	4.04714e-53	0.79063	0.384	0.241	0.143	T/NK
UTRN	2.41165e-57	6.19576e-53	0.538963	0.675	0.557	0.118	T/NK
MATR3	2.66505e-57	6.84679e-53	0.487479	0.674	0.557	0.117	T/NK
HNRNPUL1	3.32823e-57	8.55055e-53	0.530163	0.655	0.542	0.113	T/NK
SBDS	1.64951e-56	4.23775e-52	0.795258	0.369	0.23	0.139	T/NK
TPP2	2.10794e-56	5.41552e-52	0.790899	0.395	0.257	0.138	T/NK
CERK	2.23726e-56	5.74774e-52	0.922988	0.306	0.174	0.132	T/NK
SUCLG2	2.574e-56	6.61287e-52	0.856703	0.376	0.238	0.138	T/NK
MYL12A	2.58148e-56	6.63209e-52	0.60945	0.543	0.415	0.128	T/NK
EPC1	4.70821e-56	1.20959e-51	0.649359	0.512	0.374	0.138	T/NK
STAG2	7.60405e-56	1.95356e-51	0.657964	0.481	0.345	0.136	T/NK
SNHG25	7.90921e-56	2.03196e-51	0.742271	0.383	0.243	0.14	T/NK
LSM14A	1.11365e-55	2.86108e-51	0.646326	0.495	0.353	0.142	T/NK
GATAD2B	2.21845e-55	5.69941e-51	0.731779	0.422	0.281	0.141	T/NK
FOXO1	2.29146e-55	5.887e-51	0.695596	0.39	0.248	0.142	T/NK
HLA-C	3.93584e-55	1.01116e-50	0.344952	0.968	0.925	0.043	T/NK
RNF138	5.34183e-55	1.37237e-50	0.860887	0.317	0.182	0.135	T/NK
ZEB1	1.17828e-54	3.02712e-50	0.945945	0.349	0.213	0.136	T/NK
SMCHD1	1.44646e-54	3.7161e-50	0.475622	0.742	0.626	0.116	T/NK
RASSF3	1.59011e-54	4.08514e-50	0.7596	0.439	0.302	0.137	T/NK
PDE7A	2.0146e-54	5.17571e-50	0.531278	0.506	0.352	0.154	T/NK
MAPRE2	2.03951e-54	5.2397e-50	0.778432	0.38	0.243	0.137	T/NK
RICTOR	3.61795e-54	9.29488e-50	0.761594	0.418	0.28	0.138	T/NK
GOLGA7	3.66825e-54	9.4241e-50	0.894219	0.345	0.214	0.131	T/NK
HCST	6.42346e-54	1.65025e-49	0.65261	0.477	0.333	0.144	T/NK
DDX17	7.95674e-54	2.04417e-49	0.412347	0.741	0.624	0.117	T/NK
G3BP1	8.3334e-54	2.14093e-49	0.80378	0.38	0.247	0.133	T/NK
CIRBP	1.71903e-53	4.41637e-49	0.427606	0.664	0.531	0.133	T/NK
RPS23	2.48292e-53	6.37887e-49	0.355863	0.887	0.856	0.031	T/NK
STIM1	3.68592e-53	9.46949e-49	0.797901	0.381	0.245	0.136	T/NK
PLAC8	3.95248e-53	1.01543e-48	0.669192	0.394	0.254	0.14	T/NK
RPL12	4.01399e-53	1.03123e-48	0.348542	0.891	0.879	0.012	T/NK
CREM	6.28744e-53	1.61531e-48	0.746134	0.42	0.285	0.135	T/NK
CASK	6.60137e-53	1.69596e-48	1.06844	0.315	0.187	0.128	T/NK
REST	9.79256e-53	2.51581e-48	0.891373	0.33	0.201	0.129	T/NK
NSD3	1.02686e-52	2.63811e-48	0.510653	0.56	0.416	0.144	T/NK
COMMD6	1.11481e-52	2.86405e-48	0.593546	0.555	0.44	0.115	T/NK
XRN1	1.51539e-52	3.89319e-48	0.671685	0.449	0.312	0.137	T/NK
ATP11B	2.57088e-52	6.60485e-48	0.698577	0.418	0.28	0.138	T/NK
GNG2	1.13935e-51	2.92711e-47	0.55394	0.51	0.377	0.133	T/NK
NIPBL	2.27887e-51	5.85464e-47	0.53315	0.611	0.491	0.12	T/NK
USP47	6.27582e-51	1.61232e-46	0.742382	0.408	0.276	0.132	T/NK
SCAF11	8.64529e-51	2.22106e-46	0.51727	0.592	0.465	0.127	T/NK
RPL18	1.75285e-50	4.50326e-46	0.415425	0.774	0.702	0.072	T/NK
CDK17	1.88783e-50	4.85003e-46	0.852615	0.323	0.195	0.128	T/NK
TNFSF8	3.53293e-50	9.07646e-46	0.883911	0.326	0.202	0.124	T/NK
SHFL	4.06377e-50	1.04402e-45	0.850414	0.31	0.185	0.125	T/NK
ARHGDIB	4.69508e-50	1.20621e-45	0.319044	0.895	0.82	0.075	T/NK
N4BP1	5.72437e-50	1.47065e-45	0.899186	0.311	0.185	0.126	T/NK
MCUB	8.07368e-50	2.07421e-45	0.81355	0.361	0.233	0.128	T/NK
PRRC2B	9.12135e-50	2.34337e-45	0.653234	0.411	0.278	0.133	T/NK
BRWD1	9.6812e-50	2.4872e-45	0.726528	0.388	0.255	0.133	T/NK
HNRNPH1	1.18823e-49	3.05269e-45	0.478266	0.607	0.485	0.122	T/NK
NDUFS5	1.25076e-49	3.21333e-45	0.807726	0.321	0.195	0.126	T/NK
SNRNP200	1.76811e-49	4.54245e-45	0.76373	0.341	0.213	0.128	T/NK
BIRC6	4.82483e-49	1.23955e-44	0.585453	0.506	0.372	0.134	T/NK
TBC1D15	5.86188e-49	1.50598e-44	0.741075	0.34	0.212	0.128	T/NK
PUM2	6.66632e-49	1.71264e-44	0.56091	0.449	0.312	0.137	T/NK
SNHG1	9.7795e-49	2.51245e-44	0.742932	0.332	0.205	0.127	T/NK
PLCL2	1.19788e-48	3.07747e-44	0.681558	0.379	0.246	0.133	T/NK
PPP1R16B	1.31448e-48	3.37704e-44	0.943581	0.368	0.242	0.126	T/NK
RPS15	1.75054e-48	4.4973e-44	0.378019	0.814	0.769	0.045	T/NK
PPDPF	2.0418e-48	5.24559e-44	0.513551	0.578	0.458	0.12	T/NK
SNHG16	2.70067e-48	6.9383e-44	0.852236	0.318	0.197	0.121	T/NK
UHMK1	3.60549e-48	9.26286e-44	0.634599	0.462	0.334	0.128	T/NK
ATP1A1	5.00698e-48	1.28634e-43	0.667308	0.382	0.253	0.129	T/NK
STX16	6.70258e-48	1.72196e-43	0.770036	0.367	0.244	0.123	T/NK
ARFGEF1	9.39233e-48	2.41298e-43	0.81901	0.356	0.233	0.123	T/NK
RPL7A	1.22225e-47	3.14009e-43	0.395479	0.755	0.67	0.085	T/NK
HIPK1	1.40552e-47	3.61093e-43	0.782035	0.332	0.207	0.125	T/NK
TLK1	1.56208e-47	4.01313e-43	0.679547	0.43	0.301	0.129	T/NK
ARL6IP5	1.58027e-47	4.05987e-43	0.55481	0.518	0.39	0.128	T/NK
FNBP4	1.70455e-47	4.37917e-43	0.551756	0.492	0.362	0.13	T/NK
CTCF	1.86241e-47	4.78472e-43	0.837568	0.321	0.198	0.123	T/NK
NIBAN1	2.12153e-47	5.45041e-43	0.915663	0.361	0.242	0.119	T/NK
GPATCH8	2.50677e-47	6.44014e-43	0.634335	0.425	0.296	0.129	T/NK
MECP2	4.23529e-47	1.08809e-42	0.698886	0.381	0.255	0.126	T/NK
RUNX1	4.45107e-47	1.14352e-42	0.710679	0.445	0.319	0.126	T/NK
SESN3	9.74265e-47	2.50298e-42	0.772629	0.411	0.288	0.123	T/NK
C9orf78	1.33333e-46	3.42546e-42	0.29292	0.459	0.317	0.142	T/NK
PIM1	1.48187e-46	3.80706e-42	0.589009	0.302	0.175	0.127	T/NK
TAF3	1.7028e-46	4.37467e-42	0.898525	0.314	0.194	0.12	T/NK
ANAPC16	2.369e-46	6.08619e-42	0.690754	0.387	0.261	0.126	T/NK
ANP32B	2.37105e-46	6.09146e-42	0.423518	0.747	0.68	0.067	T/NK
FRYL	2.46152e-46	6.3239e-42	0.774273	0.358	0.236	0.122	T/NK
HELZ	2.67397e-46	6.86969e-42	0.757771	0.397	0.276	0.121	T/NK
ABCC1	2.80073e-46	7.19536e-42	0.923863	0.308	0.19	0.118	T/NK
CNST	2.82081e-46	7.24694e-42	0.80149	0.319	0.198	0.121	T/NK
NCK2	3.99403e-46	1.02611e-41	0.540269	0.395	0.256	0.139	T/NK
MIER1	4.13177e-46	1.06149e-41	0.632084	0.429	0.303	0.126	T/NK
CCDC91	5.08703e-46	1.30691e-41	0.677257	0.364	0.239	0.125	T/NK
COX6C	6.13388e-46	1.57585e-41	0.494115	0.554	0.435	0.119	T/NK
RPS8	8.15675e-46	2.09555e-41	0.313004	0.947	0.927	0.02	T/NK
PPP1R2	9.21474e-46	2.36736e-41	0.781993	0.324	0.202	0.122	T/NK
SNHG29	9.93302e-46	2.55189e-41	0.538114	0.596	0.503	0.093	T/NK
PRPF4B	1.26896e-45	3.26008e-41	0.634893	0.46	0.337	0.123	T/NK
ZNF292	1.93873e-45	4.98078e-41	0.670833	0.434	0.311	0.123	T/NK
PHC3	1.98686e-45	5.10444e-41	0.643769	0.395	0.266	0.129	T/NK
NORAD	2.48448e-45	6.38288e-41	0.604747	0.418	0.295	0.123	T/NK
MSL1	3.19635e-45	8.21175e-41	0.763126	0.348	0.228	0.12	T/NK
PPP3CC	6.81164e-45	1.74998e-40	0.613944	0.387	0.258	0.129	T/NK
HINT1	8.61242e-45	2.21262e-40	0.475622	0.595	0.476	0.119	T/NK
ANXA6	1.00763e-44	2.58869e-40	0.692938	0.359	0.235	0.124	T/NK
GATAD2A	1.40655e-44	3.61356e-40	0.84254	0.31	0.194	0.116	T/NK
TIAL1	1.55134e-44	3.98555e-40	0.754924	0.334	0.215	0.119	T/NK
PRPF8	1.81732e-44	4.66887e-40	0.771052	0.335	0.217	0.118	T/NK
NR1D2	2.11139e-44	5.42436e-40	0.778149	0.319	0.199	0.12	T/NK
PNISR	2.54417e-44	6.53623e-40	0.383216	0.693	0.571	0.122	T/NK
SRSF2	3.27176e-44	8.40548e-40	0.515888	0.554	0.443	0.111	T/NK
ANP32E	1.50949e-43	3.87803e-39	0.768296	0.328	0.211	0.117	T/NK
WDR33	2.00374e-43	5.14781e-39	0.764483	0.311	0.193	0.118	T/NK
STK17A	2.03487e-43	5.22779e-39	0.669384	0.348	0.226	0.122	T/NK
FCMR	2.24171e-43	5.75919e-39	0.254665	0.559	0.388	0.171	T/NK
DDX5	3.24725e-43	8.34251e-39	0.326606	0.862	0.811	0.051	T/NK
SH3KBP1	3.51837e-43	9.03903e-39	0.526239	0.594	0.489	0.105	T/NK
PHF1	3.76977e-43	9.6849e-39	0.74027	0.303	0.185	0.118	T/NK
KDM2A	5.39684e-43	1.3865e-38	0.51934	0.487	0.364	0.123	T/NK
RBM25	6.5037e-43	1.67087e-38	0.488981	0.614	0.515	0.099	T/NK
RNF19A	9.334e-43	2.398e-38	0.68673	0.402	0.285	0.117	T/NK
AMBRA1	1.03677e-42	2.66356e-38	0.692594	0.345	0.226	0.119	T/NK
TGFBR2	1.29726e-42	3.33278e-38	0.664085	0.436	0.311	0.125	T/NK
ANKRD11	2.30128e-42	5.91222e-38	0.513085	0.575	0.467	0.108	T/NK
KIAA1109	2.31999e-42	5.96027e-38	0.740996	0.367	0.251	0.116	T/NK
FAM172A	2.53912e-42	6.52326e-38	0.675195	0.407	0.285	0.122	T/NK
SNRPD2	4.07429e-42	1.04672e-37	0.600703	0.438	0.321	0.117	T/NK
IKZF3	4.07524e-42	1.04697e-37	0.41786	0.499	0.358	0.141	T/NK
ADAR	4.09092e-42	1.051e-37	0.573396	0.445	0.324	0.121	T/NK
PPP2R5E	6.18141e-42	1.58807e-37	0.676022	0.367	0.251	0.116	T/NK
RASGRP2	1.54785e-41	3.97658e-37	0.490221	0.46	0.33	0.13	T/NK
PCM1	2.25459e-41	5.79226e-37	0.615913	0.443	0.325	0.118	T/NK
ASH1L	2.26451e-41	5.81776e-37	0.533035	0.503	0.381	0.122	T/NK
EAPP	5.26206e-41	1.35188e-36	0.707865	0.364	0.249	0.115	T/NK
USP34	9.77373e-41	2.51097e-36	0.490861	0.523	0.406	0.117	T/NK
GTF3A	1.63601e-40	4.20307e-36	0.670017	0.359	0.244	0.115	T/NK
CDK13	4.50819e-40	1.1582e-35	0.481153	0.458	0.331	0.127	T/NK
TAF15	7.16462e-40	1.84066e-35	0.638354	0.389	0.274	0.115	T/NK
KIAA2026	9.90133e-40	2.54375e-35	0.67535	0.402	0.291	0.111	T/NK
CHD6	1.15818e-39	2.97549e-35	0.693431	0.321	0.208	0.113	T/NK
KLF13	1.44274e-39	3.70655e-35	0.700908	0.353	0.242	0.111	T/NK
TNRC6A	2.53663e-39	6.51686e-35	0.751593	0.358	0.246	0.112	T/NK
CCNL2	2.70886e-39	6.95933e-35	0.672337	0.313	0.199	0.114	T/NK
ZNF148	3.796e-39	9.75229e-35	0.735837	0.335	0.224	0.111	T/NK
ANKRD44	6.17168e-39	1.58557e-34	0.419459	0.659	0.553	0.106	T/NK
TMA7	6.6014e-39	1.69597e-34	0.474693	0.567	0.471	0.096	T/NK
CAB39	6.83785e-39	1.75671e-34	0.64497	0.358	0.244	0.114	T/NK
MT-ND4L	8.58321e-39	2.20511e-34	0.171708	0.999	0.986	0.013	T/NK
NSA2	9.61247e-39	2.46954e-34	0.563538	0.514	0.414	0.1	T/NK
ZNF638	4.45193e-38	1.14375e-33	0.593251	0.398	0.285	0.113	T/NK
ATXN7L3B	4.90816e-38	1.26095e-33	0.733021	0.307	0.199	0.108	T/NK
ZNF394	5.37225e-38	1.38019e-33	0.662464	0.349	0.237	0.112	T/NK
CENPC	1.01698e-37	2.61272e-33	0.676561	0.34	0.23	0.11	T/NK
APBB1IP	1.03975e-37	2.67123e-33	0.584388	0.49	0.387	0.103	T/NK
RSRP1	1.53146e-37	3.93446e-33	0.501884	0.491	0.377	0.114	T/NK
SUPT5H	1.70266e-37	4.37431e-33	0.709199	0.303	0.196	0.107	T/NK
PEBP1	2.68008e-37	6.8854e-33	0.372989	0.413	0.289	0.124	T/NK
PPHLN1	6.9383e-37	1.78252e-32	0.733324	0.316	0.211	0.105	T/NK
RALGAPA1	7.82682e-37	2.01079e-32	0.699435	0.316	0.208	0.108	T/NK
TOP2B	8.80607e-37	2.26237e-32	0.637693	0.36	0.25	0.11	T/NK
RBMX	2.15251e-36	5.53003e-32	0.504344	0.477	0.367	0.11	T/NK
BBX	4.85773e-36	1.248e-31	0.504424	0.456	0.343	0.113	T/NK
GSTK1	5.43985e-36	1.39755e-31	0.544827	0.497	0.398	0.099	T/NK
HSPA9	9.09123e-36	2.33563e-31	0.591556	0.388	0.279	0.109	T/NK
ZBTB20	1.01515e-35	2.60802e-31	0.532988	0.506	0.395	0.111	T/NK
ERBIN	1.25895e-35	3.23438e-31	0.51202	0.464	0.356	0.108	T/NK
LUC7L3	3.05761e-35	7.8553e-31	0.512845	0.483	0.374	0.109	T/NK
TNFAIP8	5.65001e-35	1.45154e-30	0.427809	0.501	0.385	0.116	T/NK
STK17B	1.18568e-34	3.04614e-30	0.289455	0.848	0.779	0.069	T/NK
UBE2D2	1.38377e-34	3.55505e-30	0.447871	0.517	0.409	0.108	T/NK
PTGES3	1.70009e-34	4.3677e-30	0.581405	0.371	0.263	0.108	T/NK
SOS1	2.09239e-34	5.37555e-30	0.596679	0.365	0.261	0.104	T/NK
FUBP1	2.21069e-34	5.67949e-30	0.592072	0.386	0.28	0.106	T/NK
HUWE1	2.7343e-34	7.02468e-30	0.685058	0.307	0.205	0.102	T/NK
ST3GAL1	3.14697e-34	8.08489e-30	0.460577	0.451	0.339	0.112	T/NK
LENG8	8.04234e-34	2.06616e-29	0.411985	0.625	0.525	0.1	T/NK
U2SURP	9.15917e-34	2.35308e-29	0.53063	0.45	0.347	0.103	T/NK
H2AZ2	1.19347e-33	3.06613e-29	0.553363	0.406	0.3	0.106	T/NK
ARHGAP9	1.22379e-33	3.14404e-29	0.680332	0.304	0.203	0.101	T/NK
PUM1	1.60156e-33	4.11457e-29	0.504002	0.447	0.342	0.105	T/NK
RPL23	3.3899e-33	8.70898e-29	0.284351	0.918	0.9	0.018	T/NK
RPL18A	3.68233e-33	9.46026e-29	0.272094	0.853	0.813	0.04	T/NK
C11orf58	4.13572e-33	1.06251e-28	0.476292	0.512	0.415	0.097	T/NK
BAZ1B	7.83157e-33	2.01201e-28	0.639225	0.328	0.228	0.1	T/NK
DNAJB6	8.21448e-33	2.11038e-28	0.655246	0.309	0.21	0.099	T/NK
TES	8.36041e-33	2.14787e-28	0.649898	0.342	0.242	0.1	T/NK
DHX9	8.62669e-33	2.21628e-28	0.570942	0.372	0.268	0.104	T/NK
FXYD5	1.06456e-32	2.73497e-28	0.442559	0.599	0.516	0.083	T/NK
ARGLU1	1.08256e-32	2.7812e-28	0.413019	0.526	0.417	0.109	T/NK
DYNC1H1	1.45326e-32	3.73356e-28	0.645587	0.321	0.221	0.1	T/NK
SERBP1	2.78339e-32	7.15081e-28	0.490326	0.468	0.368	0.1	T/NK
SMARCC2	4.65934e-32	1.19703e-27	0.699237	0.301	0.205	0.096	T/NK
CHD2	6.24814e-32	1.60521e-27	0.381085	0.671	0.583	0.088	T/NK
CD48	6.53475e-32	1.67884e-27	0.41307	0.613	0.536	0.077	T/NK
SETD2	8.22669e-32	2.11352e-27	0.503697	0.458	0.355	0.103	T/NK
HNRNPA0	8.45231e-32	2.17148e-27	0.47907	0.441	0.338	0.103	T/NK
HNRNPU	8.70688e-32	2.23688e-27	0.40647	0.611	0.526	0.085	T/NK
SCAPER	1.68298e-31	4.32374e-27	0.719365	0.324	0.228	0.096	T/NK
RPLP0	1.93206e-31	4.96366e-27	0.311348	0.734	0.661	0.073	T/NK
ARHGEF18	2.76759e-31	7.11021e-27	0.504824	0.44	0.332	0.108	T/NK
SERINC1	3.2525e-31	8.35601e-27	0.479299	0.447	0.345	0.102	T/NK
TNKS2	4.18757e-31	1.07583e-26	0.633398	0.34	0.242	0.098	T/NK
IGF2R	4.8962e-31	1.25788e-26	0.589484	0.306	0.208	0.098	T/NK
PPP6R3	4.95035e-31	1.27179e-26	0.565272	0.382	0.281	0.101	T/NK
RPL29	5.25353e-31	1.34968e-26	0.277448	0.884	0.882	0.002	T/NK
CALM3	6.02286e-31	1.54733e-26	0.610244	0.352	0.257	0.095	T/NK
MORC3	7.46674e-31	1.91828e-26	0.634507	0.303	0.206	0.097	T/NK
FUS	1.00737e-30	2.58804e-26	0.433092	0.525	0.427	0.098	T/NK
SMG1	1.15193e-30	2.95943e-26	0.561837	0.361	0.261	0.1	T/NK
XRCC5	1.39312e-30	3.57906e-26	0.485363	0.477	0.383	0.094	T/NK
KDM5A	2.21661e-30	5.69469e-26	0.483997	0.454	0.353	0.101	T/NK
FBXO33	2.43903e-30	6.26612e-26	0.644952	0.303	0.207	0.096	T/NK
SMC3	3.36749e-30	8.65142e-26	0.656334	0.32	0.225	0.095	T/NK
ZNF131	3.97805e-30	1.022e-25	0.562957	0.335	0.237	0.098	T/NK
ZNF655	4.36669e-30	1.12185e-25	0.60652	0.322	0.226	0.096	T/NK
MT-CYB	5.16872e-30	1.3279e-25	0.147195	1	0.996	0.004	T/NK
NLRP1	6.20968e-30	1.59533e-25	0.575643	0.408	0.312	0.096	T/NK
CGGBP1	8.31919e-30	2.13728e-25	0.608857	0.33	0.234	0.096	T/NK
KDM6A	8.61888e-30	2.21428e-25	0.517383	0.398	0.297	0.101	T/NK
EIF3E	9.27e-30	2.38156e-25	0.441615	0.606	0.541	0.065	T/NK
RPS10	1.46982e-29	3.77611e-25	0.596327	0.33	0.235	0.095	T/NK
SET	1.52109e-29	3.90783e-25	0.356529	0.659	0.588	0.071	T/NK
TRAPPC10	1.61193e-29	4.1412e-25	0.601704	0.334	0.238	0.096	T/NK
SNX6	1.68846e-29	4.33783e-25	0.58218	0.335	0.241	0.094	T/NK
SHISA5	1.78538e-29	4.58682e-25	0.563829	0.363	0.267	0.096	T/NK
EIF3G	1.79774e-29	4.61856e-25	0.57666	0.381	0.288	0.093	T/NK
KLHL24	2.00234e-29	5.14421e-25	0.566856	0.35	0.252	0.098	T/NK
ACIN1	2.4268e-29	6.23469e-25	0.527872	0.384	0.286	0.098	T/NK
BCLAF1	3.60406e-29	9.2592e-25	0.304439	0.727	0.656	0.071	T/NK
RSL1D1	5.28125e-29	1.35681e-24	0.516816	0.47	0.383	0.087	T/NK
YTHDC1	5.52922e-29	1.42051e-24	0.425412	0.483	0.383	0.1	T/NK
NR3C1	5.58605e-29	1.43511e-24	0.419713	0.497	0.397	0.1	T/NK
DYRK1A	5.58999e-29	1.43612e-24	0.510523	0.385	0.284	0.101	T/NK
MYLIP	5.87926e-29	1.51044e-24	0.553613	0.349	0.251	0.098	T/NK
PPIG	6.16887e-29	1.58484e-24	0.441557	0.488	0.392	0.096	T/NK
IRF2BP2	7.52927e-29	1.93434e-24	0.345943	0.587	0.479	0.108	T/NK
DDX46	1.00126e-28	2.57234e-24	0.591692	0.386	0.294	0.092	T/NK
RAP1A	1.36625e-28	3.51003e-24	0.46493	0.489	0.391	0.098	T/NK
LINC-PINT	1.50248e-28	3.86002e-24	0.514445	0.602	0.529	0.073	T/NK
DOCK11	2.16092e-28	5.55161e-24	0.467679	0.424	0.324	0.1	T/NK
RBM33	2.19813e-28	5.64722e-24	0.525281	0.341	0.244	0.097	T/NK
USP9X	2.3039e-28	5.91896e-24	0.508912	0.372	0.275	0.097	T/NK
UQCRB	2.32788e-28	5.98055e-24	0.425791	0.548	0.463	0.085	T/NK
ELMO1	2.47346e-28	6.35456e-24	0.532693	0.461	0.37	0.091	T/NK
PDS5A	2.60956e-28	6.70423e-24	0.511117	0.39	0.296	0.094	T/NK
SLTM	3.35138e-28	8.61004e-24	0.445153	0.48	0.389	0.091	T/NK
MARCHF7	5.48719e-28	1.40971e-23	0.563633	0.344	0.25	0.094	T/NK
HLA-F	1.39321e-27	3.5793e-23	0.414427	0.521	0.431	0.09	T/NK
ARIH2	1.48745e-27	3.8214e-23	0.58699	0.332	0.241	0.091	T/NK
OOEP	2.10908e-27	5.41843e-23	0.623626	0.303	0.215	0.088	T/NK
EIF3A	2.50415e-27	6.43341e-23	0.412319	0.625	0.554	0.071	T/NK
CDKAL1	2.75596e-27	7.08035e-23	0.688279	0.311	0.224	0.087	T/NK
ATF7IP	2.85923e-27	7.34564e-23	0.197881	0.51	0.388	0.122	T/NK
TOMM20	3.42067e-27	8.78805e-23	0.522567	0.369	0.277	0.092	T/NK
ZRANB2	3.63495e-27	9.33854e-23	0.500871	0.415	0.321	0.094	T/NK
METAP2	4.6123e-27	1.18495e-22	0.633183	0.306	0.219	0.087	T/NK
DHX36	5.63123e-27	1.44672e-22	0.529969	0.378	0.288	0.09	T/NK
OFD1	9.28707e-27	2.38594e-22	0.514547	0.315	0.22	0.095	T/NK
CREBBP	1.08693e-26	2.79244e-22	0.372507	0.524	0.431	0.093	T/NK
CLK1	1.11064e-26	2.85334e-22	0.381401	0.494	0.397	0.097	T/NK
NCOA1	1.30168e-26	3.34416e-22	0.586238	0.395	0.311	0.084	T/NK
UBE2G2	1.37381e-26	3.52945e-22	0.577085	0.306	0.217	0.089	T/NK
CCAR1	1.48158e-26	3.80632e-22	0.501547	0.378	0.284	0.094	T/NK
RPL36AL	1.81153e-26	4.654e-22	0.497766	0.373	0.28	0.093	T/NK
RPS13	2.0912e-26	5.37251e-22	0.27897	0.914	0.903	0.011	T/NK
SRSF10	4.41882e-26	1.13524e-21	0.445271	0.402	0.307	0.095	T/NK
IFITM2	5.02431e-26	1.29079e-21	0.378468	0.559	0.477	0.082	T/NK
WNK1	5.21479e-26	1.33973e-21	0.195157	0.53	0.424	0.106	T/NK
MAZ	7.42177e-26	1.90673e-21	0.576367	0.326	0.239	0.087	T/NK
HMGB2	8.41901e-26	2.16293e-21	0.356928	0.528	0.435	0.093	T/NK
AKAP9	1.12789e-25	2.89767e-21	0.47339	0.507	0.429	0.078	T/NK
STAT1	1.7992e-25	4.62234e-21	0.613958	0.35	0.262	0.088	T/NK
HNRNPM	1.98115e-25	5.08977e-21	0.389976	0.518	0.434	0.084	T/NK
ARIH1	2.01551e-25	5.17804e-21	0.449366	0.462	0.369	0.093	T/NK
NUB1	2.13783e-25	5.4923e-21	0.538397	0.335	0.247	0.088	T/NK
BDP1	2.4621e-25	6.32537e-21	0.512594	0.37	0.281	0.089	T/NK
KPNB1	2.73262e-25	7.02037e-21	0.407694	0.513	0.43	0.083	T/NK
UBL3	4.58482e-25	1.17789e-20	0.572873	0.312	0.226	0.086	T/NK
FAM133B	4.62687e-25	1.18869e-20	0.504088	0.36	0.27	0.09	T/NK
ASXL1	5.58488e-25	1.43481e-20	0.586139	0.302	0.216	0.086	T/NK
TAF7	6.25562e-25	1.60713e-20	0.424809	0.399	0.305	0.094	T/NK
ANAPC5	6.69113e-25	1.71902e-20	0.51661	0.336	0.248	0.088	T/NK
TMOD3	6.94921e-25	1.78532e-20	0.576538	0.319	0.235	0.084	T/NK
MYL12B	7.33953e-25	1.8856e-20	0.414374	0.503	0.418	0.085	T/NK
TRIM33	7.74431e-25	1.98959e-20	0.513372	0.353	0.266	0.087	T/NK
AKAP13	8.38086e-25	2.15313e-20	0.302502	0.707	0.639	0.068	T/NK
EFCAB14	2.71042e-24	6.96334e-20	0.571062	0.347	0.264	0.083	T/NK
RAB8B	2.80216e-24	7.19903e-20	0.521744	0.37	0.284	0.086	T/NK
GLS	6.38665e-24	1.64079e-19	0.501897	0.362	0.274	0.088	T/NK
GPBP1	6.72259e-24	1.7271e-19	0.389335	0.517	0.434	0.083	T/NK
PCNP	1.30882e-23	3.36249e-19	0.44247	0.346	0.257	0.089	T/NK
ILF3	1.56815e-23	4.02873e-19	0.456869	0.406	0.321	0.085	T/NK
PIAS1	1.79539e-23	4.61253e-19	0.401956	0.479	0.395	0.084	T/NK
SSR2	2.17863e-23	5.59711e-19	0.399733	0.434	0.35	0.084	T/NK
SF1	2.75716e-23	7.08343e-19	0.259267	0.72	0.652	0.068	T/NK
KTN1	2.8358e-23	7.28546e-19	0.446112	0.472	0.391	0.081	T/NK
CEP350	3.15859e-23	8.11474e-19	0.493147	0.414	0.336	0.078	T/NK
NBEAL1	3.6247e-23	9.31222e-19	0.541629	0.316	0.233	0.083	T/NK
NCOR1	4.03332e-23	1.0362e-18	0.452862	0.453	0.372	0.081	T/NK
SF3B2	8.16442e-23	2.09752e-18	0.471765	0.363	0.279	0.084	T/NK
SMARCC1	8.8623e-23	2.27681e-18	0.396137	0.418	0.332	0.086	T/NK
RAB27A	1.02157e-22	2.62453e-18	0.624958	0.305	0.227	0.078	T/NK
PHF11	1.2246e-22	3.14612e-18	0.498999	0.325	0.243	0.082	T/NK
RPL26	1.48974e-22	3.82729e-18	0.260143	0.829	0.81	0.019	T/NK
ST13	1.64781e-22	4.23338e-18	0.425533	0.451	0.373	0.078	T/NK
STT3B	2.41603e-22	6.20703e-18	0.469342	0.345	0.262	0.083	T/NK
YME1L1	2.56313e-22	6.58494e-18	0.423265	0.448	0.367	0.081	T/NK
FXR1	3.05306e-22	7.84361e-18	0.488012	0.357	0.275	0.082	T/NK
KMT2E	3.23911e-22	8.32161e-18	0.243661	0.747	0.681	0.066	T/NK
LDHA	3.7586e-22	9.65621e-18	0.443878	0.405	0.323	0.082	T/NK
NUFIP2	4.10355e-22	1.05424e-17	0.485409	0.372	0.29	0.082	T/NK
UBXN4	5.75613e-22	1.47881e-17	0.386905	0.482	0.4	0.082	T/NK
SRSF4	7.70495e-22	1.97948e-17	0.393261	0.425	0.336	0.089	T/NK
POLR2A	1.11298e-21	2.85937e-17	0.544062	0.323	0.241	0.082	T/NK
CHASERR	1.4747e-21	3.78864e-17	0.416839	0.446	0.369	0.077	T/NK
ANKRD17	1.91395e-21	4.91712e-17	0.506603	0.332	0.25	0.082	T/NK
ARID4A	1.95569e-21	5.02437e-17	0.493103	0.378	0.299	0.079	T/NK
SLC44A2	2.25906e-21	5.80375e-17	0.357566	0.413	0.321	0.092	T/NK
LINC01619	2.53589e-21	6.51495e-17	0.474895	0.532	0.461	0.071	T/NK
OSBPL8	2.54653e-21	6.54228e-17	0.442883	0.541	0.47	0.071	T/NK
UBA52	4.42095e-21	1.13579e-16	0.245219	0.853	0.876	-0.023	T/NK
YY1	6.00223e-21	1.54203e-16	0.41376	0.433	0.354	0.079	T/NK
FAF1	6.81615e-21	1.75114e-16	0.549035	0.301	0.224	0.077	T/NK
EIF3F	7.30687e-21	1.87721e-16	0.403357	0.452	0.375	0.077	T/NK
BCAS3	8.30174e-21	2.1328e-16	0.64591	0.303	0.226	0.077	T/NK
RANBP2	9.32913e-21	2.39675e-16	0.492586	0.31	0.233	0.077	T/NK
MKLN1	1.05644e-20	2.71411e-16	0.505038	0.367	0.291	0.076	T/NK
XPO1	1.67251e-20	4.29684e-16	0.475466	0.337	0.259	0.078	T/NK
FOXN3	1.73609e-20	4.46018e-16	0.41712	0.491	0.418	0.073	T/NK
TMEM87A	2.47772e-20	6.36551e-16	0.481611	0.327	0.25	0.077	T/NK
RAC2	2.52567e-20	6.4887e-16	0.325212	0.711	0.671	0.04	T/NK
PPP4R3B	2.59605e-20	6.66951e-16	0.44652	0.356	0.278	0.078	T/NK
PA2G4	2.89951e-20	7.44912e-16	0.488835	0.357	0.282	0.075	T/NK
RAN	3.71252e-20	9.53783e-16	0.350707	0.422	0.339	0.083	T/NK
NSD1	3.89592e-20	1.0009e-15	0.508431	0.336	0.261	0.075	T/NK
NEMF	3.99116e-20	1.02537e-15	0.445868	0.372	0.291	0.081	T/NK
TTC17	5.22595e-20	1.3426e-15	0.49273	0.382	0.304	0.078	T/NK
STAG1	5.28349e-20	1.35738e-15	0.46408	0.384	0.303	0.081	T/NK
CNOT1	5.48405e-20	1.40891e-15	0.44179	0.332	0.255	0.077	T/NK
WBP11	5.98859e-20	1.53853e-15	0.408331	0.387	0.309	0.078	T/NK
ADGRE5	8.58536e-20	2.20567e-15	0.334986	0.41	0.326	0.084	T/NK
RSL24D1	8.91577e-20	2.29055e-15	0.477951	0.303	0.227	0.076	T/NK
CCDC59	1.18047e-19	3.03275e-15	0.457875	0.361	0.285	0.076	T/NK
KAT2B	1.36184e-19	3.49871e-15	0.390779	0.316	0.236	0.08	T/NK
EID1	1.53623e-19	3.94673e-15	0.480787	0.388	0.318	0.07	T/NK
ITGA4	1.55993e-19	4.00763e-15	0.413659	0.581	0.533	0.048	T/NK
SFSWAP	1.78844e-19	4.59468e-15	0.467278	0.325	0.25	0.075	T/NK
PSMA3-AS1	3.29852e-19	8.47423e-15	0.468557	0.329	0.255	0.074	T/NK
SNRNP70	3.86365e-19	9.9261e-15	0.446737	0.315	0.238	0.077	T/NK
CDK11B	4.33122e-19	1.11273e-14	0.464771	0.319	0.244	0.075	T/NK
HMGN1	5.56507e-19	1.42972e-14	0.306399	0.45	0.364	0.086	T/NK
CNOT2	8.73394e-19	2.24384e-14	0.403522	0.344	0.268	0.076	T/NK
XRCC6	9.20555e-19	2.365e-14	0.467262	0.343	0.268	0.075	T/NK
HMGB1	1.08669e-18	2.79181e-14	0.200646	0.775	0.723	0.052	T/NK
HSP90AB1	1.65005e-18	4.23915e-14	0.2456	0.691	0.627	0.064	T/NK
PPP1CB	1.94921e-18	5.00771e-14	0.397476	0.474	0.409	0.065	T/NK
RSRC2	2.57888e-18	6.6254e-14	0.369745	0.433	0.357	0.076	T/NK
CNBP	2.95643e-18	7.59536e-14	0.323196	0.534	0.466	0.068	T/NK
TM9SF3	3.17093e-18	8.14645e-14	0.474572	0.325	0.255	0.07	T/NK
GIGYF1	3.25322e-18	8.35785e-14	0.482018	0.319	0.248	0.071	T/NK
SMC5	4.78279e-18	1.22875e-13	0.447393	0.371	0.298	0.073	T/NK
ZDHHC20	5.35003e-18	1.37448e-13	0.500062	0.329	0.259	0.07	T/NK
SMARCA5	6.20661e-18	1.59454e-13	0.446942	0.325	0.252	0.073	T/NK
P2RY10	6.24699e-18	1.60491e-13	0.267852	0.328	0.245	0.083	T/NK
SENP6	1.06637e-17	2.73961e-13	0.410764	0.415	0.345	0.07	T/NK
CAPN2	1.21323e-17	3.11692e-13	0.445477	0.341	0.27	0.071	T/NK
ARAP2	1.55646e-17	3.99871e-13	0.341467	0.405	0.33	0.075	T/NK
SETD5	1.57461e-17	4.04534e-13	0.422676	0.302	0.231	0.071	T/NK
IRF1	2.65996e-17	6.8337e-13	0.241164	0.55	0.475	0.075	T/NK
PHF20	3.15917e-17	8.11623e-13	0.385303	0.405	0.332	0.073	T/NK
SSB	4.85716e-17	1.24785e-12	0.438653	0.334	0.264	0.07	T/NK
SYAP1	5.24937e-17	1.34862e-12	0.415148	0.387	0.315	0.072	T/NK
SRP14	6.38562e-17	1.64053e-12	0.322764	0.455	0.383	0.072	T/NK
R3HDM2	7.44462e-17	1.9126e-12	0.441647	0.382	0.314	0.068	T/NK
TAOK1	7.80791e-17	2.00593e-12	0.489082	0.319	0.251	0.068	T/NK
PTBP3	8.60185e-17	2.2099e-12	0.347212	0.529	0.463	0.066	T/NK
PPP4R3A	9.13078e-17	2.34579e-12	0.308071	0.454	0.38	0.074	T/NK
HNRNPR	9.69385e-17	2.49045e-12	0.366202	0.426	0.357	0.069	T/NK
ARHGAP30	1.18134e-16	3.03499e-12	0.398129	0.405	0.337	0.068	T/NK
RPS26	1.49902e-16	3.85112e-12	0.401529	0.553	0.486	0.067	T/NK
TRIR	1.74298e-16	4.47789e-12	0.308703	0.563	0.509	0.054	T/NK
ATP6V1G1	1.77629e-16	4.56346e-12	0.424314	0.346	0.279	0.067	T/NK
TMEM131L	2.44178e-16	6.27318e-12	0.287633	0.386	0.31	0.076	T/NK
UBR5	2.81819e-16	7.24022e-12	0.408769	0.322	0.252	0.07	T/NK
CIR1	4.18264e-16	1.07456e-11	0.439558	0.311	0.244	0.067	T/NK
THOC2	5.27131e-16	1.35425e-11	0.41122	0.374	0.307	0.067	T/NK
EIF1AX	5.43491e-16	1.39628e-11	0.330418	0.48	0.415	0.065	T/NK
TUG1	5.73826e-16	1.47422e-11	0.442374	0.328	0.261	0.067	T/NK
MYCBP2	7.86402e-16	2.02034e-11	0.252557	0.572	0.5	0.072	T/NK
EIF3D	7.95942e-16	2.04485e-11	0.371206	0.367	0.299	0.068	T/NK
ARID1A	9.39841e-16	2.41454e-11	0.347159	0.469	0.405	0.064	T/NK
SRPK2	1.02802e-15	2.64107e-11	0.293005	0.395	0.32	0.075	T/NK
TRAM1	1.13537e-15	2.91688e-11	0.281506	0.453	0.384	0.069	T/NK
SAP18	1.21853e-15	3.13052e-11	0.368301	0.379	0.311	0.068	T/NK
EIF5B	1.33419e-15	3.42768e-11	0.433258	0.32	0.256	0.064	T/NK
ZHX2	1.62583e-15	4.17691e-11	0.426416	0.339	0.271	0.068	T/NK
CNTRL	1.83459e-15	4.71325e-11	0.367932	0.388	0.319	0.069	T/NK
UBR2	2.20318e-15	5.6602e-11	0.438072	0.318	0.254	0.064	T/NK
VPS37B	2.21059e-15	5.67923e-11	0.411794	0.316	0.249	0.067	T/NK
ARID1B	2.43276e-15	6.25001e-11	0.327587	0.491	0.426	0.065	T/NK
C6orf62	2.45571e-15	6.30897e-11	0.329727	0.484	0.425	0.059	T/NK
HNRNPH3	2.75212e-15	7.07046e-11	0.425468	0.324	0.26	0.064	T/NK
PRDM1	2.92457e-15	7.51352e-11	0.163675	0.316	0.241	0.075	T/NK
DYM	3.31587e-15	8.5188e-11	0.477689	0.305	0.243	0.062	T/NK
ZMYM2	3.39296e-15	8.71686e-11	0.454284	0.316	0.252	0.064	T/NK
ARRDC2	4.85205e-15	1.24654e-10	0.327971	0.302	0.234	0.068	T/NK
COX7C	5.14806e-15	1.32259e-10	0.305665	0.575	0.525	0.05	T/NK
PAIP2	6.08991e-15	1.56456e-10	0.365315	0.427	0.365	0.062	T/NK
PNRC2	6.69195e-15	1.71923e-10	0.335394	0.388	0.32	0.068	T/NK
GGNBP2	8.71292e-15	2.23844e-10	0.331007	0.441	0.378	0.063	T/NK
RACK1	1.02844e-14	2.64216e-10	0.206556	0.812	0.794	0.018	T/NK
USP3	1.14188e-14	2.9336e-10	0.423033	0.424	0.365	0.059	T/NK
MAN2A1	1.37956e-14	3.54422e-10	0.46686	0.331	0.271	0.06	T/NK
ANXA11	1.49817e-14	3.84894e-10	0.358199	0.401	0.338	0.063	T/NK
DDX18	2.04183e-14	5.24567e-10	0.456626	0.3	0.24	0.06	T/NK
MARCHF6	4.25264e-14	1.09255e-09	0.336299	0.401	0.336	0.065	T/NK
INPP5D	5.44578e-14	1.39908e-09	0.326286	0.51	0.448	0.062	T/NK
RB1CC1	6.28163e-14	1.61381e-09	0.444979	0.395	0.338	0.057	T/NK
MT-ND2	6.39685e-14	1.64342e-09	0.115538	1	0.998	0.002	T/NK
HLA-B	6.39723e-14	1.64351e-09	0.16981	0.98	0.941	0.039	T/NK
YWHAQ	7.59175e-14	1.9504e-09	0.402535	0.377	0.318	0.059	T/NK
CDK12	7.84041e-14	2.01428e-09	0.433308	0.304	0.244	0.06	T/NK
RPLP1	9.67124e-14	2.48464e-09	0.212823	0.881	0.875	0.006	T/NK
PAFAH1B1	1.39549e-13	3.58515e-09	0.337067	0.438	0.376	0.062	T/NK
SECISBP2	1.42961e-13	3.67281e-09	0.351826	0.303	0.242	0.061	T/NK
RFTN1	1.61027e-13	4.13694e-09	0.377176	0.305	0.243	0.062	T/NK
KDM5C	1.91466e-13	4.91895e-09	0.373131	0.36	0.299	0.061	T/NK
KCNAB2	2.05561e-13	5.28107e-09	0.383822	0.34	0.28	0.06	T/NK
ARHGAP25	2.67609e-13	6.87514e-09	0.230096	0.368	0.295	0.073	T/NK
TAP1	3.06661e-13	7.87843e-09	0.38589	0.334	0.274	0.06	T/NK
DEK	3.39478e-13	8.72153e-09	0.320852	0.444	0.383	0.061	T/NK
RBM5	3.51339e-13	9.02626e-09	0.334302	0.342	0.279	0.063	T/NK
STIM2	6.21656e-13	1.5971e-08	0.224994	0.351	0.281	0.07	T/NK
RNPS1	6.48496e-13	1.66605e-08	0.369367	0.309	0.249	0.06	T/NK
HECTD1	7.58969e-13	1.94987e-08	0.376381	0.311	0.25	0.061	T/NK
PCGF5	8.00879e-13	2.05754e-08	0.311397	0.407	0.344	0.063	T/NK
CCNH	1.135e-12	2.91593e-08	0.398717	0.325	0.268	0.057	T/NK
TMX4	1.18582e-12	3.0465e-08	0.352224	0.345	0.287	0.058	T/NK
DHX15	1.21408e-12	3.1191e-08	0.342263	0.307	0.247	0.06	T/NK
TAX1BP1	1.58124e-12	4.06235e-08	0.292932	0.489	0.439	0.05	T/NK
TCF12	1.71033e-12	4.39402e-08	0.36183	0.335	0.275	0.06	T/NK
RBBP6	1.95872e-12	5.03216e-08	0.27353	0.465	0.404	0.061	T/NK
ATXN2L	2.31738e-12	5.95358e-08	0.320751	0.409	0.351	0.058	T/NK
SSH2	2.4972e-12	6.41556e-08	0.336946	0.548	0.495	0.053	T/NK
RBM17	2.77387e-12	7.12635e-08	0.374712	0.322	0.264	0.058	T/NK
EFHD2	2.95188e-12	7.58368e-08	0.108903	0.348	0.436	-0.088	T/NK
HNRNPF	3.07583e-12	7.9021e-08	0.362066	0.316	0.259	0.057	T/NK
ENSG00000290574	3.17937e-12	8.16811e-08	0.341802	0.506	0.463	0.043	T/NK
UBE2B	3.69851e-12	9.50185e-08	0.380845	0.346	0.289	0.057	T/NK
NACA	4.13801e-12	1.0631e-07	0.221997	0.797	0.783	0.014	T/NK
CHD1	5.27123e-12	1.35423e-07	0.320455	0.53	0.482	0.048	T/NK
HNRNPD	6.62835e-12	1.70289e-07	0.243527	0.588	0.538	0.05	T/NK
TMED10	7.69388e-12	1.97663e-07	0.264005	0.388	0.328	0.06	T/NK
GSK3B	8.2711e-12	2.12493e-07	0.406932	0.315	0.261	0.054	T/NK
ZFR	1.03381e-11	2.65597e-07	0.311924	0.367	0.307	0.06	T/NK
RASSF5	1.09212e-11	2.80577e-07	0.277375	0.413	0.352	0.061	T/NK
ZNF644	1.62176e-11	4.16647e-07	0.365834	0.341	0.286	0.055	T/NK
VOPP1	1.6232e-11	4.17016e-07	0.202731	0.453	0.386	0.067	T/NK
UBE2K	1.69476e-11	4.35402e-07	0.435789	0.332	0.282	0.05	T/NK
GOLGB1	1.75832e-11	4.5173e-07	0.406654	0.362	0.312	0.05	T/NK
HNRNPA3	1.79463e-11	4.61058e-07	0.247015	0.55	0.5	0.05	T/NK
MAP3K5	1.87585e-11	4.81925e-07	0.464936	0.319	0.267	0.052	T/NK
KHDRBS1	1.90737e-11	4.90022e-07	0.285316	0.486	0.435	0.051	T/NK
PABPC1	2.33042e-11	5.98709e-07	0.121433	0.984	0.961	0.023	T/NK
VPS13B	2.36745e-11	6.08222e-07	0.377939	0.385	0.334	0.051	T/NK
UBE3A	2.49924e-11	6.4208e-07	0.311772	0.358	0.302	0.056	T/NK
ARF6	3.20755e-11	8.24051e-07	0.271022	0.507	0.456	0.051	T/NK
USP7	4.30898e-11	1.10702e-06	0.250166	0.412	0.355	0.057	T/NK
RBM39	4.80458e-11	1.23435e-06	0.164849	0.834	0.809	0.025	T/NK
PTPRJ	5.61653e-11	1.44294e-06	0.27051	0.313	0.256	0.057	T/NK
ENSG00000242588	6.92788e-11	1.77984e-06	0.351051	0.303	0.25	0.053	T/NK
PSME4	9.13444e-11	2.34673e-06	0.415562	0.307	0.255	0.052	T/NK
CHST11	9.40652e-11	2.41663e-06	0.321752	0.356	0.302	0.054	T/NK
SSBP1	9.54062e-11	2.45108e-06	0.350484	0.303	0.25	0.053	T/NK
HBP1	1.36817e-10	3.51498e-06	0.250222	0.36	0.303	0.057	T/NK
KDM4C	1.66615e-10	4.2805e-06	0.358795	0.322	0.268	0.054	T/NK
PNN	2.23591e-10	5.74427e-06	0.201017	0.451	0.392	0.059	T/NK
NONO	2.89823e-10	7.44584e-06	0.289141	0.447	0.4	0.047	T/NK
MAPK1	3.10267e-10	7.97107e-06	0.368706	0.351	0.302	0.049	T/NK
WAC	6.08296e-10	1.56277e-05	0.213773	0.567	0.518	0.049	T/NK
NCOA2	6.68336e-10	1.71702e-05	0.335598	0.341	0.291	0.05	T/NK
RALY	7.89931e-10	2.02941e-05	0.357609	0.303	0.252	0.051	T/NK
VPS13C	7.95939e-10	2.04485e-05	0.240844	0.473	0.421	0.052	T/NK
AGTPBP1	9.94911e-10	2.55603e-05	0.389148	0.314	0.266	0.048	T/NK
TMEM50A	1.64166e-09	4.21759e-05	0.323947	0.355	0.308	0.047	T/NK
UBE2L3	1.71816e-09	4.41412e-05	0.355591	0.325	0.279	0.046	T/NK
TENT2	1.84339e-09	4.73586e-05	0.300402	0.314	0.266	0.048	T/NK
KIF5B	2.57425e-09	6.61352e-05	0.311091	0.399	0.356	0.043	T/NK
SPCS3	5.77042e-09	0.000148248	0.22171	0.358	0.305	0.053	T/NK
CDV3	6.02084e-09	0.000154681	0.268979	0.387	0.338	0.049	T/NK
ZNF652	6.05692e-09	0.000155608	0.278575	0.328	0.282	0.046	T/NK
RPL15	6.35805e-09	0.000163345	0.140258	0.86	0.844	0.016	T/NK
SP3	6.60555e-09	0.000169703	0.272175	0.374	0.323	0.051	T/NK
CYTIP	8.93431e-09	0.000229531	0.242769	0.424	0.373	0.051	T/NK
PBRM1	9.45478e-09	0.000242903	0.343936	0.324	0.277	0.047	T/NK
TRIM22	1.08344e-08	0.000278345	0.210115	0.37	0.316	0.054	T/NK
CSDE1	1.08947e-08	0.000279896	0.188496	0.666	0.641	0.025	T/NK
MED13	1.44693e-08	0.000371731	0.309245	0.351	0.307	0.044	T/NK
EIF3H	1.48088e-08	0.000380452	0.22222	0.627	0.6	0.027	T/NK
ABI1	1.49627e-08	0.000384406	0.255724	0.341	0.292	0.049	T/NK
GNAQ	1.75694e-08	0.000451374	0.278058	0.318	0.271	0.047	T/NK
EIF3K	2.63981e-08	0.000678192	0.292809	0.383	0.34	0.043	T/NK
PAN3	2.70287e-08	0.000694394	0.314246	0.394	0.347	0.047	T/NK
WDR26	4.753e-08	0.00122109	0.221174	0.416	0.371	0.045	T/NK
RBM6	5.53418e-08	0.00142179	0.201013	0.359	0.31	0.049	T/NK
SRRM2	7.31442e-08	0.00187915	0.174087	0.692	0.658	0.034	T/NK
IFI16	9.30192e-08	0.00238976	0.254017	0.407	0.365	0.042	T/NK
MALT1	9.88328e-08	0.00253911	0.16855	0.347	0.296	0.051	T/NK
LBR	1.01713e-07	0.00261312	0.241532	0.305	0.26	0.045	T/NK
RAB2A	1.01895e-07	0.0026178	0.302966	0.395	0.356	0.039	T/NK
FLNA	1.03189e-07	0.00265102	0.30849	0.441	0.406	0.035	T/NK
RBM26	1.11776e-07	0.00287163	0.196753	0.358	0.311	0.047	T/NK
PDIA3	1.11898e-07	0.00287477	0.213612	0.468	0.423	0.045	T/NK
CBX3	1.19276e-07	0.00306432	0.251457	0.42	0.381	0.039	T/NK
TAF1D	1.27962e-07	0.00328748	0.143426	0.428	0.375	0.053	T/NK
SRSF3	1.3977e-07	0.00359082	0.251528	0.485	0.452	0.033	T/NK
ZNF207	2.58154e-07	0.00663223	0.251529	0.335	0.293	0.042	T/NK
SYF2	3.0375e-07	0.00780365	0.265649	0.354	0.313	0.041	T/NK
MORF4L1	3.12029e-07	0.00801633	0.205059	0.591	0.56	0.031	T/NK
RLF	4.65255e-07	0.0119529	0.307329	0.301	0.263	0.038	T/NK
THRAP3	4.68999e-07	0.012049	0.198248	0.4	0.358	0.042	T/NK
DNM2	5.00229e-07	0.0128514	0.239213	0.348	0.307	0.041	T/NK
LAMP1	5.2502e-07	0.0134883	0.282859	0.301	0.26	0.041	T/NK
CTDSP1	5.37493e-07	0.0138087	0.272203	0.312	0.273	0.039	T/NK
FAU	5.53527e-07	0.0142207	0.165834	0.725	0.717	0.008	T/NK
CUL3	6.55374e-07	0.0168372	0.288363	0.393	0.357	0.036	T/NK
PTBP1	7.83323e-07	0.0201244	0.258589	0.386	0.35	0.036	T/NK
SNU13	8.41779e-07	0.0216262	0.246839	0.349	0.31	0.039	T/NK
BRAF	8.84369e-07	0.0227203	0.297791	0.353	0.314	0.039	T/NK
BRD2	9.15185e-07	0.023512	0.180058	0.504	0.463	0.041	T/NK
TCERG1	1.13849e-06	0.029249	0.227324	0.342	0.302	0.04	T/NK
PRPF40A	1.1476e-06	0.029483	0.239721	0.433	0.398	0.035	T/NK
SREK1	1.79088e-06	0.0460096	0.312556	0.303	0.268	0.035	T/NK
EPS15	1.83159e-06	0.0470553	0.328788	0.333	0.297	0.036	T/NK
BAZ2A	1.94669e-06	0.0500124	0.179394	0.362	0.317	0.045	T/NK
LARP1	3.01433e-06	0.0774411	0.233707	0.326	0.286	0.04	T/NK
LCOR	4.12636e-06	0.10601	0.252658	0.311	0.276	0.035	T/NK
ZC3H15	5.05914e-06	0.129974	0.223101	0.332	0.293	0.039	T/NK
SRSF5	5.58518e-06	0.143489	0.128969	0.744	0.712	0.032	T/NK
YWHAZ	6.01206e-06	0.154456	0.104133	0.852	0.825	0.027	T/NK
ACTN4	6.51475e-06	0.167371	0.382813	0.357	0.338	0.019	T/NK
USF2	7.04924e-06	0.181102	0.217777	0.306	0.268	0.038	T/NK
ATP5PD	7.66121e-06	0.196824	0.243747	0.319	0.283	0.036	T/NK
U2AF2	7.8246e-06	0.201022	0.233937	0.361	0.327	0.034	T/NK
PHIP	7.99218e-06	0.205327	0.234055	0.445	0.417	0.028	T/NK
FBXO11	9.72235e-06	0.249777	0.240296	0.335	0.298	0.037	T/NK
TRIP12	1.58318e-05	0.406734	0.253759	0.347	0.315	0.032	T/NK
FOSL2	1.8618e-05	0.478316	0.21816	0.385	0.347	0.038	T/NK
OST4	1.88312e-05	0.483792	0.154769	0.478	0.447	0.031	T/NK
CAPZB	2.02816e-05	0.521055	0.122827	0.681	0.638	0.043	T/NK
TAOK3	2.55501e-05	0.656406	0.210114	0.512	0.49	0.022	T/NK
PLEKHA2	3.51359e-05	0.902676	0.144483	0.433	0.397	0.036	T/NK
CD164	4.05516e-05	1	0.260411	0.32	0.29	0.03	T/NK
U2AF1	6.70834e-05	1	0.235013	0.3	0.269	0.031	T/NK
SUMO2	9.42347e-05	1	0.150061	0.535	0.508	0.027	T/NK
LIMD2	0.000103644	1	0.101748	0.704	0.674	0.03	T/NK
ROCK1	0.000105177	1	0.186109	0.487	0.46	0.027	T/NK
FLI1	0.000135828	1	0.236122	0.325	0.296	0.029	T/NK
UFM1	0.000184881	1	0.196857	0.318	0.286	0.032	T/NK
TCF25	0.000204459	1	0.226691	0.401	0.376	0.025	T/NK
TCEA1	0.000257074	1	0.135571	0.374	0.34	0.034	T/NK
KMT2C	0.000286916	1	0.162871	0.477	0.453	0.024	T/NK
XRN2	0.000300102	1	0.186754	0.36	0.333	0.027	T/NK
MARK3	0.000340582	1	0.267007	0.326	0.301	0.025	T/NK
GMFG	0.000514667	1	0.124105	0.398	0.366	0.032	T/NK
PSME1	0.000545557	1	0.200175	0.362	0.337	0.025	T/NK
DPYD	0.00063687	1	0.252352	0.47	0.454	0.016	T/NK
SMDT1	0.000663103	1	0.163622	0.358	0.33	0.028	T/NK
ADAM10	0.00105291	1	0.244218	0.322	0.3	0.022	T/NK
LPP	0.00221229	1	0.247648	0.348	0.329	0.019	T/NK
SEPTIN2	0.00243241	1	0.189612	0.383	0.364	0.019	T/NK
FBXW7	0.00249829	1	0.128487	0.342	0.316	0.026	T/NK
PSMB4	0.00261877	1	0.167849	0.317	0.294	0.023	T/NK
ARID5B	0.00283533	1	0.1032	0.449	0.426	0.023	T/NK
BZW1	0.00300357	1	0.163737	0.344	0.322	0.022	T/NK
SEC31A	0.00320247	1	0.188216	0.352	0.332	0.02	T/NK
TRA2B	0.00333325	1	0.134518	0.473	0.452	0.021	T/NK
MDM4	0.00484624	1	0.106847	0.331	0.305	0.026	T/NK
NDUFA4	0.004994	1	0.130436	0.432	0.412	0.02	T/NK
PCF11	0.00543158	1	0.185977	0.324	0.305	0.019	T/NK
VAPA	0.00693319	1	0.158574	0.323	0.303	0.02	T/NK
PLAUR	0	0	7.47332	0.897	0.043	0.854	Myeloid
SPI1	0	0	6.74426	0.873	0.025	0.848	Myeloid
CST3	0	0	8.38616	0.835	0.015	0.82	Myeloid
IL1B	0	0	8.34921	0.867	0.047	0.82	Myeloid
FCN1	0	0	9.27208	0.802	0.01	0.792	Myeloid
CLEC7A	0	0	7.19694	0.803	0.013	0.79	Myeloid
LYZ	0	0	10.2723	0.814	0.024	0.79	Myeloid
CXCL8	0	0	8.20009	0.827	0.047	0.78	Myeloid
SERPINA1	0	0	9.34576	0.78	0.004	0.776	Myeloid
C5AR1	0	0	8.31507	0.793	0.02	0.773	Myeloid
CYBB	0	0	6.44187	0.791	0.031	0.76	Myeloid
NAMPT	0	0	5.01489	0.941	0.185	0.756	Myeloid
TNFAIP2	0	0	8.21532	0.753	0.008	0.745	Myeloid
HCK	0	0	5.95209	0.763	0.019	0.744	Myeloid
CD83	0	0	3.59113	0.897	0.156	0.741	Myeloid
CSF3R	0	0	6.96244	0.752	0.014	0.738	Myeloid
MPEG1	0	0	7.54162	0.747	0.009	0.738	Myeloid
VCAN	0	0	7.18028	0.765	0.027	0.738	Myeloid
FCER1G	0	0	4.91148	0.829	0.094	0.735	Myeloid
NR4A1	0	0	5.08365	0.802	0.069	0.733	Myeloid
GRN	0	0	5.47014	0.786	0.054	0.732	Myeloid
HLA-DRA	0	0	4.39342	0.872	0.146	0.726	Myeloid
AIF1	0	0	5.0041	0.815	0.094	0.721	Myeloid
LYN	0	0	3.36636	0.887	0.166	0.721	Myeloid
S100A9	0	0	10.5765	0.726	0.008	0.718	Myeloid
FPR1	0	0	9.39676	0.714	0.003	0.711	Myeloid
MNDA	0	0	8.7743	0.709	0.005	0.704	Myeloid
TYROBP	0	0	4.18158	0.849	0.146	0.703	Myeloid
MARCKS	0	0	7.38853	0.714	0.013	0.701	Myeloid
SAT1	0	0	4.45956	0.891	0.194	0.697	Myeloid
LILRB2	0	0	7.85331	0.7	0.006	0.694	Myeloid
S100A8	0	0	10.2411	0.702	0.008	0.694	Myeloid
KLF4	0	0	6.61081	0.711	0.018	0.693	Myeloid
ICAM1	0	0	5.47989	0.725	0.035	0.69	Myeloid
BCL2A1	0	0	5.12432	0.739	0.052	0.687	Myeloid
FGR	0	0	3.44378	0.847	0.162	0.685	Myeloid
CPVL	0	0	8.73713	0.687	0.004	0.683	Myeloid
NCF2	0	0	6.55724	0.689	0.012	0.677	Myeloid
CD14	0	0	9.55241	0.677	0.004	0.673	Myeloid
RASGEF1B	0	0	3.85066	0.781	0.108	0.673	Myeloid
STX11	0	0	4.81802	0.72	0.051	0.669	Myeloid
G0S2	0	0	9.42843	0.674	0.007	0.667	Myeloid
IFNGR2	0	0	4.45721	0.729	0.062	0.667	Myeloid
IGSF6	0	0	7.99404	0.67	0.005	0.665	Myeloid
ATP2B1-AS1	0	0	5.42224	0.714	0.052	0.662	Myeloid
LST1	0	0	5.48521	0.687	0.028	0.659	Myeloid
HLA-DRB1	0	0	4.03537	0.905	0.249	0.656	Myeloid
HLA-DQB1	0	0	3.76419	0.765	0.111	0.654	Myeloid
PLXDC2	0	0	4.86252	0.683	0.029	0.654	Myeloid
ACSL1	0	0	4.45791	0.726	0.074	0.652	Myeloid
S100A11	0	0	4.05799	0.845	0.193	0.652	Myeloid
ANXA5	0	0	3.23521	0.824	0.18	0.644	Myeloid
CTSB	0	0	3.56868	0.832	0.188	0.644	Myeloid
SOD2	0	0	4.66777	0.869	0.228	0.641	Myeloid
RAB31	0	0	5.55681	0.657	0.017	0.64	Myeloid
PLEK	0	0	3.66291	0.875	0.237	0.638	Myeloid
RNF144B	0	0	5.50727	0.661	0.026	0.635	Myeloid
SLC11A1	0	0	6.46145	0.648	0.013	0.635	Myeloid
DMXL2	0	0	5.09756	0.661	0.03	0.631	Myeloid
TLR2	0	0	5.64514	0.651	0.02	0.631	Myeloid
PTPRE	0	0	3.0444	0.804	0.177	0.627	Myeloid
RNF130	0	0	2.90916	0.749	0.122	0.627	Myeloid
APLP2	0	0	3.4197	0.817	0.194	0.623	Myeloid
MS4A6A	0	0	7.82687	0.628	0.005	0.623	Myeloid
ZNF385A	0	0	6.70909	0.633	0.01	0.623	Myeloid
CCL3	0	0	5.76096	0.674	0.056	0.618	Myeloid
IER3	0	0	7.05932	0.634	0.019	0.615	Myeloid
ETS2	0	0	5.32921	0.641	0.027	0.614	Myeloid
FGL2	0	0	4.26686	0.686	0.073	0.613	Myeloid
IRAK3	0	0	5.42511	0.634	0.022	0.612	Myeloid
NPC2	0	0	3.49814	0.734	0.126	0.608	Myeloid
CLEC4E	0	0	8.07699	0.613	0.006	0.607	Myeloid
ASAH1	0	0	3.46203	0.732	0.127	0.605	Myeloid
LGALS3	0	0	3.8017	0.669	0.064	0.605	Myeloid
AP1S2	0	0	3.37195	0.762	0.158	0.604	Myeloid
CSTA	0	0	9.69802	0.598	0.001	0.597	Myeloid
RILPL2	0	0	2.83127	0.786	0.189	0.597	Myeloid
KYNU	0	0	5.0059	0.625	0.032	0.593	Myeloid
COTL1	0	0	2.9833	0.826	0.236	0.59	Myeloid
CXCL16	0	0	6.21888	0.604	0.016	0.588	Myeloid
ZEB2	0	0	2.25533	0.872	0.285	0.587	Myeloid
NINJ1	0	0	4.27627	0.653	0.069	0.584	Myeloid
TKT	0	0	3.34458	0.721	0.137	0.584	Myeloid
CD36	0	0	6.85923	0.591	0.008	0.583	Myeloid
CLEC12A	0	0	6.59629	0.58	0.009	0.571	Myeloid
C9orf72	0	0	3.35282	0.671	0.102	0.569	Myeloid
ITGAX	0	0	3.54168	0.636	0.069	0.567	Myeloid
HLA-DPA1	0	0	3.43693	0.801	0.236	0.565	Myeloid
RGS2	0	0	3.48107	0.758	0.193	0.565	Myeloid
NLRP3	0	0	6.73408	0.574	0.01	0.564	Myeloid
PPIF	0	0	5.15052	0.604	0.04	0.564	Myeloid
CD300E	0	0	7.98881	0.567	0.004	0.563	Myeloid
RIPK2	0	0	3.61489	0.643	0.083	0.56	Myeloid
TREM1	0	0	7.71254	0.564	0.005	0.559	Myeloid
CD86	0	0	6.15114	0.568	0.01	0.558	Myeloid
BRI3	0	0	2.93978	0.712	0.156	0.556	Myeloid
EREG	0	0	6.3508	0.582	0.027	0.555	Myeloid
CEBPD	0	0	4.76152	0.6	0.049	0.551	Myeloid
VASP	0	0	2.73733	0.733	0.182	0.551	Myeloid
RXRA	0	0	4.24594	0.591	0.042	0.549	Myeloid
APOBEC3A	0	0	8.49164	0.55	0.004	0.546	Myeloid
CCL3L3	0	0	5.82389	0.588	0.043	0.545	Myeloid
PILRA	0	0	4.89138	0.562	0.024	0.538	Myeloid
SLC43A2	0	0	4.42078	0.575	0.037	0.538	Myeloid
AQP9	0	0	6.11572	0.549	0.014	0.535	Myeloid
PTGS2	0	0	8.53113	0.54	0.005	0.535	Myeloid
LILRB3	0	0	7.80162	0.532	0.003	0.529	Myeloid
PECAM1	0	0	3.18445	0.641	0.112	0.529	Myeloid
LGALS1	0	0	2.38736	0.694	0.165	0.529	Myeloid
KDM6B	0	0	2.62556	0.77	0.243	0.527	Myeloid
ANXA2	0	0	2.50096	0.75	0.225	0.525	Myeloid
MYADM	0	0	2.97621	0.74	0.215	0.525	Myeloid
ENSG00000255197	0	0	7.74372	0.523	0.004	0.519	Myeloid
CTSH	0	0	3.98995	0.565	0.048	0.517	Myeloid
SIRPB1	0	0	5.35037	0.532	0.017	0.515	Myeloid
SAMSN1	0	0	2.46008	0.852	0.338	0.514	Myeloid
MAFB	0	0	9.20659	0.512	0.002	0.51	Myeloid
NFKBIZ	0	0	2.75445	0.828	0.318	0.51	Myeloid
CDKN1A	0	0	4.48791	0.562	0.053	0.509	Myeloid
CD302	0	0	6.05045	0.519	0.011	0.508	Myeloid
PTAFR	0	0	6.54832	0.516	0.008	0.508	Myeloid
EMILIN2	0	0	5.14207	0.524	0.018	0.506	Myeloid
MXD1	0	0	3.37822	0.603	0.097	0.506	Myeloid
ADA2	0	0	2.49499	0.762	0.259	0.503	Myeloid
CCDC88A	0	0	3.03798	0.593	0.09	0.503	Myeloid
GAS7	0	0	2.91021	0.605	0.102	0.503	Myeloid
ATP6V0D1	0	0	2.49718	0.655	0.153	0.502	Myeloid
PFKFB3	0	0	2.66275	0.663	0.165	0.498	Myeloid
FCGRT	0	0	4.14493	0.537	0.04	0.497	Myeloid
RTN3	0	0	2.40726	0.697	0.203	0.494	Myeloid
THEMIS2	0	0	2.54491	0.623	0.131	0.492	Myeloid
NFKBID	0	0	3.58386	0.552	0.063	0.489	Myeloid
PSAP	0	0	4.65662	0.904	0.416	0.488	Myeloid
IL1RN	0	0	9.03611	0.491	0.004	0.487	Myeloid
SYK	0	0	2.85981	0.565	0.079	0.486	Myeloid
LGALS9	0	0	3.13848	0.574	0.09	0.484	Myeloid
GRINA	0	0	3.17132	0.57	0.087	0.483	Myeloid
CTSS	0	0	4.69678	0.879	0.398	0.481	Myeloid
ALDH2	0	0	6.88519	0.486	0.006	0.48	Myeloid
CXCL2	0	0	8.06854	0.488	0.008	0.48	Myeloid
SGK1	0	0	3.89497	0.544	0.065	0.479	Myeloid
TNFRSF1B	0	0	1.95095	0.778	0.299	0.479	Myeloid
MCTP1	0	0	4.80227	0.502	0.023	0.479	Myeloid
RNF19B	0	0	3.16431	0.6	0.123	0.477	Myeloid
PPP1R15A	0	0	2.40643	0.84	0.364	0.476	Myeloid
ANPEP	0	0	6.1313	0.484	0.009	0.475	Myeloid
HLA-DMB	0	0	3.16615	0.536	0.063	0.473	Myeloid
FKBP1A	0	0	2.3628	0.64	0.169	0.471	Myeloid
ZYX	0	0	2.17334	0.796	0.326	0.47	Myeloid
TEX14	0	0	3.8123	0.546	0.079	0.467	Myeloid
HLA-DPB1	0	0	2.48374	0.723	0.258	0.465	Myeloid
TIMP2	0	0	4.48873	0.491	0.026	0.465	Myeloid
SIRPA	0	0	7.04608	0.468	0.004	0.464	Myeloid
RBM47	0	0	4.58354	0.484	0.02	0.464	Myeloid
SLC2A6	0	0	4.98624	0.489	0.025	0.464	Myeloid
MS4A7	0	0	7.2666	0.468	0.005	0.463	Myeloid
CEBPB	0	0	2.58489	0.628	0.166	0.462	Myeloid
TOM1	0	0	2.79814	0.557	0.098	0.459	Myeloid
LRP1	0	0	5.77746	0.47	0.011	0.459	Myeloid
PLSCR1	0	0	3.42965	0.516	0.06	0.456	Myeloid
DENND5A	0	0	2.71071	0.611	0.155	0.456	Myeloid
CMTM6	0	0	1.98934	0.736	0.282	0.454	Myeloid
SDCBP	0	0	2.07074	0.745	0.291	0.454	Myeloid
TRIB1	0	0	6.22501	0.463	0.009	0.454	Myeloid
CYRIA	0	0	3.54688	0.513	0.06	0.453	Myeloid
PHACTR1	0	0	4.74046	0.478	0.025	0.453	Myeloid
TGFBI	0	0	6.63104	0.458	0.006	0.452	Myeloid
BCL3	0	0	2.36732	0.621	0.173	0.448	Myeloid
HLA-DRB6	0	0	3.24469	0.534	0.087	0.447	Myeloid
OGFRL1	0	0	2.88852	0.548	0.101	0.447	Myeloid
NCOA4	0	0	2.0764	0.669	0.223	0.446	Myeloid
ARRB2	0	0	1.89235	0.831	0.385	0.446	Myeloid
TPP1	0	0	1.98366	0.739	0.294	0.445	Myeloid
MACROH2A1	0	0	1.90781	0.718	0.273	0.445	Myeloid
C1orf162	0	0	2.25932	0.599	0.157	0.442	Myeloid
MAP3K8	0	0	1.81772	0.674	0.234	0.44	Myeloid
ATP2B1	0	0	2.27058	0.885	0.445	0.44	Myeloid
VSIR	0	0	2.14171	0.64	0.201	0.439	Myeloid
GSTP1	0	0	2.08729	0.648	0.21	0.438	Myeloid
PLBD1	0	0	8.43282	0.44	0.002	0.438	Myeloid
DUSP6	0	0	4.72123	0.48	0.043	0.437	Myeloid
HBEGF	0	0	7.37595	0.444	0.007	0.437	Myeloid
S100A6	0	0	2.60827	0.832	0.395	0.437	Myeloid
LRRK2	0	0	5.25412	0.448	0.013	0.435	Myeloid
TNFSF13B	0	0	4.3424	0.463	0.028	0.435	Myeloid
CARD16	0	0	2.50914	0.577	0.142	0.435	Myeloid
POU2F2	0	0	2.04477	0.654	0.221	0.433	Myeloid
CPPED1	0	0	3.81443	0.467	0.036	0.431	Myeloid
BCL6	0	0	3.24298	0.497	0.067	0.43	Myeloid
SERPINB1	0	0	2.00817	0.72	0.29	0.43	Myeloid
PKM	0	0	2.0773	0.818	0.388	0.43	Myeloid
LILRA5	0	0	9.11511	0.43	0.001	0.429	Myeloid
HLA-DMA	0	0	2.97686	0.504	0.076	0.428	Myeloid
ATP6V0B	0	0	2.43984	0.557	0.131	0.426	Myeloid
S100A12	0	0	10.2891	0.424	0.001	0.423	Myeloid
GLIPR1	0	0	1.86877	0.699	0.278	0.421	Myeloid
BASP1	0	0	4.70923	0.45	0.03	0.42	Myeloid
TBXAS1	0	0	2.89803	0.491	0.073	0.418	Myeloid
AHR	0	0	3.33769	0.489	0.072	0.417	Myeloid
CRTAP	0	0	2.43209	0.565	0.149	0.416	Myeloid
SNX10	0	0	2.6304	0.514	0.101	0.413	Myeloid
PLXNB2	0	0	6.73248	0.415	0.004	0.411	Myeloid
CASP1	0	0	2.7492	0.51	0.1	0.41	Myeloid
SKAP2	0	0	2.37553	0.516	0.106	0.41	Myeloid
ADGRE2	0	0	5.87519	0.418	0.008	0.41	Myeloid
TIMP1	0	0	3.57422	0.481	0.072	0.409	Myeloid
BST1	0	0	7.41317	0.41	0.003	0.407	Myeloid
SLC15A3	0	0	5.68959	0.415	0.009	0.406	Myeloid
RBKS	0	0	4.23941	0.44	0.035	0.405	Myeloid
TLR4	0	0	8.76427	0.406	0.001	0.405	Myeloid
TNFAIP6	0	0	7.31226	0.41	0.005	0.405	Myeloid
CAPG	0	0	3.63335	0.448	0.044	0.404	Myeloid
WARS1	0	0	3.76597	0.455	0.051	0.404	Myeloid
ALOX5	0	0	3.91525	0.429	0.027	0.402	Myeloid
RHOQ	0	0	2.11095	0.538	0.137	0.401	Myeloid
JAML	0	0	2.31064	0.519	0.122	0.397	Myeloid
PRKACA	0	0	2.25287	0.532	0.135	0.397	Myeloid
SLC8A1	0	0	4.45842	0.416	0.021	0.395	Myeloid
FOSB	0	0	2.13746	0.864	0.473	0.391	Myeloid
IRAK2	0	0	4.15375	0.424	0.036	0.388	Myeloid
TSPO	0	0	2.4658	0.496	0.108	0.388	Myeloid
VEGFA	0	0	7.16045	0.393	0.005	0.388	Myeloid
EGR1	0	0	3.68809	0.445	0.059	0.386	Myeloid
SULF2	0	0	5.4162	0.395	0.01	0.385	Myeloid
ITGB2	0	0	1.62877	0.829	0.445	0.384	Myeloid
CCR1	0	0	6.80587	0.388	0.005	0.383	Myeloid
PIM3	0	0	2.50082	0.506	0.123	0.383	Myeloid
CDC42EP3	0	0	2.19252	0.549	0.169	0.38	Myeloid
TMEM170B	0	0	4.61735	0.4	0.021	0.379	Myeloid
BID	0	0	2.98473	0.445	0.067	0.378	Myeloid
CHST15	0	0	4.93905	0.392	0.014	0.378	Myeloid
RHOB	0	0	3.25746	0.475	0.097	0.378	Myeloid
ENSG00000288755	0	0	3.577	0.438	0.061	0.377	Myeloid
SLC7A7	0	0	5.91975	0.382	0.007	0.375	Myeloid
GLIPR2	0	0	2.08711	0.522	0.148	0.374	Myeloid
LINC00877	0	0	5.9175	0.381	0.008	0.373	Myeloid
TALDO1	0	0	2.86819	0.444	0.071	0.373	Myeloid
ATP6V1B2	0	0	2.46063	0.48	0.108	0.372	Myeloid
NFKBIA	0	0	2.57813	0.924	0.554	0.37	Myeloid
CKAP4	0	0	2.89891	0.463	0.094	0.369	Myeloid
STXBP2	0	0	2.2871	0.496	0.127	0.369	Myeloid
NRGN	0	0	5.58849	0.371	0.003	0.368	Myeloid
EMP3	0	0	1.86697	0.862	0.496	0.366	Myeloid
ENSG00000290039	0	0	3.39228	0.434	0.068	0.366	Myeloid
CTSZ	0	0	3.96629	0.392	0.028	0.364	Myeloid
PGD	0	0	3.09433	0.424	0.06	0.364	Myeloid
GCH1	0	0	2.26089	0.496	0.133	0.363	Myeloid
GLUL	0	0	2.8478	0.461	0.098	0.363	Myeloid
MCL1	0	0	2.15747	0.927	0.566	0.361	Myeloid
KCTD12	0	0	5.0706	0.374	0.015	0.359	Myeloid
GRK3	0	0	3.39048	0.399	0.041	0.358	Myeloid
MEF2C	0	0	1.99299	0.422	0.064	0.358	Myeloid
CD58	0	0	2.1356	0.479	0.122	0.357	Myeloid
ENSG00000257764	0	0	8.12661	0.358	0.001	0.357	Myeloid
KLF10	0	0	3.19879	0.42	0.063	0.357	Myeloid
FCAR	0	0	5.44614	0.366	0.011	0.355	Myeloid
NAGA	0	0	3.61345	0.391	0.037	0.354	Myeloid
CD93	0	0	6.84853	0.358	0.004	0.354	Myeloid
CCL4L2	0	0	4.69366	0.385	0.034	0.351	Myeloid
KLF6	0	0	1.94013	0.877	0.529	0.348	Myeloid
OLR1	0	0	6.56098	0.354	0.006	0.348	Myeloid
CTSD	0	0	2.32017	0.458	0.111	0.347	Myeloid
FCGR2A	0	0	4.75964	0.362	0.015	0.347	Myeloid
RASSF2	0	0	2.22654	0.451	0.107	0.344	Myeloid
B3GNT5	0	0	6.63473	0.349	0.005	0.344	Myeloid
CSF1R	0	0	7.545	0.347	0.003	0.344	Myeloid
S100A4	0	0	2.03852	0.887	0.543	0.344	Myeloid
MBOAT7	0	0	2.89627	0.403	0.063	0.34	Myeloid
THBS1	0	0	6.79525	0.357	0.017	0.34	Myeloid
DUSP1	0	0	2.25095	0.874	0.536	0.338	Myeloid
RAB20	0	0	5.72667	0.344	0.008	0.336	Myeloid
DPYSL2	0	0	2.71152	0.41	0.075	0.335	Myeloid
YBX3	0	0	1.71107	0.43	0.095	0.335	Myeloid
LILRB1	0	0	2.7209	0.4	0.067	0.333	Myeloid
CREG1	0	0	3.40147	0.372	0.04	0.332	Myeloid
DOK3	0	0	5.07868	0.341	0.011	0.33	Myeloid
LUCAT1	0	0	5.16231	0.344	0.015	0.329	Myeloid
GAB2	0	0	2.79287	0.391	0.065	0.326	Myeloid
HLA-DQA1	0	0	2.88162	0.414	0.088	0.326	Myeloid
CD74	0	0	2.90055	0.959	0.634	0.325	Myeloid
UBE2D1	0	0	2.96039	0.385	0.062	0.323	Myeloid
FGD4	0	0	4.69563	0.337	0.015	0.322	Myeloid
TYMP	0	0	4.38334	0.341	0.019	0.322	Myeloid
ZFHX3	0	0	3.4735	0.359	0.037	0.322	Myeloid
OAZ1	0	0	1.7888	0.872	0.55	0.322	Myeloid
SIGLEC14	0	0	7.08528	0.324	0.003	0.321	Myeloid
PEA15	0	0	2.67043	0.399	0.08	0.319	Myeloid
GSTO1	0	0	2.37396	0.408	0.091	0.317	Myeloid
MYD88	0	0	2.46708	0.395	0.08	0.315	Myeloid
PRAM1	0	0	4.82968	0.326	0.011	0.315	Myeloid
HLA-DRB5	0	0	3.04209	0.409	0.094	0.315	Myeloid
C19orf38	0	0	6.08836	0.319	0.005	0.314	Myeloid
CDA	0	0	7.54218	0.316	0.002	0.314	Myeloid
PID1	0	0	5.14632	0.324	0.011	0.313	Myeloid
RNASE6	0	0	4.94277	0.325	0.012	0.313	Myeloid
PRKCD	0	0	2.66328	0.378	0.066	0.312	Myeloid
NR4A3	0	0	2.70257	0.385	0.074	0.311	Myeloid
FOS	0	0	2.51496	0.92	0.61	0.31	Myeloid
PELATON	0	0	8.72083	0.309	0.001	0.308	Myeloid
ATF3	0	0	4.44691	0.326	0.019	0.307	Myeloid
LILRA1	0	0	8.97602	0.308	0.001	0.307	Myeloid
EGR3	0	0	6.10155	0.311	0.005	0.306	Myeloid
C15orf48	0	0	6.68983	0.306	0.006	0.3	Myeloid
H3-3A	0	0	1.80025	0.874	0.575	0.299	Myeloid
MIR23AHG	0	0	3.04701	0.349	0.05	0.299	Myeloid
IL13RA1	0	0	5.10836	0.303	0.008	0.295	Myeloid
ENSG00000289340	0	0	2.68478	0.361	0.069	0.292	Myeloid
CLIC4	0	0	3.56524	0.319	0.028	0.291	Myeloid
MID1IP1	0	0	3.06207	0.346	0.056	0.29	Myeloid
TCF7L2	0	0	3.49419	0.344	0.059	0.285	Myeloid
MARCHF1	0	0	2.19086	0.331	0.047	0.284	Myeloid
GK	0	0	3.80984	0.308	0.026	0.282	Myeloid
SCO2	0	0	3.95601	0.303	0.023	0.28	Myeloid
GNAI2	0	0	1.57095	0.875	0.597	0.278	Myeloid
FGD2	0	0	3.48296	0.303	0.026	0.277	Myeloid
SNX18	0	0	2.8687	0.329	0.055	0.274	Myeloid
LCP1	0	0	1.65919	0.921	0.655	0.266	Myeloid
PYCARD	0	0	3.05421	0.304	0.041	0.263	Myeloid
AGTRAP	0	0	2.56502	0.317	0.056	0.261	Myeloid
FTL	0	0	2.93111	0.927	0.69	0.237	Myeloid
ZFP36	0	0	2.03376	0.943	0.726	0.217	Myeloid
VIM	0	0	2.44654	0.928	0.713	0.215	Myeloid
SRGN	0	0	2.98636	0.968	0.755	0.213	Myeloid
FTH1	0	0	3.31983	0.96	0.824	0.136	Myeloid
ACTB	0	0	1.77473	0.971	0.93	0.041	Myeloid
SH3BGRL3	5.10593e-307	1.31176e-302	1.33868	0.918	0.781	0.137	Myeloid
SOCS3	9.54316e-307	2.45173e-302	2.1398	0.706	0.316	0.39	Myeloid
GAPDH	3.10834e-304	7.98565e-300	1.68169	0.831	0.51	0.321	Myeloid
PTPN6	1.04557e-300	2.68618e-296	1.93859	0.622	0.218	0.404	Myeloid
CSRNP1	1.65334e-294	4.2476e-290	2.02286	0.556	0.178	0.378	Myeloid
PLXNC1	2.55185e-293	6.55595e-289	2.30494	0.382	0.085	0.297	Myeloid
MANBA	5.78364e-293	1.48587e-288	1.92752	0.502	0.14	0.362	Myeloid
GNS	5.46668e-292	1.40445e-287	2.42653	0.371	0.081	0.29	Myeloid
NFKB2	2.13817e-290	5.49318e-286	1.99852	0.544	0.169	0.375	Myeloid
SERPINB9	7.20885e-287	1.85202e-282	2.35939	0.653	0.278	0.375	Myeloid
RHOA	1.34288e-285	3.44998e-281	1.43415	0.835	0.523	0.312	Myeloid
ZMIZ1	1.60239e-283	4.1167e-279	2.11475	0.422	0.104	0.318	Myeloid
VMP1	1.40583e-282	3.61172e-278	1.70163	0.659	0.245	0.414	Myeloid
RAC1	1.72717e-282	4.43728e-278	1.53818	0.766	0.366	0.4	Myeloid
PIK3AP1	2.04968e-281	5.26583e-277	2.21088	0.428	0.109	0.319	Myeloid
LTA4H	4.1333e-279	1.06189e-274	2.1232	0.5	0.151	0.349	Myeloid
CCL4	8.29753e-277	2.13172e-272	2.9476	0.542	0.188	0.354	Myeloid
MT-CO1	9.30221e-275	2.38983e-270	0.530477	0.999	1	-0.001	Myeloid
MFSD1	1.5195e-270	3.90375e-266	2.14565	0.407	0.102	0.305	Myeloid
METRNL	8.29513e-269	2.1311e-264	1.73594	0.491	0.139	0.352	Myeloid
ARPC3	2.0961e-268	5.3851e-264	1.51295	0.75	0.364	0.386	Myeloid
PPT1	2.73686e-264	7.03127e-260	2.1068	0.405	0.102	0.303	Myeloid
NFIL3	6.19489e-264	1.59153e-259	2.43125	0.308	0.062	0.246	Myeloid
QKI	2.07588e-255	5.33316e-251	1.7041	0.664	0.267	0.397	Myeloid
HIF1A	4.53159e-254	1.16421e-249	1.64796	0.689	0.306	0.383	Myeloid
LAPTM5	3.30126e-250	8.48128e-246	1.22855	0.868	0.596	0.272	Myeloid
ITGAM	1.98421e-239	5.09764e-235	1.95668	0.422	0.118	0.304	Myeloid
S100A10	1.4748e-235	3.78892e-231	1.59991	0.732	0.382	0.35	Myeloid
B4GALT5	1.34601e-233	3.45804e-229	2.12192	0.419	0.12	0.299	Myeloid
CSTB	7.1373e-233	1.83364e-228	1.83006	0.534	0.191	0.343	Myeloid
TET2	3.32153e-232	8.53334e-228	1.7677	0.555	0.195	0.36	Myeloid
EVI2B	6.53548e-231	1.67903e-226	1.62124	0.735	0.426	0.309	Myeloid
PLEKHG2	3.326e-230	8.54484e-226	2.42902	0.306	0.068	0.238	Myeloid
ANXA1	1.11887e-229	2.87448e-225	1.61904	0.77	0.433	0.337	Myeloid
LYST	2.15459e-228	5.53535e-224	1.48661	0.665	0.281	0.384	Myeloid
CNPY3	2.41981e-228	6.21674e-224	1.80817	0.468	0.148	0.32	Myeloid
REL	8.62937e-228	2.21697e-223	1.5042	0.761	0.388	0.373	Myeloid
TPM4	1.11671e-226	2.86893e-222	1.55261	0.698	0.339	0.359	Myeloid
CD4	1.59056e-225	4.0863e-221	1.37798	0.745	0.371	0.374	Myeloid
AKIRIN2	1.99329e-225	5.12096e-221	1.90524	0.489	0.165	0.324	Myeloid
ZFAND5	1.43318e-224	3.68198e-220	1.8542	0.631	0.283	0.348	Myeloid
IFITM3	1.16238e-220	2.98627e-216	2.33997	0.516	0.195	0.321	Myeloid
PDE4A	2.80275e-220	7.20054e-216	2.10653	0.32	0.075	0.245	Myeloid
AZIN1	9.41752e-219	2.41945e-214	1.77023	0.52	0.188	0.332	Myeloid
COMT	3.23226e-218	8.304e-214	1.90535	0.39	0.109	0.281	Myeloid
CD63	6.91542e-217	1.77664e-212	1.72522	0.484	0.161	0.323	Myeloid
GRB2	1.82255e-214	4.68231e-210	1.24159	0.799	0.467	0.332	Myeloid
NBN	1.04351e-213	2.68088e-209	1.81913	0.468	0.156	0.312	Myeloid
EFHD2	2.27388e-213	5.84183e-209	0.895482	0.778	0.337	0.441	Myeloid
ZC3H12A	3.30736e-203	8.49693e-199	1.99846	0.474	0.171	0.303	Myeloid
IFNGR1	6.98992e-202	1.79578e-197	1.44902	0.518	0.184	0.334	Myeloid
NADK	1.11366e-199	2.86109e-195	2.1059	0.309	0.077	0.232	Myeloid
DUSP2	1.30662e-195	3.35684e-191	1.50418	0.737	0.414	0.323	Myeloid
PRELID1	1.78624e-193	4.58902e-189	1.9445	0.36	0.103	0.257	Myeloid
EHD1	3.05705e-191	7.85386e-187	1.99879	0.443	0.158	0.285	Myeloid
ARPC5	2.28517e-189	5.87084e-185	1.35197	0.717	0.399	0.318	Myeloid
PDE4B	2.60719e-189	6.69814e-185	1.20668	0.821	0.495	0.326	Myeloid
LINC00486	2.65833e-188	6.82953e-184	1.10413	0.806	0.523	0.283	Myeloid
NUMB	6.35441e-188	1.63251e-183	1.75108	0.453	0.157	0.296	Myeloid
CHMP4B	8.33488e-186	2.14131e-181	1.49804	0.574	0.248	0.326	Myeloid
ADAM17	1.00207e-184	2.57441e-180	1.5917	0.495	0.182	0.313	Myeloid
ATP1B3	3.35784e-183	8.62662e-179	1.47514	0.631	0.292	0.339	Myeloid
RNH1	3.73417e-183	9.59346e-179	1.64397	0.428	0.143	0.285	Myeloid
CFL1	7.92498e-183	2.03601e-178	0.753765	0.95	0.872	0.078	Myeloid
RARA	4.06643e-182	1.04471e-177	1.96977	0.352	0.104	0.248	Myeloid
HEXB	2.42721e-180	6.23573e-176	1.80142	0.353	0.103	0.25	Myeloid
CAPNS1	3.05007e-180	7.83593e-176	1.2009	0.719	0.386	0.333	Myeloid
CLIC1	4.84195e-177	1.24395e-172	1.6678	0.423	0.144	0.279	Myeloid
MTF1	7.54425e-176	1.93819e-171	1.85996	0.319	0.087	0.232	Myeloid
OTUD1	1.28506e-175	3.30145e-171	2.12711	0.319	0.09	0.229	Myeloid
MAP2K3	2.37634e-175	6.10505e-171	1.82539	0.344	0.101	0.243	Myeloid
OS9	1.10432e-173	2.83712e-169	1.31259	0.634	0.301	0.333	Myeloid
SH2B3	4.87015e-173	1.25119e-168	1.78119	0.407	0.138	0.269	Myeloid
ENSG00000287979	6.10679e-171	1.5689e-166	2.14813	0.328	0.097	0.231	Myeloid
CD44	4.54574e-169	1.16785e-164	1.15053	0.885	0.697	0.188	Myeloid
GADD45B	3.54904e-168	9.11784e-164	1.70645	0.532	0.237	0.295	Myeloid
IL17RA	1.06904e-167	2.74648e-163	1.48742	0.516	0.213	0.303	Myeloid
UBXN11	7.71078e-167	1.98098e-162	1.88005	0.328	0.096	0.232	Myeloid
PLP2	2.99331e-165	7.69011e-161	1.31152	0.659	0.357	0.302	Myeloid
IVNS1ABP	1.63342e-164	4.19641e-160	1.72876	0.466	0.184	0.282	Myeloid
MGAT1	2.58945e-164	6.65256e-160	1.63875	0.436	0.16	0.276	Myeloid
EIF1	3.95247e-161	1.01543e-156	0.708173	0.943	0.883	0.06	Myeloid
ID2	1.17892e-160	3.02876e-156	1.52119	0.699	0.413	0.286	Myeloid
ATP6V1F	1.01145e-159	2.59853e-155	1.52439	0.476	0.188	0.288	Myeloid
NOTCH2	1.21663e-159	3.12565e-155	1.79217	0.329	0.099	0.23	Myeloid
PNRC1	1.47189e-159	3.78143e-155	1.11344	0.845	0.69	0.155	Myeloid
PGK1	4.33516e-159	1.11375e-154	1.14814	0.712	0.41	0.302	Myeloid
WAS	1.57199e-158	4.0386e-154	1.11149	0.75	0.441	0.309	Myeloid
ENO1	2.5933e-158	6.66245e-154	1.16223	0.688	0.368	0.32	Myeloid
MYO1F	2.96643e-158	7.62105e-154	0.941603	0.755	0.384	0.371	Myeloid
LIMS1	6.39613e-156	1.64323e-151	1.4966	0.528	0.225	0.303	Myeloid
ZFP36L1	1.07138e-155	2.75249e-151	1.67324	0.74	0.506	0.234	Myeloid
LSP1	2.3342e-154	5.99678e-150	1.05321	0.774	0.486	0.288	Myeloid
ATP6AP2	2.22145e-152	5.70713e-148	1.38719	0.546	0.25	0.296	Myeloid
BACH1	6.08341e-152	1.56289e-147	1.41299	0.462	0.179	0.283	Myeloid
HDGF	1.49051e-150	3.82926e-146	1.24944	0.594	0.287	0.307	Myeloid
CUX1	1.52531e-150	3.91869e-146	1.26228	0.562	0.25	0.312	Myeloid
NFKB1	3.05768e-150	7.8555e-146	1.69039	0.699	0.404	0.295	Myeloid
PNPLA8	3.3959e-150	8.72441e-146	1.50508	0.477	0.196	0.281	Myeloid
MEGF9	1.62689e-147	4.17964e-143	1.60511	0.448	0.181	0.267	Myeloid
SH3BP2	1.44667e-143	3.71665e-139	1.69702	0.334	0.109	0.225	Myeloid
NOP10	2.57828e-143	6.62387e-139	1.7973	0.337	0.112	0.225	Myeloid
TPI1	1.10114e-142	2.82894e-138	1.17272	0.613	0.312	0.301	Myeloid
LAMP2	2.24528e-139	5.76835e-135	1.51814	0.39	0.143	0.247	Myeloid
SERP1	5.21865e-138	1.34072e-133	1.09369	0.665	0.366	0.299	Myeloid
NR4A2	5.76353e-138	1.48071e-133	1.08179	0.74	0.458	0.282	Myeloid
SNN	3.69377e-136	9.48965e-132	1.72814	0.308	0.098	0.21	Myeloid
ATP5F1E	4.2172e-136	1.08344e-131	0.718158	0.905	0.812	0.093	Myeloid
IQGAP1	8.06156e-136	2.0711e-131	0.915527	0.795	0.518	0.277	Myeloid
MYL6	6.28461e-135	1.61458e-130	0.998351	0.742	0.459	0.283	Myeloid
LCP2	1.21168e-134	3.11293e-130	1.29561	0.673	0.403	0.27	Myeloid
TPM3	7.18061e-134	1.84477e-129	0.767739	0.897	0.709	0.188	Myeloid
CTSC	1.49114e-133	3.8309e-129	1.46508	0.481	0.21	0.271	Myeloid
APP	1.32181e-132	3.39586e-128	1.69653	0.359	0.128	0.231	Myeloid
ZNF267	2.10888e-132	5.41793e-128	1.53913	0.373	0.137	0.236	Myeloid
ARL5B	2.05442e-130	5.27802e-126	1.58826	0.351	0.125	0.226	Myeloid
CAP1	2.7979e-130	7.18808e-126	0.989559	0.747	0.479	0.268	Myeloid
EAF1	6.36671e-127	1.63567e-122	1.77799	0.311	0.105	0.206	Myeloid
CAT	4.10902e-126	1.05565e-121	1.68584	0.301	0.098	0.203	Myeloid
JAK2	3.35588e-125	8.6216e-121	1.40674	0.372	0.138	0.234	Myeloid
AREG	1.15385e-124	2.96435e-120	2.48472	0.396	0.174	0.222	Myeloid
PSEN1	1.49174e-124	3.83244e-120	1.3969	0.438	0.182	0.256	Myeloid
SH3BGRL	1.63761e-123	4.20718e-119	0.972818	0.655	0.362	0.293	Myeloid
ETF1	1.16044e-122	2.98129e-118	1.20724	0.512	0.239	0.273	Myeloid
OXSR1	1.44461e-122	3.71134e-118	1.38461	0.436	0.184	0.252	Myeloid
NEAT1	1.45826e-122	3.74643e-118	1.26495	0.738	0.48	0.258	Myeloid
MIDN	1.0111e-121	2.59763e-117	1.26028	0.51	0.241	0.269	Myeloid
PPP1R15B	2.79523e-121	7.18123e-117	1.23831	0.546	0.276	0.27	Myeloid
AOAH	8.3615e-120	2.14815e-115	0.593543	0.635	0.3	0.335	Myeloid
NEDD9	1.21141e-118	3.11223e-114	1.29189	0.488	0.222	0.266	Myeloid
RNPEP	5.01679e-118	1.28886e-113	1.485	0.308	0.105	0.203	Myeloid
RHOG	2.9148e-116	7.48841e-112	1.06747	0.631	0.361	0.27	Myeloid
LAPTM4A	2.96067e-115	7.60626e-111	1.38404	0.392	0.16	0.232	Myeloid
ARPC2	6.43118e-115	1.65224e-110	0.638901	0.918	0.757	0.161	Myeloid
ARHGAP26	1.17459e-113	3.01763e-109	1.32377	0.562	0.282	0.28	Myeloid
TANK	8.53102e-113	2.19171e-108	1.09207	0.53	0.257	0.273	Myeloid
NFE2L2	2.27958e-112	5.85647e-108	0.955278	0.675	0.389	0.286	Myeloid
RTN4	4.81524e-112	1.23708e-107	0.942356	0.612	0.328	0.284	Myeloid
CPQ	1.1628e-111	2.98735e-107	1.14624	0.379	0.149	0.23	Myeloid
PICALM	2.11314e-111	5.42888e-107	0.947235	0.641	0.354	0.287	Myeloid
SERF2	2.25475e-111	5.79267e-107	0.810826	0.795	0.563	0.232	Myeloid
TMSB4X	2.48397e-109	6.38156e-105	0.519517	0.971	0.942	0.029	Myeloid
YWHAE	3.55306e-109	9.12817e-105	0.963268	0.613	0.334	0.279	Myeloid
MT-ND1	6.44115e-109	1.6548e-104	0.302671	1	1	0	Myeloid
PLD3	2.55823e-108	6.57234e-104	1.3492	0.394	0.166	0.228	Myeloid
RNASET2	8.44472e-108	2.16953e-103	0.939419	0.643	0.365	0.278	Myeloid
PARVG	9.74857e-108	2.50451e-103	1.2095	0.458	0.212	0.246	Myeloid
RAB7A	1.49239e-107	3.8341e-103	0.914217	0.74	0.473	0.267	Myeloid
TLN1	6.3684e-106	1.63611e-101	0.843339	0.76	0.494	0.266	Myeloid
MBD2	2.68053e-105	6.88655e-101	1.07458	0.594	0.336	0.258	Myeloid
RAB10	2.82711e-105	7.26314e-101	1.23745	0.461	0.212	0.249	Myeloid
DDX21	2.06267e-104	5.29921e-100	0.915463	0.707	0.446	0.261	Myeloid
RAPGEF2	2.45731e-104	6.31307e-100	1.55187	0.364	0.149	0.215	Myeloid
SKIL	1.98073e-103	5.0887e-99	1.29486	0.37	0.152	0.218	Myeloid
GABARAPL1	5.47657e-103	1.40699e-98	1.37066	0.415	0.188	0.227	Myeloid
DAZAP2	1.7423e-102	4.47614e-98	0.776607	0.797	0.603	0.194	Myeloid
ATP13A3	5.70656e-102	1.46607e-97	1.91096	0.355	0.149	0.206	Myeloid
ATG7	2.07939e-101	5.34217e-97	1.14316	0.375	0.153	0.222	Myeloid
ITM2B	4.43803e-101	1.14017e-96	0.724912	0.844	0.674	0.17	Myeloid
ACSL5	5.88818e-101	1.51273e-96	1.57398	0.321	0.126	0.195	Myeloid
CHMP1B	1.13598e-100	2.91845e-96	1.538	0.515	0.289	0.226	Myeloid
XBP1	1.41106e-100	3.62515e-96	1.18277	0.495	0.253	0.242	Myeloid
SLC25A37	5.96886e-100	1.53346e-95	0.490441	0.34	0.134	0.206	Myeloid
ASAP1	8.78348e-100	2.25656e-95	1.06038	0.511	0.254	0.257	Myeloid
UBE2J1	4.84114e-98	1.24374e-93	1.15115	0.447	0.212	0.235	Myeloid
FOSL2	4.99779e-98	1.28398e-93	0.812779	0.651	0.368	0.283	Myeloid
HCLS1	8.70253e-98	2.23577e-93	0.701082	0.812	0.583	0.229	Myeloid
ARL4A	1.5804e-97	4.0602e-93	1.46124	0.326	0.131	0.195	Myeloid
FOXO3	2.9238e-97	7.51153e-93	1.2894	0.414	0.189	0.225	Myeloid
MOB3A	3.76338e-97	9.6685e-93	1.14049	0.456	0.219	0.237	Myeloid
ATP5MF	1.45783e-96	3.7453e-92	1.01579	0.539	0.286	0.253	Myeloid
GDI2	1.7222e-96	4.42449e-92	1.07967	0.514	0.27	0.244	Myeloid
ENSG00000289901	3.44156e-96	8.8417e-92	0.828879	0.742	0.51	0.232	Myeloid
PLK3	9.89646e-96	2.5425e-91	1.4527	0.313	0.123	0.19	Myeloid
ARPC4	1.77409e-95	4.55781e-91	0.983432	0.535	0.28	0.255	Myeloid
ARL8B	7.43203e-95	1.90936e-90	1.13471	0.472	0.235	0.237	Myeloid
METTL9	2.97852e-93	7.65212e-89	1.21815	0.442	0.218	0.224	Myeloid
PFN1	7.72215e-93	1.9839e-88	0.50187	0.929	0.843	0.086	Myeloid
FMNL1	3.2908e-92	8.45439e-88	0.729547	0.763	0.512	0.251	Myeloid
ARF1	3.99263e-92	1.02575e-87	0.770983	0.745	0.514	0.231	Myeloid
ZNF106	7.69633e-92	1.97726e-87	1.11806	0.438	0.209	0.229	Myeloid
PELI1	1.02671e-91	2.63772e-87	1.13223	0.51	0.265	0.245	Myeloid
LRRFIP1	1.69327e-91	4.35017e-87	0.735401	0.82	0.594	0.226	Myeloid
YBX1	4.80439e-91	1.2343e-86	0.68893	0.872	0.748	0.124	Myeloid
ARF3	7.28928e-91	1.87269e-86	1.21806	0.407	0.19	0.217	Myeloid
FNDC3B	1.13804e-90	2.92374e-86	1.31102	0.461	0.225	0.236	Myeloid
VAMP8	1.57302e-88	4.04126e-84	0.998993	0.565	0.328	0.237	Myeloid
EPN1	2.71605e-88	6.97779e-84	1.29098	0.325	0.134	0.191	Myeloid
RAB11FIP1	3.58832e-88	9.21874e-84	1.32282	0.392	0.179	0.213	Myeloid
ZNF281	1.00654e-87	2.58589e-83	1.43841	0.331	0.141	0.19	Myeloid
SLC25A6	3.45657e-87	8.88027e-83	0.790248	0.734	0.54	0.194	Myeloid
CANX	3.55299e-87	9.128e-83	0.830468	0.694	0.458	0.236	Myeloid
IRS2	1.1021e-85	2.8314e-81	1.19839	0.578	0.361	0.217	Myeloid
UBC	1.73546e-85	4.45857e-81	0.884379	0.7	0.493	0.207	Myeloid
TNIP1	2.61798e-85	6.72584e-81	1.20462	0.444	0.227	0.217	Myeloid
TMEM127	2.68701e-85	6.9032e-81	1.28107	0.309	0.126	0.183	Myeloid
SIPA1L1	2.91864e-85	7.49829e-81	1.39913	0.481	0.251	0.23	Myeloid
TRIM8	3.57952e-85	9.19615e-81	1.22458	0.335	0.143	0.192	Myeloid
HACD4	1.01145e-83	2.59852e-79	1.27337	0.315	0.131	0.184	Myeloid
ATP6AP1	1.42262e-83	3.65484e-79	1.27073	0.335	0.145	0.19	Myeloid
BST2	2.19693e-83	5.64413e-79	1.31096	0.302	0.123	0.179	Myeloid
GBP2	4.36038e-83	1.12022e-78	1.15102	0.584	0.375	0.209	Myeloid
SPG21	6.88041e-83	1.76765e-78	1.23843	0.326	0.139	0.187	Myeloid
UBE2R2	9.96071e-83	2.559e-78	0.926335	0.567	0.332	0.235	Myeloid
ACSL4	5.88564e-81	1.51208e-76	1.20622	0.313	0.13	0.183	Myeloid
SLC36A4	1.33818e-80	3.43791e-76	1.1992	0.306	0.126	0.18	Myeloid
RAB5C	4.53266e-80	1.16449e-75	1.12913	0.371	0.171	0.2	Myeloid
ST8SIA4	6.3636e-80	1.63487e-75	1.17568	0.353	0.159	0.194	Myeloid
RBPJ	8.1736e-80	2.09988e-75	0.947031	0.425	0.208	0.217	Myeloid
PTP4A2	1.15472e-79	2.9666e-75	0.694185	0.848	0.676	0.172	Myeloid
ACTG1	2.72077e-79	6.98993e-75	0.598553	0.857	0.741	0.116	Myeloid
BTG2	3.17353e-79	8.15311e-75	1.02263	0.728	0.547	0.181	Myeloid
SHKBP1	1.20784e-78	3.10305e-74	1.19124	0.346	0.156	0.19	Myeloid
EVI2A	1.23372e-78	3.16955e-74	1.22105	0.369	0.175	0.194	Myeloid
CAPZA2	1.34175e-78	3.44709e-74	1.02014	0.403	0.193	0.21	Myeloid
MAP2K1	1.96458e-78	5.0472e-74	1.39576	0.392	0.196	0.196	Myeloid
ACTR2	1.21617e-77	3.12446e-73	0.614845	0.843	0.695	0.148	Myeloid
RNF149	1.12008e-76	2.8776e-72	0.781506	0.721	0.502	0.219	Myeloid
NAAA	3.3965e-76	8.72594e-72	1.22544	0.336	0.152	0.184	Myeloid
BNIP3L	1.33081e-75	3.41899e-71	0.721208	0.458	0.239	0.219	Myeloid
H3-3B	1.75906e-74	4.51921e-70	0.589608	0.907	0.81	0.097	Myeloid
FBXL5	1.19618e-73	3.07311e-69	1.01334	0.408	0.204	0.204	Myeloid
ERP44	1.79722e-73	4.61723e-69	0.932659	0.414	0.207	0.207	Myeloid
CMIP	7.49242e-73	1.92488e-68	0.708466	0.613	0.372	0.241	Myeloid
LRRFIP2	1.11433e-72	2.86282e-68	1.14506	0.331	0.15	0.181	Myeloid
TMEM167A	3.52625e-72	9.0593e-68	1.09442	0.361	0.172	0.189	Myeloid
IER5	5.35421e-72	1.37555e-67	1.03176	0.447	0.24	0.207	Myeloid
ETV6	2.91988e-71	7.50146e-67	0.992118	0.482	0.266	0.216	Myeloid
NCOR2	3.04773e-71	7.82991e-67	0.919564	0.468	0.254	0.214	Myeloid
MAPK6	3.76843e-70	9.68148e-66	1.05617	0.332	0.152	0.18	Myeloid
ENSA	6.25587e-70	1.6072e-65	0.898576	0.566	0.356	0.21	Myeloid
SEC11A	1.01516e-69	2.60806e-65	0.971809	0.406	0.208	0.198	Myeloid
TMSB10	7.46689e-69	1.91832e-64	0.479354	0.91	0.82	0.09	Myeloid
HOOK2	9.75586e-69	2.50638e-64	1.00761	0.465	0.263	0.202	Myeloid
GPR183	1.7053e-68	4.38108e-64	1.56932	0.487	0.315	0.172	Myeloid
BRK1	2.39073e-68	6.14202e-64	1.02634	0.396	0.202	0.194	Myeloid
PCBP1	2.65838e-68	6.82964e-64	0.705595	0.714	0.525	0.189	Myeloid
ITPRIP	5.14504e-68	1.32181e-63	1.02676	0.378	0.188	0.19	Myeloid
HSD17B11	1.44223e-67	3.70523e-63	1.08463	0.376	0.19	0.186	Myeloid
RNF13	2.04952e-67	5.26542e-63	1.04458	0.351	0.168	0.183	Myeloid
ATP5MC2	2.79551e-67	7.18196e-63	0.58319	0.798	0.61	0.188	Myeloid
JUND	7.25735e-67	1.86448e-62	0.446608	0.957	0.899	0.058	Myeloid
WSB1	5.22332e-66	1.34192e-61	0.828668	0.569	0.355	0.214	Myeloid
CAST	5.89698e-65	1.51499e-60	0.540802	0.795	0.589	0.206	Myeloid
TMBIM6	1.26528e-64	3.25064e-60	0.558419	0.803	0.643	0.16	Myeloid
IL10RA	1.40303e-64	3.60453e-60	0.710302	0.554	0.328	0.226	Myeloid
DENND1A	1.5596e-64	4.00678e-60	1.07863	0.303	0.137	0.166	Myeloid
JARID2	1.91933e-64	4.93096e-60	1.17637	0.504	0.297	0.207	Myeloid
IL6R	2.2856e-63	5.87194e-59	0.884846	0.416	0.22	0.196	Myeloid
RAB1A	3.21641e-63	8.26327e-59	0.725711	0.53	0.31	0.22	Myeloid
ACTR3	6.45459e-63	1.65825e-58	0.605899	0.733	0.528	0.205	Myeloid
FLOT1	8.49098e-63	2.18142e-58	1.2043	0.311	0.148	0.163	Myeloid
MTSS1	1.71763e-62	4.41276e-58	1.51078	0.308	0.149	0.159	Myeloid
SLC25A5	9.12738e-62	2.34492e-57	0.869782	0.466	0.266	0.2	Myeloid
CAPZA1	1.24816e-61	3.20664e-57	0.575404	0.702	0.473	0.229	Myeloid
CSGALNACT2	2.63858e-59	6.77878e-55	0.831645	0.498	0.295	0.203	Myeloid
PGAM1	6.14522e-59	1.57877e-54	1.09643	0.302	0.144	0.158	Myeloid
REEP5	2.83868e-58	7.29286e-54	0.850929	0.38	0.197	0.183	Myeloid
LINC00910	3.42774e-58	8.8062e-54	1.09016	0.332	0.168	0.164	Myeloid
CD37	4.64401e-58	1.19309e-53	0.449865	0.749	0.561	0.188	Myeloid
MSN	9.48883e-58	2.43778e-53	0.518417	0.781	0.596	0.185	Myeloid
ZSWIM6	4.63824e-57	1.19161e-52	0.963104	0.415	0.226	0.189	Myeloid
ARF4	5.92334e-57	1.52176e-52	0.958574	0.349	0.178	0.171	Myeloid
PNPLA2	7.08125e-57	1.81924e-52	0.740348	0.591	0.403	0.188	Myeloid
CASP4	8.21023e-57	2.10929e-52	0.860573	0.451	0.26	0.191	Myeloid
CSK	3.00675e-56	7.72463e-52	0.949731	0.412	0.234	0.178	Myeloid
CALM2	3.96073e-56	1.01755e-51	0.793464	0.577	0.392	0.185	Myeloid
STAT6	6.71756e-56	1.72581e-51	0.776468	0.481	0.284	0.197	Myeloid
PTPN18	7.49689e-56	1.92603e-51	0.858913	0.418	0.234	0.184	Myeloid
CTNNB1	1.6961e-55	4.35744e-51	0.953055	0.43	0.247	0.183	Myeloid
CD55	7.83871e-55	2.01384e-50	0.558918	0.729	0.54	0.189	Myeloid
RIN3	2.78753e-54	7.16143e-50	0.968013	0.393	0.218	0.175	Myeloid
PLEC	2.97039e-54	7.63123e-50	0.992372	0.313	0.156	0.157	Myeloid
ANP32A	3.70774e-54	9.52556e-50	0.738731	0.518	0.322	0.196	Myeloid
ARHGDIA	1.96057e-52	5.03689e-48	0.635509	0.609	0.412	0.197	Myeloid
PTPN12	8.24429e-52	2.11804e-47	0.761161	0.383	0.204	0.179	Myeloid
B4GALT1	3.41286e-51	8.76799e-47	0.648677	0.642	0.45	0.192	Myeloid
SNX3	7.0072e-51	1.80022e-46	0.773672	0.415	0.238	0.177	Myeloid
GNAI3	7.30535e-51	1.87682e-46	0.794501	0.406	0.229	0.177	Myeloid
NAPA	8.19577e-51	2.10558e-46	0.778631	0.463	0.278	0.185	Myeloid
MTPN	1.71472e-50	4.40529e-46	0.659281	0.567	0.374	0.193	Myeloid
KDELR1	2.20745e-50	5.67115e-46	0.932801	0.328	0.171	0.157	Myeloid
DNAJA1	2.48619e-50	6.38727e-46	0.795009	0.468	0.283	0.185	Myeloid
RGCC	4.23368e-50	1.08767e-45	1.38401	0.481	0.341	0.14	Myeloid
EIF4G2	4.62181e-50	1.18739e-45	0.545367	0.745	0.557	0.188	Myeloid
ATP6V0E1	1.10109e-49	2.82881e-45	0.623409	0.592	0.399	0.193	Myeloid
PLCB2	2.04079e-49	5.24299e-45	1.00112	0.302	0.154	0.148	Myeloid
GSAP	2.20974e-48	5.67703e-44	0.810529	0.338	0.177	0.161	Myeloid
IER2	7.38527e-48	1.89735e-43	0.745729	0.608	0.438	0.17	Myeloid
PPP1R18	8.4317e-48	2.16619e-43	0.745685	0.438	0.26	0.178	Myeloid
COX8A	9.64183e-48	2.47708e-43	0.768722	0.405	0.232	0.173	Myeloid
GNAQ	1.63462e-47	4.1995e-43	0.624746	0.499	0.304	0.195	Myeloid
PLEKHB2	6.74137e-47	1.73193e-42	0.867452	0.326	0.172	0.154	Myeloid
TAGLN2	2.63444e-46	6.76814e-42	0.684334	0.694	0.55	0.144	Myeloid
AHNAK	2.41377e-45	6.20121e-41	0.396037	0.842	0.657	0.185	Myeloid
JUNB	3.31169e-45	8.50805e-41	0.405185	0.937	0.884	0.053	Myeloid
CD53	5.51783e-45	1.41759e-40	0.459951	0.74	0.56	0.18	Myeloid
CORO1A	1.54972e-44	3.98139e-40	0.514624	0.703	0.54	0.163	Myeloid
DIAPH2	1.34422e-43	3.45343e-39	0.7392	0.394	0.227	0.167	Myeloid
BAZ2B	1.81504e-43	4.66302e-39	0.778274	0.35	0.194	0.156	Myeloid
GPX4	3.74282e-43	9.61568e-39	0.901913	0.372	0.219	0.153	Myeloid
GPR132	5.6267e-43	1.44556e-38	0.819348	0.402	0.243	0.159	Myeloid
POMP	1.31217e-42	3.37108e-38	0.747236	0.4	0.237	0.163	Myeloid
HERPUD1	1.89046e-42	4.85679e-38	0.776125	0.39	0.233	0.157	Myeloid
STMP1	2.26508e-42	5.81922e-38	0.811276	0.352	0.2	0.152	Myeloid
CFLAR	4.25874e-42	1.09411e-37	0.492161	0.697	0.505	0.192	Myeloid
GNB1	8.17717e-42	2.1008e-37	0.408018	0.819	0.653	0.166	Myeloid
PABPC1	1.17305e-41	3.01368e-37	0.252211	0.99	0.981	0.009	Myeloid
SMAD3	1.85991e-41	4.7783e-37	0.875413	0.358	0.207	0.151	Myeloid
SCLT1	2.99338e-41	7.69028e-37	0.599383	0.413	0.246	0.167	Myeloid
SUSD6	7.18236e-41	1.84522e-36	0.793615	0.38	0.223	0.157	Myeloid
GPCPD1	9.48153e-41	2.4359e-36	0.492153	0.606	0.418	0.188	Myeloid
YWHAB	3.51473e-40	9.02969e-36	0.379717	0.852	0.747	0.105	Myeloid
RYBP	1.50507e-39	3.86667e-35	0.738152	0.423	0.26	0.163	Myeloid
ERGIC1	2.05239e-39	5.2728e-35	0.74941	0.364	0.213	0.151	Myeloid
BHLHE40	3.29013e-39	8.45267e-35	0.768347	0.387	0.234	0.153	Myeloid
SLC2A3	6.18022e-39	1.58776e-34	0.71611	0.704	0.633	0.071	Myeloid
SLC9A8	6.63318e-39	1.70413e-34	0.801722	0.317	0.176	0.141	Myeloid
RELB	1.27743e-38	3.28184e-34	0.820531	0.341	0.196	0.145	Myeloid
PIK3R5	4.83602e-38	1.24242e-33	0.71502	0.588	0.421	0.167	Myeloid
AGPAT3	2.85483e-37	7.33434e-33	0.794669	0.303	0.169	0.134	Myeloid
CALCOCO2	4.5611e-37	1.17179e-32	0.741594	0.335	0.193	0.142	Myeloid
HADHB	1.10712e-36	2.8443e-32	0.698371	0.315	0.177	0.138	Myeloid
DDX3X	1.67419e-36	4.30117e-32	0.47009	0.708	0.562	0.146	Myeloid
DPYD	3.0687e-36	7.88379e-32	0.383714	0.657	0.459	0.198	Myeloid
CYBA	1.19273e-35	3.06425e-31	0.626859	0.424	0.267	0.157	Myeloid
FAM120A	3.01058e-35	7.73449e-31	0.50628	0.527	0.358	0.169	Myeloid
MYO9B	3.68695e-35	9.47214e-31	0.779851	0.457	0.305	0.152	Myeloid
CAPZB	5.87333e-35	1.50892e-30	0.374602	0.812	0.67	0.142	Myeloid
RAP1B	1.53951e-34	3.95516e-30	0.620335	0.679	0.546	0.133	Myeloid
TRAPPC1	1.92717e-34	4.9511e-30	0.629153	0.392	0.243	0.149	Myeloid
EIF5A	3.8699e-34	9.94216e-30	0.566388	0.546	0.389	0.157	Myeloid
HLA-B	8.85295e-34	2.27441e-29	0.193455	0.986	0.975	0.011	Myeloid
RBM3	1.08232e-33	2.78058e-29	0.410313	0.734	0.601	0.133	Myeloid
MOB1A	7.25875e-33	1.86484e-28	0.48819	0.568	0.405	0.163	Myeloid
TUT7	1.12058e-32	2.87889e-28	0.649897	0.436	0.284	0.152	Myeloid
MAPRE1	1.14358e-32	2.93796e-28	0.69566	0.362	0.224	0.138	Myeloid
CMTM3	3.77521e-32	9.69889e-28	0.783044	0.321	0.193	0.128	Myeloid
NFAT5	4.22366e-32	1.0851e-27	1.10005	0.374	0.244	0.13	Myeloid
ATP5MJ	7.86048e-32	2.01943e-27	0.67327	0.399	0.259	0.14	Myeloid
PSMA4	4.17126e-31	1.07164e-26	0.715942	0.326	0.197	0.129	Myeloid
COX6B1	1.90478e-30	4.89356e-26	0.544158	0.458	0.309	0.149	Myeloid
ADIPOR1	2.85403e-30	7.3323e-26	0.561661	0.304	0.18	0.124	Myeloid
SAMHD1	2.89436e-30	7.43591e-26	0.300566	0.836	0.706	0.13	Myeloid
NFIC	2.94711e-30	7.57142e-26	0.56649	0.335	0.2	0.135	Myeloid
M6PR	3.52294e-30	9.05079e-26	0.548103	0.422	0.275	0.147	Myeloid
RAB1B	4.61265e-30	1.18504e-25	0.649477	0.364	0.23	0.134	Myeloid
SQSTM1	8.9576e-30	2.3013e-25	0.633221	0.402	0.266	0.136	Myeloid
HM13	1.33757e-29	3.43634e-25	0.600972	0.311	0.183	0.128	Myeloid
IQSEC1	9.67236e-29	2.48493e-24	0.687064	0.372	0.242	0.13	Myeloid
TYK2	1.19029e-28	3.05797e-24	0.634176	0.356	0.224	0.132	Myeloid
SNX9	1.31141e-28	3.36914e-24	0.629043	0.418	0.282	0.136	Myeloid
WTAP	3.39463e-28	8.72113e-24	0.589712	0.559	0.422	0.137	Myeloid
SLCO3A1	6.56827e-28	1.68745e-23	0.6757	0.372	0.239	0.133	Myeloid
HADHA	6.8312e-28	1.755e-23	0.531997	0.44	0.3	0.14	Myeloid
HNRNPC	7.17021e-28	1.8421e-23	0.324385	0.87	0.768	0.102	Myeloid
PTEN	1.31533e-27	3.3792e-23	0.4815	0.507	0.358	0.149	Myeloid
TMED5	2.61905e-27	6.72859e-23	0.623505	0.308	0.188	0.12	Myeloid
IFITM2	5.58809e-27	1.43564e-22	0.449739	0.693	0.543	0.15	Myeloid
ELL2	6.45337e-27	1.65794e-22	0.630972	0.356	0.227	0.129	Myeloid
CCNY	6.96467e-27	1.78929e-22	0.394343	0.514	0.361	0.153	Myeloid
FLNA	2.16593e-26	5.56449e-22	0.339014	0.592	0.429	0.163	Myeloid
MIS18BP1	4.15363e-26	1.06711e-21	0.644305	0.305	0.187	0.118	Myeloid
ADAM8	1.28118e-25	3.29147e-21	0.617026	0.329	0.209	0.12	Myeloid
UBAP1	1.45015e-25	3.72559e-21	0.739554	0.303	0.187	0.116	Myeloid
SPAG9	2.32626e-25	5.97638e-21	0.832492	0.314	0.2	0.114	Myeloid
SPIDR	4.10431e-25	1.05444e-20	0.290719	0.404	0.261	0.143	Myeloid
TM9SF2	4.1319e-25	1.06153e-20	0.528962	0.33	0.207	0.123	Myeloid
DUSP5	6.37237e-25	1.63713e-20	0.811304	0.304	0.193	0.111	Myeloid
HIPK3	6.90694e-25	1.77446e-20	0.52027	0.382	0.255	0.127	Myeloid
NDEL1	2.60024e-24	6.68029e-20	0.735924	0.3	0.189	0.111	Myeloid
KCTD20	3.74967e-24	9.63327e-20	0.558444	0.35	0.228	0.122	Myeloid
LASP1	1.38413e-23	3.55598e-19	0.509813	0.334	0.214	0.12	Myeloid
MAP3K3	1.55485e-23	3.99455e-19	0.434178	0.378	0.25	0.128	Myeloid
UBE2D3	1.77061e-23	4.54887e-19	0.325642	0.734	0.604	0.13	Myeloid
ELOB	4.57688e-23	1.17585e-18	0.634622	0.31	0.2	0.11	Myeloid
BNIP2	8.01791e-23	2.05988e-18	0.473484	0.397	0.271	0.126	Myeloid
SCARNA9	1.19391e-22	3.06726e-18	0.539097	0.358	0.24	0.118	Myeloid
GMFG	1.1247e-21	2.88946e-17	0.42287	0.516	0.388	0.128	Myeloid
BANF1	6.91544e-21	1.77665e-16	0.503171	0.343	0.23	0.113	Myeloid
ATP5F1B	7.83024e-21	2.01167e-16	0.483369	0.437	0.318	0.119	Myeloid
TGOLN2	1.8258e-20	4.69065e-16	0.362469	0.539	0.414	0.125	Myeloid
CERT1	2.59834e-20	6.6754e-16	0.563724	0.367	0.255	0.112	Myeloid
BAZ1A	1.22791e-19	3.15462e-15	0.386235	0.567	0.438	0.129	Myeloid
SUMO3	1.55311e-19	3.9901e-15	0.506357	0.353	0.244	0.109	Myeloid
CCDC69	2.47975e-19	6.37072e-15	0.425847	0.441	0.32	0.121	Myeloid
AGFG1	3.59781e-19	9.24315e-15	0.498416	0.318	0.213	0.105	Myeloid
PRR13	5.0152e-19	1.28845e-14	0.437017	0.433	0.316	0.117	Myeloid
P4HB	5.10177e-19	1.3107e-14	0.519789	0.321	0.217	0.104	Myeloid
PRKAG2	1.10161e-18	2.83015e-14	0.500322	0.307	0.205	0.102	Myeloid
CDC37	1.33385e-18	3.42681e-14	0.515008	0.356	0.25	0.106	Myeloid
RAP2B	2.47232e-18	6.35165e-14	0.395882	0.401	0.285	0.116	Myeloid
PRKAR1A	2.64858e-18	6.80447e-14	0.456048	0.368	0.26	0.108	Myeloid
HCST	3.96097e-18	1.01761e-13	0.287142	0.582	0.455	0.127	Myeloid
RASSF5	6.25816e-18	1.60778e-13	0.396185	0.514	0.401	0.113	Myeloid
CYRIB	1.01005e-17	2.59492e-13	0.412112	0.524	0.402	0.122	Myeloid
PREX1	1.13678e-17	2.9205e-13	0.254669	0.492	0.357	0.135	Myeloid
OGDH	1.32583e-17	3.40618e-13	0.370851	0.417	0.301	0.116	Myeloid
DOCK2	2.38691e-17	6.13221e-13	0.352117	0.55	0.425	0.125	Myeloid
EIF4H	1.2134e-16	3.11734e-12	0.284481	0.582	0.457	0.125	Myeloid
OXA1L	2.58584e-16	6.64329e-12	0.403093	0.425	0.316	0.109	Myeloid
CHCHD2	3.2585e-16	8.37141e-12	0.321785	0.511	0.392	0.119	Myeloid
ATP5PB	3.87058e-16	9.94392e-12	0.375858	0.387	0.279	0.108	Myeloid
GPSM3	6.62589e-16	1.70226e-11	0.253043	0.661	0.545	0.116	Myeloid
MEF2A	1.19661e-15	3.07422e-11	0.289675	0.325	0.224	0.101	Myeloid
HOOK3	1.85556e-15	4.76713e-11	0.345086	0.372	0.267	0.105	Myeloid
PABPC4	3.81894e-15	9.81124e-11	0.361725	0.47	0.366	0.104	Myeloid
MAP1LC3B	5.38744e-15	1.38409e-10	0.376222	0.434	0.329	0.105	Myeloid
NDUFA1	5.94342e-15	1.52692e-10	0.315316	0.571	0.462	0.109	Myeloid
UBA1	7.15365e-15	1.83785e-10	0.384785	0.378	0.278	0.1	Myeloid
JMJD1C	7.48295e-15	1.92244e-10	0.286935	0.62	0.504	0.116	Myeloid
ATF4	3.13522e-14	8.0547e-10	0.279115	0.576	0.466	0.11	Myeloid
SH3BP5	4.43727e-14	1.13998e-09	0.509512	0.336	0.246	0.09	Myeloid
GRK2	6.54925e-14	1.68257e-09	0.324798	0.481	0.376	0.105	Myeloid
SLC25A3	2.49021e-13	6.39761e-09	0.295449	0.519	0.422	0.097	Myeloid
CLTC	3.08861e-13	7.93495e-09	0.337872	0.341	0.247	0.094	Myeloid
MAP3K2	8.38869e-13	2.15514e-08	0.251376	0.503	0.392	0.111	Myeloid
PCBP2	1.25047e-12	3.21258e-08	0.206751	0.762	0.68	0.082	Myeloid
CS	1.32574e-12	3.40595e-08	0.380106	0.313	0.227	0.086	Myeloid
RPS9	1.41543e-12	3.63637e-08	0.149965	0.796	0.686	0.11	Myeloid
CCNI	1.81865e-12	4.67229e-08	0.167616	0.86	0.787	0.073	Myeloid
MAPKAPK2	1.85672e-12	4.77009e-08	0.412835	0.324	0.239	0.085	Myeloid
HMGN2	2.00802e-12	5.1588e-08	0.207635	0.632	0.524	0.108	Myeloid
TOP1	2.30847e-12	5.9307e-08	0.329687	0.461	0.359	0.102	Myeloid
NT5C2	2.42945e-12	6.24151e-08	0.370869	0.319	0.233	0.086	Myeloid
PTK2B	3.64948e-12	9.37587e-08	0.379335	0.44	0.344	0.096	Myeloid
SIK1	4.18198e-12	1.07439e-07	0.426641	0.387	0.304	0.083	Myeloid
SRSF9	5.2224e-12	1.34169e-07	0.39201	0.336	0.252	0.084	Myeloid
MED13L	6.26517e-12	1.60959e-07	0.418397	0.493	0.395	0.098	Myeloid
RAPGEF1	6.63921e-12	1.70568e-07	0.610951	0.454	0.375	0.079	Myeloid
WASF2	9.31213e-12	2.39238e-07	0.31328	0.593	0.503	0.09	Myeloid
ENSG00000262202	1.41216e-11	3.62799e-07	0.330954	0.409	0.323	0.086	Myeloid
SSR1	1.69082e-11	4.34389e-07	0.291572	0.386	0.295	0.091	Myeloid
TMEM50A	2.9213e-11	7.50511e-07	0.236593	0.443	0.345	0.098	Myeloid
GALNT1	1.73921e-10	4.46819e-06	0.202116	0.326	0.24	0.086	Myeloid
ADGRE5	1.82696e-10	4.69365e-06	0.283076	0.485	0.396	0.089	Myeloid
WBP2	3.31866e-10	8.52597e-06	0.307481	0.326	0.246	0.08	Myeloid
KCNAB2	5.29213e-10	1.3596e-05	0.252979	0.418	0.329	0.089	Myeloid
IRF2BP2	7.22042e-10	1.855e-05	0.253451	0.642	0.572	0.07	Myeloid
CCNL1	7.54086e-10	1.93732e-05	0.194105	0.658	0.562	0.096	Myeloid
ENSG00000290574	9.6431e-10	2.47741e-05	0.160084	0.595	0.497	0.098	Myeloid
HEBP2	1.01121e-09	2.59789e-05	0.337581	0.306	0.233	0.073	Myeloid
GNA13	1.22619e-09	3.15021e-05	0.361299	0.374	0.299	0.075	Myeloid
ZBTB7A	1.5327e-09	3.93766e-05	0.272766	0.468	0.383	0.085	Myeloid
CSNK1A1	2.04441e-09	5.2523e-05	0.27696	0.378	0.297	0.081	Myeloid
ATP5PF	2.43149e-09	6.24674e-05	0.326066	0.309	0.236	0.073	Myeloid
GHITM	7.45945e-09	0.000191641	0.292418	0.341	0.267	0.074	Myeloid
UBL5	9.94092e-09	0.000255392	0.283977	0.354	0.278	0.076	Myeloid
PAK2	1.22957e-08	0.000315889	0.115467	0.599	0.504	0.095	Myeloid
EIF3I	1.38403e-08	0.000355572	0.273253	0.353	0.278	0.075	Myeloid
IFNAR1	2.17999e-08	0.000560061	0.216073	0.324	0.249	0.075	Myeloid
ATP5PD	2.79167e-08	0.000717208	0.246681	0.388	0.312	0.076	Myeloid
ADAM10	3.13915e-08	0.000806479	0.204309	0.396	0.316	0.08	Myeloid
COX4I1	3.26691e-08	0.000839301	0.177982	0.585	0.496	0.089	Myeloid
DHRS7	4.2155e-08	0.00108301	0.206507	0.364	0.287	0.077	Myeloid
ATP5MC3	4.26573e-08	0.00109591	0.320193	0.308	0.241	0.067	Myeloid
GPI	5.8607e-08	0.00150567	0.311523	0.339	0.27	0.069	Myeloid
COX6A1	7.79104e-08	0.0020016	0.2817	0.329	0.26	0.069	Myeloid
AGTPBP1	8.26605e-08	0.00212363	0.203361	0.381	0.305	0.076	Myeloid
TMEM258	1.34704e-07	0.00346067	0.233675	0.379	0.307	0.072	Myeloid
RB1	1.41384e-07	0.0036323	0.150622	0.306	0.236	0.07	Myeloid
SELL	1.47555e-07	0.00379084	0.156564	0.652	0.567	0.085	Myeloid
CD46	1.65692e-07	0.00425678	0.210044	0.307	0.239	0.068	Myeloid
PRDM1	1.74453e-07	0.00448186	0.307942	0.372	0.305	0.067	Myeloid
SELENOK	2.89887e-07	0.00744749	0.338075	0.351	0.29	0.061	Myeloid
XRN2	6.60765e-07	0.0169757	0.166326	0.43	0.354	0.076	Myeloid
ANXA7	8.17203e-07	0.0209948	0.194497	0.316	0.251	0.065	Myeloid
PTPRJ	1.58057e-06	0.0406063	0.298269	0.369	0.303	0.066	Myeloid
NDUFA4	4.67422e-06	0.120085	0.168641	0.495	0.427	0.068	Myeloid
PSMB1	5.24841e-06	0.134837	0.233783	0.336	0.276	0.06	Myeloid
MEF2D	5.28186e-06	0.135696	0.254416	0.303	0.246	0.057	Myeloid
LAMP1	5.61463e-06	0.144245	0.224903	0.352	0.293	0.059	Myeloid
ZFAND3	8.37282e-06	0.215106	0.437726	0.399	0.346	0.053	Myeloid
PSMA7	9.12065e-06	0.234319	0.198479	0.306	0.248	0.058	Myeloid
WDR1	1.03155e-05	0.265015	0.219546	0.335	0.277	0.058	Myeloid
TMEM131	1.1295e-05	0.290181	0.154288	0.302	0.242	0.06	Myeloid
TACC1	1.28242e-05	0.329466	0.173341	0.405	0.339	0.066	Myeloid
SHOC2	1.61749e-05	0.415549	0.147173	0.361	0.301	0.06	Myeloid
TAGAP	2.16526e-05	0.556277	0.210592	0.322	0.267	0.055	Myeloid
RAB27A	2.8821e-05	0.740439	0.100172	0.357	0.293	0.064	Myeloid
VAPA	3.7039e-05	0.951569	0.158714	0.377	0.318	0.059	Myeloid
NDUFB2	4.85863e-05	1	0.171403	0.343	0.287	0.056	Myeloid
COPA	4.99848e-05	1	0.102877	0.415	0.351	0.064	Myeloid
PTPN2	6.6277e-05	1	0.124243	0.351	0.292	0.059	Myeloid
SELENOT	0.000121056	1	0.137041	0.334	0.279	0.055	Myeloid
LPXN	0.000123505	1	0.242131	0.324	0.277	0.047	Myeloid
CTDSP1	0.000127821	1	0.178884	0.358	0.305	0.053	Myeloid
JUN	0.000173432	1	0.401147	0.58	0.544	0.036	Myeloid
C1orf43	0.000206084	1	0.156126	0.307	0.258	0.049	Myeloid
ERICH1	0.000225615	1	0.142318	0.365	0.31	0.055	Myeloid
BZW1	0.000228478	1	0.137317	0.395	0.339	0.056	Myeloid
MTCH1	0.000239222	1	0.146228	0.38	0.327	0.053	Myeloid
ELF1	0.000254224	1	0.132058	0.688	0.638	0.05	Myeloid
PDIA3	0.000255791	1	0.102029	0.519	0.46	0.059	Myeloid
PSME1	0.000685396	1	0.123816	0.408	0.357	0.051	Myeloid
TLE4	0.00105734	1	0.278153	0.303	0.263	0.04	Myeloid
ATP5MG	0.00123787	1	0.12962	0.358	0.312	0.046	Myeloid
NCKAP1L	0.00239771	1	0.104632	0.308	0.267	0.041	Myeloid
PTPN1	0.00909783	1	0.112494	0.424	0.384	0.04	Myeloid
MS4A1	0	0	7.23898	0.918	0.025	0.893	B
CD79A	0	0	6.95842	0.924	0.032	0.892	B
BANK1	0	0	6.09611	0.908	0.032	0.876	B
HLA-DQA1	0	0	4.47831	0.858	0.071	0.787	B
HLA-DRA	0	0	3.86373	0.935	0.148	0.787	B
HLA-DQB1	0	0	3.62888	0.858	0.111	0.747	B
PAX5	0	0	6.40099	0.76	0.017	0.743	B
MEF2C	0	0	5.0085	0.791	0.051	0.74	B
RALGPS2	0	0	4.4473	0.82	0.081	0.739	B
IGHM	0	0	5.87683	0.734	0.025	0.709	B
NIBAN3	0	0	6.39006	0.723	0.016	0.707	B
CD22	0	0	6.91768	0.714	0.011	0.703	B
HLA-DMB	0	0	4.39391	0.751	0.056	0.695	B
HLA-DRB1	0	0	2.84735	0.94	0.251	0.689	B
FCRL1	0	0	5.96488	0.693	0.019	0.674	B
TNFRSF13C	0	0	5.91458	0.693	0.022	0.671	B
HLA-DPA1	0	0	3.16997	0.904	0.235	0.669	B
IGHD	0	0	8.01501	0.674	0.009	0.665	B
HLA-DPB1	0	0	3.17422	0.913	0.253	0.66	B
MARCHF1	0	0	5.20295	0.69	0.033	0.657	B
LINC00926	0	0	6.42799	0.665	0.013	0.652	B
RUBCNL	0	0	5.63218	0.641	0.02	0.621	B
AFF3	0	0	3.79709	0.711	0.091	0.62	B
CD83	0	0	3.21595	0.781	0.166	0.615	B
HLA-DMA	0	0	3.57603	0.657	0.072	0.585	B
HLA-DRB5	0	0	3.57098	0.655	0.085	0.57	B
SWAP70	0	0	4.49114	0.608	0.039	0.569	B
BCL11A	0	0	5.69048	0.57	0.013	0.557	B
IRF8	0	0	4.42523	0.576	0.035	0.541	B
HVCN1	0	0	4.18945	0.587	0.051	0.536	B
LYN	0	0	2.25536	0.711	0.178	0.533	B
ADAM28	0	0	5.07504	0.558	0.026	0.532	B
TCF4	0	0	4.35405	0.558	0.034	0.524	B
IGKC	0	0	1.68242	0.586	0.07	0.516	B
FCER2	0	0	7.06202	0.513	0.006	0.507	B
CIITA	0	0	4.4227	0.537	0.031	0.506	B
HLA-DRB6	0	0	2.99599	0.591	0.088	0.503	B
SEMA4B	0	0	4.48251	0.534	0.034	0.5	B
HERPUD1	0	0	2.64516	0.711	0.22	0.491	B
PALM2AKAP2	0	0	3.13141	0.584	0.099	0.485	B
HLA-DOA	0	0	4.80178	0.503	0.023	0.48	B
SYK	0	0	3.11647	0.561	0.082	0.479	B
HLA-DOB	0	0	6.47058	0.484	0.007	0.477	B
POU2F2	0	0	2.14849	0.674	0.222	0.452	B
SNX2	0	0	2.28784	0.62	0.171	0.449	B
GNG7	0	0	3.55083	0.494	0.047	0.447	B
EBF1	0	0	5.11594	0.463	0.017	0.446	B
WDFY4	0	0	5.07536	0.455	0.016	0.439	B
CYBB	0	0	1.8522	0.479	0.05	0.429	B
PLEKHG1	0	0	4.02909	0.465	0.038	0.427	B
P2RX5	0	0	4.58127	0.453	0.026	0.427	B
RAB30	0	0	2.91823	0.521	0.098	0.423	B
CD79B	0	0	4.98869	0.434	0.018	0.416	B
CXXC5	0	0	3.04323	0.484	0.068	0.416	B
BLK	0	0	5.25801	0.423	0.012	0.411	B
PLPP5	0	0	3.58824	0.475	0.065	0.41	B
MTSS1	0	0	2.51814	0.547	0.139	0.408	B
FGD2	0	0	4.45289	0.424	0.022	0.402	B
SNX22	0	0	6.53843	0.403	0.005	0.398	B
CD37	0	0	2.49687	0.941	0.554	0.387	B
STRBP	0	0	2.60108	0.473	0.094	0.379	B
ORAI2	0	0	2.53186	0.481	0.106	0.375	B
BCL7A	0	0	4.69104	0.392	0.02	0.372	B
COBLL1	0	0	4.9642	0.387	0.016	0.371	B
CDK14	0	0	4.25891	0.398	0.031	0.367	B
TP53INP1	0	0	3.05427	0.444	0.077	0.367	B
CHPT1	0	0	3.48751	0.419	0.053	0.366	B
COL19A1	0	0	5.36132	0.374	0.012	0.362	B
HLA-DQA2	0	0	4.08775	0.385	0.024	0.361	B
CD19	0	0	7.06547	0.361	0.003	0.358	B
OSBPL10	0	0	5.04287	0.375	0.018	0.357	B
POU2AF1	0	0	5.01973	0.366	0.01	0.356	B
CD74	0	0	3.95303	0.987	0.635	0.352	B
YBX3	0	0	2.82364	0.447	0.097	0.35	B
FCRLA	0	0	8.66946	0.348	0.001	0.347	B
STAP1	0	0	4.22214	0.365	0.022	0.343	B
CCDC50	0	0	2.91295	0.4	0.067	0.333	B
TBC1D9	0	0	4.48268	0.332	0.018	0.314	B
CXCR5	0	0	4.15557	0.335	0.022	0.313	B
ICOSLG	0	0	3.69865	0.344	0.033	0.311	B
BTK	0	0	4.91222	0.317	0.012	0.305	B
GRK3	0	0	2.98112	0.348	0.045	0.303	B
DENND5B	0	0	4.54618	0.316	0.014	0.302	B
CD24	0	0	9.35578	0.302	0.001	0.301	B
STX7	0	0	2.82162	0.359	0.061	0.298	B
CPNE5	0	0	5.51919	0.305	0.008	0.297	B
TRIO	0	0	2.64434	0.363	0.066	0.297	B
ALOX5	0	0	3.33695	0.325	0.034	0.291	B
BASP1	0	0	2.59531	0.323	0.038	0.285	B
HDAC9	0	0	3.04226	0.333	0.048	0.285	B
CDCA7L	0	0	3.41475	0.315	0.034	0.281	B
LARGE1	0	0	3.89806	0.311	0.032	0.279	B
USP6NL	0	0	3.21427	0.313	0.034	0.279	B
SETBP1	9.84994e-297	2.53055e-292	2.76715	0.344	0.063	0.281	B
SEL1L3	1.67797e-293	4.31088e-289	2.26023	0.577	0.181	0.396	B
EZR	1.3689e-291	3.51685e-287	1.58341	0.907	0.571	0.336	B
LAPTM5	4.14772e-287	1.06559e-282	1.61976	0.88	0.598	0.282	B
ADAM19	6.74287e-282	1.73231e-277	2.15392	0.446	0.107	0.339	B
PRDM4	9.59782e-275	2.46578e-270	2.31918	0.491	0.137	0.354	B
TMEM156	1.439e-273	3.69694e-269	2.33725	0.44	0.109	0.331	B
BIRC3	4.45165e-261	1.14367e-256	1.817	0.815	0.46	0.355	B
TRAK1	8.30194e-236	2.13285e-231	2.05555	0.448	0.125	0.323	B
BMP2K	1.25015e-235	3.21177e-231	2.69182	0.303	0.061	0.242	B
RHOQ	3.31023e-197	8.50431e-193	1.91519	0.452	0.143	0.309	B
SMC6	9.97476e-197	2.56262e-192	1.96425	0.436	0.134	0.302	B
SIPA1L3	1.77331e-194	4.55581e-190	1.99357	0.472	0.156	0.316	B
JUND	1.53916e-185	3.95427e-181	1.07138	0.975	0.898	0.077	B
NFKBID	3.1468e-184	8.08445e-180	2.23735	0.312	0.076	0.236	B
TPD52	1.81461e-182	4.66192e-178	2.0734	0.334	0.087	0.247	B
TCF3	7.90344e-177	2.03047e-172	1.98876	0.388	0.118	0.27	B
IFT57	1.34214e-176	3.4481e-172	2.0784	0.37	0.109	0.261	B
ITPR1	3.79277e-174	9.74402e-170	1.89498	0.489	0.181	0.308	B
SMIM14	3.82956e-174	9.83852e-170	2.24168	0.356	0.103	0.253	B
SYNGR2	7.31253e-174	1.87866e-169	1.94262	0.358	0.102	0.256	B
TMEM154	8.39884e-173	2.15775e-168	1.98658	0.385	0.118	0.267	B
MKNK2	1.89301e-166	4.86333e-162	1.60347	0.622	0.301	0.321	B
NCOA3	3.09838e-166	7.96004e-162	1.4599	0.675	0.335	0.34	B
SMAP2	7.0605e-162	1.81391e-157	1.00796	0.936	0.77	0.166	B
PRKCB	1.01867e-160	2.61706e-156	1.16644	0.848	0.55	0.298	B
NR4A1	2.24324e-160	5.7631e-156	1.71942	0.335	0.094	0.241	B
TAPT1	2.47108e-155	6.34845e-151	1.85538	0.431	0.155	0.276	B
CD52	1.02501e-154	2.63335e-150	0.901534	0.939	0.757	0.182	B
WASHC4	1.93544e-153	4.97235e-149	1.67408	0.456	0.171	0.285	B
PDE4B	2.79592e-153	7.18299e-149	1.16189	0.81	0.498	0.312	B
ZNF318	6.4733e-150	1.66306e-145	2.10681	0.329	0.099	0.23	B
UVRAG	9.98742e-147	2.56587e-142	1.59566	0.545	0.243	0.302	B
SCARNA9	2.14816e-138	5.51884e-134	1.50449	0.528	0.233	0.295	B
GGA2	3.39877e-136	8.73179e-132	1.5712	0.446	0.173	0.273	B
CD82	1.73699e-134	4.4625e-130	1.81343	0.383	0.137	0.246	B
FCHSD2	2.3168e-134	5.9521e-130	1.56397	0.509	0.217	0.292	B
RPS11	3.64163e-132	9.3557e-128	0.652251	0.973	0.897	0.076	B
RCSD1	3.94608e-132	1.01379e-127	1.28032	0.693	0.407	0.286	B
DNAJC10	4.25367e-128	1.09281e-123	1.77163	0.366	0.13	0.236	B
GNA12	9.71171e-128	2.49504e-123	1.81505	0.308	0.096	0.212	B
NUP88	4.52963e-127	1.16371e-122	1.55316	0.437	0.175	0.262	B
IL4R	1.01311e-126	2.60279e-122	1.69041	0.542	0.274	0.268	B
RB1	2.2417e-123	5.75916e-119	1.53425	0.503	0.228	0.275	B
SKAP2	4.99591e-123	1.2835e-118	1.63649	0.343	0.116	0.227	B
LY9	6.44035e-120	1.65459e-115	1.83883	0.451	0.198	0.253	B
LINC01215	3.12043e-119	8.01669e-115	1.68337	0.346	0.122	0.224	B
MTPN	6.70252e-114	1.72195e-109	1.18922	0.648	0.372	0.276	B
SP140	7.16211e-113	1.84002e-108	1.44127	0.502	0.236	0.266	B
SNX10	9.0828e-113	2.33346e-108	1.58852	0.325	0.112	0.213	B
MIS18BP1	9.33684e-113	2.39873e-108	1.47028	0.433	0.182	0.251	B
PRDM2	3.5437e-111	9.10411e-107	1.20914	0.697	0.439	0.258	B
BACH2	6.33663e-111	1.62794e-106	1.11253	0.789	0.535	0.254	B
FCMR	1.4943e-109	3.839e-105	0.971673	0.785	0.529	0.256	B
FCRL3	3.71684e-107	9.54894e-103	1.74419	0.308	0.107	0.201	B
SP110	6.55736e-107	1.68465e-102	1.00287	0.747	0.485	0.262	B
ST6GAL1	3.17931e-106	8.16798e-102	1.36375	0.559	0.295	0.264	B
MEF2A	1.62457e-104	4.17369e-100	1.48691	0.469	0.219	0.25	B
EIF2AK3	7.23592e-104	1.85898e-99	1.53476	0.366	0.143	0.223	B
SP100	5.92849e-103	1.52309e-98	0.951927	0.812	0.57	0.242	B
PRKCE	2.2716e-101	5.83596e-97	1.84092	0.36	0.142	0.218	B
AIDA	3.31066e-100	8.50542e-96	1.34279	0.473	0.226	0.247	B
ZFP36L1	1.8047e-99	4.63645e-95	1.08492	0.741	0.507	0.234	B
BTG1	5.54142e-99	1.42365e-94	0.846154	0.904	0.828	0.076	B
RHBDF2	1.08807e-98	2.79536e-94	1.56316	0.309	0.111	0.198	B
IRAG2	2.21649e-98	5.69439e-94	1.62262	0.401	0.173	0.228	B
ATP2B1	5.94951e-97	1.52849e-92	0.949113	0.714	0.455	0.259	B
LYST	1.19481e-96	3.06958e-92	1.09319	0.555	0.288	0.267	B
DMXL1	1.65237e-94	4.24511e-90	1.43444	0.388	0.166	0.222	B
CXCR4	5.40849e-94	1.3895e-89	0.684884	0.94	0.858	0.082	B
TRIM38	6.05011e-91	1.55433e-86	1.22643	0.493	0.249	0.244	B
RASGEF1B	2.3156e-90	5.949e-86	1.25783	0.339	0.131	0.208	B
ZCCHC7	1.71256e-89	4.39974e-85	1.18988	0.572	0.316	0.256	B
TRAF5	6.11901e-87	1.57203e-82	1.38042	0.345	0.142	0.203	B
ELOVL5	6.94328e-86	1.7838e-81	1.14427	0.524	0.284	0.24	B
APPL1	8.14402e-86	2.09228e-81	1.38862	0.405	0.188	0.217	B
BACH1	5.921e-85	1.52116e-80	1.29343	0.403	0.184	0.219	B
ATP2A3	1.67029e-84	4.29113e-80	1.0568	0.569	0.323	0.246	B
CHD7	4.14707e-83	1.06542e-78	1.14676	0.435	0.208	0.227	B
CAMK1D	4.5844e-83	1.17778e-78	1.02976	0.584	0.327	0.257	B
KLHL5	5.01705e-83	1.28893e-78	1.37483	0.398	0.182	0.216	B
PTMA	1.91567e-81	4.92155e-77	0.459775	0.99	0.957	0.033	B
SIK1	2.90532e-81	7.46405e-77	1.23962	0.522	0.299	0.223	B
PELI1	9.22718e-81	2.37056e-76	1.15558	0.498	0.267	0.231	B
[truncated: 1,016 more rows]

## Sheet: T, NK
gene	p_val	p_val_adj	avg_log2FC	pct.1	pct.2	diff	cluster
LTB	0	0	1.30954	0.748	0.399	0.349	CD4+ helper T
PLP2	0	0	1.66218	0.642	0.296	0.346	CD4+ helper T
CD4	0	0	1.14176	0.657	0.326	0.331	CD4+ helper T
AQP3	0	0	1.67566	0.443	0.176	0.267	CD4+ helper T
GPR183	0	0	1.23114	0.535	0.269	0.266	CD4+ helper T
BIRC3	0	0	0.965452	0.695	0.451	0.244	CD4+ helper T
COTL1	0	0	1.37668	0.438	0.195	0.243	CD4+ helper T
ITGB1	0	0	1.15134	0.697	0.456	0.241	CD4+ helper T
TRAC	0	0	0.838886	0.906	0.671	0.235	CD4+ helper T
CRIP2	0	0	2.13159	0.322	0.092	0.23	CD4+ helper T
CD82	0	0	1.87643	0.308	0.093	0.215	CD4+ helper T
S100A4	0	0	1.01206	0.785	0.581	0.204	CD4+ helper T
TAGLN2	0	0	0.965441	0.768	0.569	0.199	CD4+ helper T
VIM	0	0	1.26921	0.93	0.744	0.186	CD4+ helper T
IL7R	0	0	0.713793	0.96	0.778	0.182	CD4+ helper T
CD52	0	0	0.817596	0.949	0.775	0.174	CD4+ helper T
RPLP0	0	0	0.650432	0.905	0.755	0.15	CD4+ helper T
RPL35	0	0	0.580722	0.928	0.792	0.136	CD4+ helper T
RPL8	0	0	0.61101	0.965	0.838	0.127	CD4+ helper T
RPL18A	0	0	0.541868	0.976	0.871	0.105	CD4+ helper T
IL32	0	0	0.651098	0.963	0.86	0.103	CD4+ helper T
FTH1	0	0	0.909869	0.954	0.859	0.095	CD4+ helper T
RPL36	0	0	0.638766	0.988	0.898	0.09	CD4+ helper T
RPL4	0	0	0.483303	0.983	0.894	0.089	CD4+ helper T
NAP1L1	0	0	0.531302	0.976	0.89	0.086	CD4+ helper T
RPL35A	0	0	0.480578	0.989	0.906	0.083	CD4+ helper T
RPS21	0	0	0.50987	0.985	0.902	0.083	CD4+ helper T
RPL29	0	0	0.528273	0.989	0.907	0.082	CD4+ helper T
RPS15A	0	0	0.504539	0.988	0.907	0.081	CD4+ helper T
RPL19	0	0	0.479136	0.986	0.908	0.078	CD4+ helper T
RPLP1	0	0	0.573838	0.986	0.909	0.077	CD4+ helper T
RPS23	0	0	0.447858	0.989	0.912	0.077	CD4+ helper T
RPS19	0	0	0.505312	0.981	0.907	0.074	CD4+ helper T
RPL12	0	0	0.531571	0.989	0.917	0.072	CD4+ helper T
RPL23A	0	0	0.473569	0.987	0.919	0.068	CD4+ helper T
RPS25	0	0	0.480015	0.99	0.923	0.067	CD4+ helper T
RPL38	0	0	0.54446	0.994	0.931	0.063	CD4+ helper T
RPL28	0	0	0.532525	0.993	0.932	0.061	CD4+ helper T
RPS2	0	0	0.570891	0.994	0.935	0.059	CD4+ helper T
RPS12	0	0	0.508716	0.995	0.937	0.058	CD4+ helper T
RPL37A	0	0	0.475956	0.994	0.938	0.056	CD4+ helper T
RPL39	0	0	0.60449	0.993	0.937	0.056	CD4+ helper T
RPL27A	0	0	0.468959	0.995	0.941	0.054	CD4+ helper T
RPS4X	0	0	0.517043	0.995	0.943	0.052	CD4+ helper T
RPS16	0	0	0.517899	0.994	0.943	0.051	CD4+ helper T
RPL11	0	0	0.521083	0.995	0.946	0.049	CD4+ helper T
RPL9	0	0	0.44766	0.994	0.945	0.049	CD4+ helper T
RPL37	0	0	0.51589	0.995	0.947	0.048	CD4+ helper T
RPL6	0	0	0.50458	0.995	0.947	0.048	CD4+ helper T
RPS28	0	0	0.494548	0.995	0.947	0.048	CD4+ helper T
RPL13	0	0	0.534265	0.995	0.948	0.047	CD4+ helper T
RPLP2	0	0	0.465002	0.995	0.949	0.046	CD4+ helper T
RPS20	0	0	0.481618	0.995	0.949	0.046	CD4+ helper T
JUNB	0	0	0.655722	0.97	0.926	0.044	CD4+ helper T
RPL14	0	0	0.470744	0.994	0.951	0.043	CD4+ helper T
RPL30	0	0	0.451944	0.996	0.953	0.043	CD4+ helper T
RPL31	0	0	0.456716	0.996	0.953	0.043	CD4+ helper T
RPS27A	0	0	0.432976	0.995	0.953	0.042	CD4+ helper T
RPL10	0	0	0.525181	0.995	0.956	0.039	CD4+ helper T
RPS18	0	0	0.601562	0.997	0.96	0.037	CD4+ helper T
RPL32	0	0	0.511359	0.997	0.961	0.036	CD4+ helper T
RPL41	0	0	0.554769	0.998	0.962	0.036	CD4+ helper T
RPS27	0	0	0.459995	0.997	0.964	0.033	CD4+ helper T
RPS8	0	0	0.55911	0.998	0.967	0.031	CD4+ helper T
RPL13A	0	0	0.515512	0.997	0.967	0.03	CD4+ helper T
TMSB4X	0	0	0.524564	0.997	0.967	0.03	CD4+ helper T
RPS6	0	0	0.472499	0.998	0.971	0.027	CD4+ helper T
RPL34	0	0	0.518362	0.998	0.972	0.026	CD4+ helper T
RPS29	0	0	0.570632	0.998	0.976	0.022	CD4+ helper T
TPT1	0	0	0.674749	0.998	0.976	0.022	CD4+ helper T
EEF1A1	0	0	0.498801	0.999	0.986	0.013	CD4+ helper T
S100A10	2.31464e-307	6.09212e-303	1.11352	0.599	0.367	0.232	CD4+ helper T
RPL5	7.85635e-307	2.06779e-302	0.45045	0.99	0.929	0.061	CD4+ helper T
RPS3	3.23347e-302	8.51049e-298	0.456859	0.987	0.915	0.072	CD4+ helper T
RPS7	4.28296e-299	1.12727e-294	0.470785	0.974	0.883	0.091	CD4+ helper T
RPL18	1.10195e-296	2.90033e-292	0.546689	0.93	0.791	0.139	CD4+ helper T
RPL27	3.34222e-293	8.79671e-289	0.466179	0.978	0.884	0.094	CD4+ helper T
RPL23	2.70646e-292	7.12339e-288	0.420972	0.995	0.942	0.053	CD4+ helper T
FXYD5	4.22521e-290	1.11207e-285	0.741224	0.803	0.629	0.174	CD4+ helper T
RPS14	2.11193e-289	5.5586e-285	0.439115	0.99	0.92	0.07	CD4+ helper T
SOCS3	7.12349e-287	1.8749e-282	1.07595	0.53	0.29	0.24	CD4+ helper T
UBA52	8.32672e-286	2.19159e-281	0.476951	0.969	0.873	0.096	CD4+ helper T
ZFP36L2	4.76279e-284	1.25357e-279	0.608474	0.964	0.911	0.053	CD4+ helper T
RPSA	1.89283e-281	4.98193e-277	0.545008	0.915	0.777	0.138	CD4+ helper T
RPL22	5.10271e-281	1.34303e-276	0.446695	0.98	0.862	0.118	CD4+ helper T
GSTK1	3.84489e-280	1.01198e-275	0.873104	0.7	0.495	0.205	CD4+ helper T
MAL	6.97547e-280	1.83594e-275	0.882195	0.568	0.314	0.254	CD4+ helper T
S100A11	9.91445e-279	2.60948e-274	1.39866	0.372	0.167	0.205	CD4+ helper T
RPS15	5.50968e-272	1.45015e-267	0.488364	0.952	0.833	0.119	CD4+ helper T
RPL26	2.09452e-271	5.51277e-267	0.487676	0.959	0.847	0.112	CD4+ helper T
RPS11	4.60428e-268	1.21185e-263	0.417525	0.988	0.923	0.065	CD4+ helper T
RPS13	9.86724e-267	2.59706e-262	0.402291	0.993	0.939	0.054	CD4+ helper T
RPL10A	1.06946e-262	2.81482e-258	0.442687	0.978	0.892	0.086	CD4+ helper T
EEF2	3.40237e-262	8.95503e-258	0.542413	0.913	0.786	0.127	CD4+ helper T
RPL7	4.3834e-253	1.15371e-248	0.439243	0.971	0.866	0.105	CD4+ helper T
RPL3	5.59599e-249	1.47287e-244	0.397911	0.995	0.947	0.048	CD4+ helper T
RACK1	2.54152e-248	6.68927e-244	0.457923	0.952	0.831	0.121	CD4+ helper T
HINT1	4.94416e-248	1.3013e-243	0.659139	0.794	0.62	0.174	CD4+ helper T
KLF2	6.58063e-248	1.73202e-243	0.511494	0.954	0.882	0.072	CD4+ helper T
RPS5	1.61779e-238	4.25802e-234	0.415916	0.969	0.863	0.106	CD4+ helper T
SH3BGRL3	5.83323e-228	1.53531e-223	0.45824	0.94	0.818	0.122	CD4+ helper T
TMSB10	7.03327e-228	1.85116e-223	0.540417	0.944	0.85	0.094	CD4+ helper T
AHNAK	5.50716e-227	1.44948e-222	0.659184	0.84	0.687	0.153	CD4+ helper T
RPL15	2.17292e-224	5.71913e-220	0.408666	0.972	0.883	0.089	CD4+ helper T
RPS3A	1.55809e-220	4.1009e-216	0.361784	0.992	0.934	0.058	CD4+ helper T
RPL24	5.00385e-220	1.31701e-215	0.456164	0.926	0.799	0.127	CD4+ helper T
EVI2B	8.32663e-220	2.19157e-215	0.850475	0.608	0.406	0.202	CD4+ helper T
RPL21	7.81318e-218	2.05643e-213	0.355221	0.997	0.964	0.033	CD4+ helper T
JUND	8.60569e-215	2.26502e-210	0.460055	0.975	0.93	0.045	CD4+ helper T
IL6R	1.56032e-210	4.10676e-206	1.046	0.386	0.195	0.191	CD4+ helper T
MFHAS1	4.11957e-203	1.08427e-198	1.24148	0.309	0.142	0.167	CD4+ helper T
RCAN3	3.1351e-195	8.25158e-191	0.479936	0.784	0.547	0.237	CD4+ helper T
MDFIC	4.33064e-195	1.13983e-190	0.793879	0.555	0.361	0.194	CD4+ helper T
CD3E	7.08793e-190	1.86554e-185	0.401668	0.95	0.795	0.155	CD4+ helper T
ANXA1	1.43175e-188	3.76837e-184	0.820802	0.63	0.457	0.173	CD4+ helper T
MAF	3.92569e-186	1.03324e-181	1.13134	0.428	0.249	0.179	CD4+ helper T
PABPC1	1.92682e-185	5.07139e-181	0.294017	1	0.993	0.007	CD4+ helper T
CXCR4	1.17046e-184	3.08065e-180	0.43462	0.961	0.922	0.039	CD4+ helper T
PAG1	3.04778e-182	8.02175e-178	0.579424	0.785	0.634	0.151	CD4+ helper T
NACA	2.11007e-181	5.55371e-177	0.395434	0.934	0.815	0.119	CD4+ helper T
EIF1	2.2362e-181	5.88567e-177	0.378212	0.971	0.911	0.06	CD4+ helper T
RPS24	1.34861e-180	3.54955e-176	0.320473	0.994	0.942	0.052	CD4+ helper T
RNASET2	1.85275e-179	4.87644e-175	0.799516	0.531	0.343	0.188	CD4+ helper T
FAU	4.00082e-179	1.05302e-174	0.440497	0.894	0.754	0.14	CD4+ helper T
PTMA	1.30768e-175	3.44181e-171	0.312256	0.999	0.979	0.02	CD4+ helper T
TMEM123	2.21042e-175	5.81782e-171	0.529957	0.769	0.588	0.181	CD4+ helper T
ANXA5	3.40745e-173	8.9684e-169	1.13042	0.312	0.154	0.158	CD4+ helper T
ATP5F1E	2.07249e-172	5.45478e-168	0.417032	0.939	0.833	0.106	CD4+ helper T
DUSP5	1.22425e-171	3.22222e-167	1.18065	0.318	0.162	0.156	CD4+ helper T
GATA3	1.3797e-171	3.63138e-167	1.18568	0.393	0.229	0.164	CD4+ helper T
PBXIP1	4.98837e-171	1.31294e-166	0.739	0.589	0.407	0.182	CD4+ helper T
NPM1	2.08885e-169	5.49786e-165	0.366344	0.949	0.843	0.106	CD4+ helper T
RPL7A	6.62593e-169	1.74395e-164	0.425381	0.898	0.777	0.121	CD4+ helper T
ANP32B	3.59967e-167	9.47432e-163	0.455519	0.879	0.768	0.111	CD4+ helper T
CNN2	1.81686e-166	4.78197e-162	0.608029	0.781	0.634	0.147	CD4+ helper T
MAP3K1	4.46701e-164	1.17572e-159	0.649118	0.569	0.375	0.194	CD4+ helper T
IRF2BP2	2.28998e-163	6.02722e-159	0.632155	0.749	0.626	0.123	CD4+ helper T
LDHB	1.14703e-158	3.01899e-154	0.756048	0.463	0.282	0.181	CD4+ helper T
S1PR1	1.53407e-156	4.03768e-152	0.753625	0.544	0.371	0.173	CD4+ helper T
TOMM7	1.48787e-155	3.91607e-151	0.405365	0.881	0.75	0.131	CD4+ helper T
YBX1	2.21349e-155	5.8259e-151	0.437034	0.884	0.775	0.109	CD4+ helper T
RGS1	9.89662e-155	2.60479e-150	1.10379	0.377	0.219	0.158	CD4+ helper T
TRBC2	6.3827e-154	1.67993e-149	0.570371	0.882	0.828	0.054	CD4+ helper T
TCF7	8.8087e-152	2.31845e-147	0.365144	0.878	0.686	0.192	CD4+ helper T
B2M	4.15544e-151	1.09371e-146	0.266789	0.999	0.994	0.005	CD4+ helper T
COX7C	9.3011e-150	2.44805e-145	0.510006	0.757	0.608	0.149	CD4+ helper T
BTF3	2.3113e-149	6.08335e-145	0.447029	0.834	0.705	0.129	CD4+ helper T
EEF1B2	3.49543e-149	9.19996e-145	0.34738	0.934	0.82	0.114	CD4+ helper T
RPS9	4.37479e-148	1.15144e-143	0.414264	0.855	0.721	0.134	CD4+ helper T
TNFAIP3	1.63151e-145	4.29414e-141	0.463062	0.961	0.941	0.02	CD4+ helper T
S100A6	9.4726e-144	2.49319e-139	0.722361	0.573	0.405	0.168	CD4+ helper T
LIMS1	1.7263e-140	4.54362e-136	0.958296	0.356	0.205	0.151	CD4+ helper T
CTSB	5.62952e-140	1.48169e-135	1.03012	0.314	0.171	0.143	CD4+ helper T
CD5	2.6249e-138	6.90874e-134	0.700203	0.523	0.354	0.169	CD4+ helper T
CD2	3.26278e-136	8.58763e-132	0.533588	0.729	0.588	0.141	CD4+ helper T
RGCC	2.20657e-133	5.8077e-129	0.744201	0.499	0.336	0.163	CD4+ helper T
EMP3	9.7701e-132	2.57149e-127	0.529785	0.675	0.518	0.157	CD4+ helper T
SLC25A6	1.77961e-130	4.68394e-126	0.512491	0.714	0.57	0.144	CD4+ helper T
PEBP1	1.40099e-124	3.6874e-120	0.611968	0.565	0.404	0.161	CD4+ helper T
ITM2B	1.86468e-124	4.90785e-120	0.40945	0.843	0.731	0.112	CD4+ helper T
ANXA2	1.92762e-123	5.07349e-119	0.897792	0.346	0.204	0.142	CD4+ helper T
COMMD6	2.62517e-123	6.90944e-119	0.464784	0.73	0.586	0.144	CD4+ helper T
DNAJB1	2.69856e-121	7.1026e-117	0.544884	0.668	0.52	0.148	CD4+ helper T
CD28	3.24249e-121	8.53425e-117	0.5051	0.508	0.334	0.174	CD4+ helper T
SOD1	8.76751e-121	2.30761e-116	0.547768	0.627	0.47	0.157	CD4+ helper T
CDKN1B	1.38276e-119	3.63942e-115	0.58444	0.575	0.422	0.153	CD4+ helper T
CD3D	2.14463e-119	5.64466e-115	0.575728	0.542	0.374	0.168	CD4+ helper T
CD48	1.18838e-118	3.12782e-114	0.432189	0.786	0.652	0.134	CD4+ helper T
PPDPF	1.4428e-117	3.79746e-113	0.474799	0.742	0.613	0.129	CD4+ helper T
GAPDH	1.19738e-116	3.1515e-112	0.542363	0.688	0.551	0.137	CD4+ helper T
TOB1	1.21861e-116	3.20737e-112	0.699519	0.589	0.446	0.143	CD4+ helper T
TIAM1	7.12615e-116	1.8756e-111	0.756415	0.322	0.185	0.137	CD4+ helper T
OST4	2.08795e-115	5.49547e-111	0.515086	0.635	0.482	0.153	CD4+ helper T
FYB1	1.05888e-114	2.78696e-110	0.293839	0.977	0.953	0.024	CD4+ helper T
CD3G	7.83442e-114	2.06202e-109	0.423556	0.66	0.486	0.174	CD4+ helper T
PIM2	1.61496e-113	4.25057e-109	0.57923	0.565	0.408	0.157	CD4+ helper T
ARHGDIB	3.03048e-113	7.97623e-109	0.301646	0.969	0.92	0.049	CD4+ helper T
CCNI	1.8605e-111	4.89684e-107	0.350289	0.9	0.818	0.082	CD4+ helper T
RHOG	4.66545e-110	1.22795e-105	0.636213	0.509	0.361	0.148	CD4+ helper T
TLE5	4.79475e-110	1.26198e-105	0.299708	0.959	0.9	0.059	CD4+ helper T
CCND2	4.70774e-109	1.23908e-104	0.634793	0.487	0.34	0.147	CD4+ helper T
TRAT1	4.90493e-109	1.29098e-104	0.59439	0.421	0.27	0.151	CD4+ helper T
ACTG1	6.3709e-108	1.67682e-103	0.428585	0.884	0.792	0.092	CD4+ helper T
HMGB2	8.69449e-108	2.28839e-103	0.531919	0.69	0.558	0.132	CD4+ helper T
SMDT1	2.68382e-106	7.06381e-102	0.579385	0.501	0.35	0.151	CD4+ helper T
PKM	2.52047e-105	6.63388e-101	0.609205	0.538	0.396	0.142	CD4+ helper T
OOEP	3.49247e-105	9.19219e-101	0.655873	0.435	0.291	0.144	CD4+ helper T
KCNA3	1.72649e-104	4.54413e-100	0.529818	0.575	0.424	0.151	CD4+ helper T
SNHG6	4.0162e-104	1.05706e-99	0.522947	0.601	0.459	0.142	CD4+ helper T
P2RY10	1.3368e-102	3.51845e-98	0.674809	0.454	0.313	0.141	CD4+ helper T
ATP5PD	1.60778e-101	4.23167e-97	0.642417	0.45	0.309	0.141	CD4+ helper T
EEF1D	1.73463e-100	4.56555e-96	0.341651	0.868	0.773	0.095	CD4+ helper T
CSTB	3.45096e-98	9.08293e-94	0.848284	0.302	0.182	0.12	CD4+ helper T
DGKA	2.67128e-96	7.0308e-92	0.384034	0.732	0.584	0.148	CD4+ helper T
DUSP16	1.75292e-95	4.61369e-91	0.440185	0.467	0.319	0.148	CD4+ helper T
SNHG29	3.61467e-93	9.51381e-89	0.346186	0.77	0.63	0.14	CD4+ helper T
NOP53	8.3116e-93	2.18761e-88	0.389932	0.742	0.619	0.123	CD4+ helper T
RAN	1.03205e-92	2.71634e-88	0.519467	0.558	0.421	0.137	CD4+ helper T
R3HDM4	6.7173e-92	1.76799e-87	0.608519	0.447	0.313	0.134	CD4+ helper T
LRRC8C	6.91348e-92	1.81963e-87	0.681625	0.422	0.291	0.131	CD4+ helper T
ZFAS1	1.6566e-91	4.36017e-87	0.426995	0.658	0.522	0.136	CD4+ helper T
EZR	7.0389e-90	1.85264e-85	0.38817	0.726	0.608	0.118	CD4+ helper T
HNRNPA1	8.8742e-90	2.33569e-85	0.29352	0.901	0.824	0.077	CD4+ helper T
HSPA8	5.59683e-88	1.47309e-83	0.419242	0.739	0.633	0.106	CD4+ helper T
ITM2A	6.70344e-88	1.76435e-83	0.729545	0.392	0.268	0.124	CD4+ helper T
SPOCK2	4.29122e-87	1.12945e-82	0.30116	0.881	0.789	0.092	CD4+ helper T
IRS2	9.67886e-87	2.54748e-82	0.515098	0.494	0.354	0.14	CD4+ helper T
GLIPR1	4.10432e-86	1.08026e-81	0.738797	0.391	0.268	0.123	CD4+ helper T
CD44	2.2538e-85	5.93201e-81	0.298287	0.834	0.739	0.095	CD4+ helper T
CYLD	4.43944e-84	1.16846e-79	0.409139	0.705	0.59	0.115	CD4+ helper T
PIK3R1	3.99301e-82	1.05096e-77	0.318925	0.879	0.807	0.072	CD4+ helper T
EID1	6.11714e-82	1.61003e-77	0.497797	0.514	0.384	0.13	CD4+ helper T
TRIB2	2.17443e-80	5.72309e-76	0.688517	0.372	0.254	0.118	CD4+ helper T
HEBP2	8.82528e-80	2.32281e-75	0.693355	0.34	0.226	0.114	CD4+ helper T
TBC1D4	1.37423e-79	3.61696e-75	0.732934	0.327	0.213	0.114	CD4+ helper T
FAM107B	2.79143e-79	7.34705e-75	0.35572	0.811	0.728	0.083	CD4+ helper T
TNFSF8	1.88639e-78	4.96498e-74	0.502162	0.441	0.31	0.131	CD4+ helper T
YWHAB	5.56035e-78	1.46348e-73	0.327812	0.863	0.798	0.065	CD4+ helper T
CD99	2.07624e-76	5.46466e-72	0.367928	0.626	0.49	0.136	CD4+ helper T
GPSM3	3.73092e-76	9.81978e-72	0.384383	0.699	0.59	0.109	CD4+ helper T
EIF3E	1.35924e-75	3.57751e-71	0.304043	0.767	0.648	0.119	CD4+ helper T
ARL6IP5	1.52577e-75	4.01582e-71	0.391463	0.67	0.549	0.121	CD4+ helper T
RPL36AL	2.30408e-73	6.06435e-69	0.47707	0.497	0.371	0.126	CD4+ helper T
PPIA	5.45426e-73	1.43556e-68	0.262212	0.928	0.867	0.061	CD4+ helper T
OGDH	6.5454e-73	1.72275e-68	0.517217	0.417	0.297	0.12	CD4+ helper T
ARID5B	7.82696e-73	2.06006e-68	0.421899	0.574	0.452	0.122	CD4+ helper T
TXNIP	2.57956e-72	6.7894e-68	0.263433	0.96	0.906	0.054	CD4+ helper T
RPS10	4.4676e-72	1.17587e-67	0.520964	0.447	0.325	0.122	CD4+ helper T
TAGAP	5.42022e-72	1.4266e-67	0.633515	0.362	0.251	0.111	CD4+ helper T
SOD2	8.59217e-71	2.26146e-66	0.644874	0.332	0.225	0.107	CD4+ helper T
FOS	1.09966e-70	2.89431e-66	0.574936	0.731	0.672	0.059	CD4+ helper T
UBC	2.23988e-68	5.89536e-64	0.401094	0.633	0.521	0.112	CD4+ helper T
NDUFA4	4.41158e-68	1.16113e-63	0.420334	0.56	0.439	0.121	CD4+ helper T
FAM102A	3.9329e-67	1.03514e-62	0.400219	0.459	0.331	0.128	CD4+ helper T
GNAQ	1.7046e-66	4.48652e-62	0.407556	0.428	0.306	0.122	CD4+ helper T
OAZ1	1.08773e-65	2.8629e-61	0.344062	0.693	0.581	0.112	CD4+ helper T
COX6C	7.41095e-65	1.95056e-60	0.327136	0.705	0.593	0.112	CD4+ helper T
EIF3H	2.05677e-64	5.41343e-60	0.282049	0.777	0.674	0.103	CD4+ helper T
NDUFA1	1.31785e-63	3.46859e-59	0.396707	0.595	0.479	0.116	CD4+ helper T
ERO1A	9.19693e-63	2.42063e-58	0.570977	0.341	0.236	0.105	CD4+ helper T
CD84	3.32892e-61	8.76173e-57	0.506931	0.372	0.265	0.107	CD4+ helper T
UQCRB	1.12673e-60	2.96556e-56	0.314099	0.696	0.59	0.106	CD4+ helper T
ARHGDIA	1.33152e-60	3.50456e-56	0.397189	0.537	0.422	0.115	CD4+ helper T
GAS5	2.53866e-60	6.68175e-56	0.309493	0.637	0.512	0.125	CD4+ helper T
ATP5MC2	7.15741e-60	1.88383e-55	0.316828	0.76	0.669	0.091	CD4+ helper T
HSP90AB1	5.16909e-59	1.3605e-54	0.276217	0.815	0.731	0.084	CD4+ helper T
SELL	1.0413e-58	2.74071e-54	0.328591	0.692	0.583	0.109	CD4+ helper T
PPP1R15A	1.34597e-58	3.5426e-54	0.501929	0.474	0.367	0.107	CD4+ helper T
NSA2	3.58729e-57	9.44176e-53	0.327855	0.65	0.541	0.109	CD4+ helper T
THEM4	3.91661e-57	1.03085e-52	0.466564	0.363	0.258	0.105	CD4+ helper T
PCBP2	5.20151e-57	1.36904e-52	0.262591	0.81	0.736	0.074	CD4+ helper T
SNHG16	9.80305e-57	2.58016e-52	0.483283	0.421	0.316	0.105	CD4+ helper T
UCP2	3.09995e-55	8.15907e-51	0.384245	0.742	0.658	0.084	CD4+ helper T
TRAM1	4.45092e-55	1.17148e-50	0.386111	0.572	0.461	0.111	CD4+ helper T
SNRPD2	2.31822e-54	6.10156e-50	0.375215	0.553	0.445	0.108	CD4+ helper T
PTGER4	2.46966e-54	6.50014e-50	0.402147	0.56	0.454	0.106	CD4+ helper T
RSL1D1	2.84609e-54	7.4909e-50	0.333565	0.598	0.48	0.118	CD4+ helper T
HMGA1	5.61159e-54	1.47697e-49	0.555682	0.322	0.226	0.096	CD4+ helper T
PABPC4	1.44278e-52	3.79741e-48	0.43379	0.473	0.372	0.101	CD4+ helper T
SLC2A3	2.02267e-52	5.32366e-48	0.287665	0.749	0.664	0.085	CD4+ helper T
NDUFS5	4.27993e-52	1.12648e-47	0.445738	0.422	0.32	0.102	CD4+ helper T
MYL12A	1.41284e-51	3.71859e-47	0.288601	0.686	0.58	0.106	CD4+ helper T
SVIP	5.12947e-51	1.35008e-46	0.496782	0.369	0.273	0.096	CD4+ helper T
CD69	1.11216e-50	2.92721e-46	0.304962	0.723	0.649	0.074	CD4+ helper T
SNHG8	1.16838e-50	3.07517e-46	0.450544	0.394	0.294	0.1	CD4+ helper T
PCBP1	5.73993e-50	1.51075e-45	0.30069	0.668	0.565	0.103	CD4+ helper T
COX6B1	7.94599e-50	2.09138e-45	0.453818	0.408	0.31	0.098	CD4+ helper T
CDR2	3.66812e-49	9.6545e-45	0.331079	0.417	0.312	0.105	CD4+ helper T
TMEM258	3.75812e-48	9.89136e-44	0.424291	0.41	0.312	0.098	CD4+ helper T
UBALD2	4.2688e-48	1.12355e-43	0.466755	0.362	0.268	0.094	CD4+ helper T
HNRNPA0	6.0676e-48	1.59699e-43	0.350927	0.554	0.452	0.102	CD4+ helper T
CLDND1	1.74237e-47	4.58592e-43	0.546424	0.318	0.23	0.088	CD4+ helper T
CMTM7	1.92616e-47	5.06965e-43	0.380002	0.374	0.275	0.099	CD4+ helper T
SUMO2	2.10051e-47	5.52853e-43	0.306487	0.667	0.578	0.089	CD4+ helper T
ARHGAP5	3.46519e-47	9.12038e-43	0.453443	0.356	0.262	0.094	CD4+ helper T
EIF3F	3.79148e-47	9.97916e-43	0.326861	0.564	0.461	0.103	CD4+ helper T
KLF6	4.42372e-47	1.16432e-42	0.330176	0.668	0.578	0.09	CD4+ helper T
ATP5MG	6.96254e-47	1.83254e-42	0.440181	0.411	0.317	0.094	CD4+ helper T
SEPTIN9	1.01749e-46	2.67803e-42	0.283637	0.758	0.691	0.067	CD4+ helper T
TENT5C	2.26972e-46	5.97391e-42	0.359226	0.492	0.389	0.103	CD4+ helper T
CNBP	2.66733e-45	7.02043e-41	0.292118	0.66	0.573	0.087	CD4+ helper T
GPX4	1.26727e-44	3.33545e-40	0.504199	0.305	0.22	0.085	CD4+ helper T
SSR2	2.40956e-44	6.34195e-40	0.333862	0.542	0.446	0.096	CD4+ helper T
SCARNA9	3.21482e-44	8.46142e-40	0.561321	0.309	0.225	0.084	CD4+ helper T
TAB2	3.78362e-44	9.95847e-40	0.29241	0.561	0.457	0.104	CD4+ helper T
IL10RA	9.41745e-44	2.47867e-39	0.39302	0.431	0.336	0.095	CD4+ helper T
SGTB	1.48883e-43	3.9186e-39	0.460398	0.31	0.223	0.087	CD4+ helper T
DDIT4	1.61017e-43	4.23796e-39	0.468003	0.402	0.312	0.09	CD4+ helper T
LAPTM5	1.85393e-43	4.87954e-39	0.260603	0.735	0.648	0.087	CD4+ helper T
SRP14	3.96987e-43	1.04487e-38	0.308084	0.567	0.467	0.1	CD4+ helper T
RPL36A	1.05883e-42	2.78685e-38	0.466276	0.328	0.241	0.087	CD4+ helper T
RPS26	1.94148e-42	5.10999e-38	0.508411	0.679	0.608	0.071	CD4+ helper T
CD37	3.49677e-42	9.20351e-38	0.277816	0.686	0.606	0.08	CD4+ helper T
HOOK2	9.56798e-42	2.51829e-37	0.440434	0.353	0.265	0.088	CD4+ helper T
TSC22D3	5.33995e-41	1.40547e-36	0.286342	0.733	0.668	0.065	CD4+ helper T
GOLGA7	1.37023e-40	3.60643e-36	0.41554	0.434	0.346	0.088	CD4+ helper T
GMFG	5.64678e-40	1.48623e-35	0.365115	0.494	0.407	0.087	CD4+ helper T
C12orf57	1.55439e-39	4.09117e-35	0.343099	0.447	0.353	0.094	CD4+ helper T
PIM1	1.99874e-39	5.26068e-35	0.398074	0.387	0.3	0.087	CD4+ helper T
PGK1	2.24208e-39	5.90117e-35	0.31379	0.522	0.43	0.092	CD4+ helper T
CALM2	4.43019e-39	1.16602e-34	0.339581	0.496	0.406	0.09	CD4+ helper T
PPP1CC	5.54526e-38	1.45951e-33	0.444416	0.358	0.276	0.082	CD4+ helper T
TMA7	1.11694e-37	2.93978e-33	0.257929	0.695	0.616	0.079	CD4+ helper T
SEC61G	1.71551e-37	4.51521e-33	0.447713	0.309	0.23	0.079	CD4+ helper T
COX6A1	1.85713e-37	4.88795e-33	0.433764	0.343	0.262	0.081	CD4+ helper T
SPTAN1	2.93247e-37	7.71826e-33	0.30229	0.563	0.477	0.086	CD4+ helper T
MINK1	6.80045e-37	1.78988e-32	0.33598	0.318	0.235	0.083	CD4+ helper T
SAMSN1	1.07349e-36	2.82544e-32	0.261646	0.443	0.346	0.097	CD4+ helper T
GPRIN3	1.3957e-36	3.67348e-32	0.265977	0.511	0.42	0.091	CD4+ helper T
HMGN2	2.87043e-36	7.55497e-32	0.281201	0.653	0.567	0.086	CD4+ helper T
EIF3A	3.22891e-36	8.49849e-32	0.266229	0.719	0.658	0.061	CD4+ helper T
ELOVL5	4.68629e-36	1.23343e-31	0.314655	0.376	0.289	0.087	CD4+ helper T
NDUFB9	5.64704e-36	1.4863e-31	0.445952	0.3	0.223	0.077	CD4+ helper T
VAMP8	7.78888e-36	2.05003e-31	0.31823	0.433	0.343	0.09	CD4+ helper T
C4orf3	8.21974e-36	2.16344e-31	0.314349	0.459	0.37	0.089	CD4+ helper T
STK24	9.18863e-36	2.41845e-31	0.37487	0.374	0.292	0.082	CD4+ helper T
NOL7	1.13032e-35	2.97501e-31	0.402124	0.342	0.261	0.081	CD4+ helper T
CHCHD2	3.84999e-35	1.01332e-30	0.321359	0.497	0.411	0.086	CD4+ helper T
SKI	3.99486e-35	1.05145e-30	0.358855	0.42	0.335	0.085	CD4+ helper T
LDHA	4.20404e-35	1.1065e-30	0.298911	0.5	0.412	0.088	CD4+ helper T
POLR1D	1.09115e-34	2.87192e-30	0.366074	0.404	0.323	0.081	CD4+ helper T
ATF4	1.1803e-34	3.10656e-30	0.276724	0.569	0.483	0.086	CD4+ helper T
P2RY8	1.6677e-34	4.38938e-30	0.348727	0.449	0.366	0.083	CD4+ helper T
CUTA	4.85745e-34	1.27848e-29	0.380069	0.351	0.271	0.08	CD4+ helper T
LGALS8	1.18013e-33	3.10609e-29	0.432986	0.319	0.243	0.076	CD4+ helper T
PRR13	7.76303e-33	2.04323e-28	0.334977	0.408	0.326	0.082	CD4+ helper T
CHASERR	1.39974e-32	3.68411e-28	0.288016	0.541	0.458	0.083	CD4+ helper T
PSIP1	1.77688e-32	4.67675e-28	0.253702	0.643	0.565	0.078	CD4+ helper T
EIF4G2	2.04717e-32	5.38814e-28	0.261897	0.674	0.611	0.063	CD4+ helper T
EIF3I	7.4364e-32	1.95726e-27	0.392072	0.358	0.283	0.075	CD4+ helper T
NBEAL1	2.18671e-31	5.75541e-27	0.286169	0.403	0.319	0.084	CD4+ helper T
HSPB1	7.12336e-31	1.87487e-26	0.389876	0.31	0.238	0.072	CD4+ helper T
EIF5A	9.4829e-31	2.4959e-26	0.300854	0.486	0.404	0.082	CD4+ helper T
MBD2	1.17445e-30	3.09116e-26	0.333129	0.423	0.344	0.079	CD4+ helper T
SELENOK	2.72831e-30	7.18091e-26	0.367414	0.371	0.296	0.075	CD4+ helper T
SH3BP5	3.11094e-30	8.188e-26	0.422882	0.307	0.237	0.07	CD4+ helper T
SERP1	5.40114e-30	1.42158e-25	0.295252	0.459	0.381	0.078	CD4+ helper T
GTF3A	5.71469e-30	1.50411e-25	0.326047	0.444	0.366	0.078	CD4+ helper T
DUSP1	7.30249e-30	1.92202e-25	0.262229	0.652	0.592	0.06	CD4+ helper T
SSB	7.3632e-30	1.93799e-25	0.329003	0.416	0.337	0.079	CD4+ helper T
MXI1	8.44963e-30	2.22394e-25	0.299208	0.348	0.271	0.077	CD4+ helper T
RCSD1	3.45244e-29	9.08683e-25	0.267856	0.509	0.427	0.082	CD4+ helper T
SPCS1	3.94936e-29	1.03947e-24	0.378382	0.347	0.275	0.072	CD4+ helper T
CERK	5.74696e-29	1.5126e-24	0.346605	0.383	0.308	0.075	CD4+ helper T
PRDM1	6.24384e-29	1.64338e-24	0.2978	0.389	0.312	0.077	CD4+ helper T
TPM4	8.14473e-29	2.14369e-24	0.289248	0.421	0.343	0.078	CD4+ helper T
ZYX	8.30124e-29	2.18489e-24	0.346674	0.422	0.348	0.074	CD4+ helper T
EIF3K	9.7595e-29	2.5687e-24	0.289768	0.474	0.394	0.08	CD4+ helper T
CBX3	2.73247e-28	7.19186e-24	0.29405	0.508	0.434	0.074	CD4+ helper T
SSR4	2.93417e-28	7.72274e-24	0.353908	0.379	0.306	0.073	CD4+ helper T
ZFP36L1	4.58618e-28	1.20708e-23	0.282125	0.614	0.551	0.063	CD4+ helper T
CMPK1	5.74013e-28	1.5108e-23	0.266304	0.487	0.407	0.08	CD4+ helper T
CA5B	6.01451e-28	1.58302e-23	0.347558	0.32	0.251	0.069	CD4+ helper T
MYL6	1.33745e-27	3.52016e-23	0.260086	0.56	0.481	0.079	CD4+ helper T
ATP5MF	1.82066e-27	4.79199e-23	0.349203	0.366	0.295	0.071	CD4+ helper T
H2AZ1	1.09666e-26	2.8864e-22	0.383676	0.315	0.248	0.067	CD4+ helper T
RSL24D1	1.57942e-26	4.15702e-22	0.305916	0.382	0.31	0.072	CD4+ helper T
ENO1	1.96531e-26	5.17271e-22	0.280966	0.464	0.389	0.075	CD4+ helper T
OXA1L	3.28561e-26	8.64774e-22	0.308318	0.393	0.321	0.072	CD4+ helper T
TRMT112	4.8314e-26	1.27162e-21	0.336617	0.345	0.276	0.069	CD4+ helper T
PHB2	6.07903e-26	1.6e-21	0.36515	0.306	0.24	0.066	CD4+ helper T
ANP32E	6.44552e-26	1.69646e-21	0.352153	0.402	0.333	0.069	CD4+ helper T
PTGES3	2.64021e-25	6.94905e-21	0.264096	0.453	0.379	0.074	CD4+ helper T
ERP29	2.65694e-25	6.99308e-21	0.345018	0.328	0.261	0.067	CD4+ helper T
SRSF8	3.08318e-25	8.11493e-21	0.376312	0.307	0.243	0.064	CD4+ helper T
SBDS	3.83086e-25	1.00828e-20	0.283766	0.448	0.375	0.073	CD4+ helper T
DEK	1.26204e-24	3.32168e-20	0.260616	0.53	0.459	0.071	CD4+ helper T
C19orf53	1.39518e-24	3.67212e-20	0.394086	0.307	0.245	0.062	CD4+ helper T
ARPC3	3.57955e-24	9.42139e-20	0.261732	0.443	0.37	0.073	CD4+ helper T
SNRPG	5.34911e-24	1.40789e-19	0.342046	0.327	0.262	0.065	CD4+ helper T
CFAP97	5.71751e-24	1.50485e-19	0.31647	0.321	0.255	0.066	CD4+ helper T
ATP6V1G1	6.39169e-24	1.68229e-19	0.279136	0.428	0.357	0.071	CD4+ helper T
RWDD1	5.25543e-23	1.38323e-18	0.319766	0.329	0.264	0.065	CD4+ helper T
EIF2S2	2.19686e-22	5.78213e-18	0.301675	0.366	0.301	0.065	CD4+ helper T
OPTN	6.7742e-22	1.78297e-17	0.284654	0.392	0.326	0.066	CD4+ helper T
CYCS	7.05463e-22	1.85678e-17	0.317449	0.342	0.278	0.064	CD4+ helper T
LRP10	1.52814e-21	4.02206e-17	0.317796	0.354	0.292	0.062	CD4+ helper T
COX8A	2.79814e-21	7.3647e-17	0.344944	0.301	0.242	0.059	CD4+ helper T
ATP5ME	3.59083e-21	9.45107e-17	0.259131	0.435	0.368	0.067	CD4+ helper T
KIF5B	3.89963e-21	1.02638e-16	0.253177	0.472	0.409	0.063	CD4+ helper T
PSME1	4.22774e-21	1.11274e-16	0.250437	0.444	0.375	0.069	CD4+ helper T
CMTM6	7.05583e-21	1.85709e-16	0.405675	0.343	0.286	0.057	CD4+ helper T
DUT	1.00924e-20	2.65632e-16	0.341676	0.301	0.244	0.057	CD4+ helper T
ATP5MC3	1.01202e-20	2.66364e-16	0.322385	0.309	0.25	0.059	CD4+ helper T
M6PR	1.3939e-20	3.66875e-16	0.292462	0.349	0.287	0.062	CD4+ helper T
ANXA11	2.6633e-20	7.00981e-16	0.25171	0.48	0.418	0.062	CD4+ helper T
TRBC1	3.30362e-20	8.69513e-16	0.410949	0.606	0.584	0.022	CD4+ helper T
DNAJA1	4.21193e-20	1.10858e-15	0.282741	0.351	0.291	0.06	CD4+ helper T
ATP5F1B	8.69537e-20	2.28862e-15	0.264444	0.393	0.331	0.062	CD4+ helper T
UXT	1.04018e-19	2.73774e-15	0.300359	0.302	0.244	0.058	CD4+ helper T
KDM6B	2.12029e-19	5.58061e-15	0.33761	0.301	0.245	0.056	CD4+ helper T
ANXA7	2.44998e-19	6.44834e-15	0.270867	0.319	0.26	0.059	CD4+ helper T
GDI1	3.45512e-19	9.09388e-15	0.28177	0.364	0.304	0.06	CD4+ helper T
KARS1	1.23738e-18	3.25677e-14	0.307061	0.314	0.259	0.055	CD4+ helper T
UBL5	1.53319e-18	4.03535e-14	0.27983	0.347	0.29	0.057	CD4+ helper T
ODF2L	1.6697e-18	4.39466e-14	0.264102	0.363	0.303	0.06	CD4+ helper T
ATP5MJ	1.51058e-17	3.97584e-13	0.300101	0.325	0.271	0.054	CD4+ helper T
ERH	1.49537e-16	3.93582e-12	0.281075	0.3	0.248	0.052	CD4+ helper T
SLC25A5	2.93263e-15	7.71868e-11	0.279349	0.326	0.275	0.051	CD4+ helper T
WBP2	3.96972e-15	1.04483e-10	0.276152	0.3	0.251	0.049	CD4+ helper T
USP10	7.71921e-15	2.0317e-10	0.268571	0.344	0.294	0.05	CD4+ helper T
TUBA1B	1.9201e-14	5.05369e-10	0.304485	0.301	0.253	0.048	CD4+ helper T
CCR7	0	0	1.5904	0.884	0.4	0.484	CD4+ naive T
IL6ST	0	0	1.63279	0.859	0.434	0.425	CD4+ naive T
MAL	0	0	1.43484	0.707	0.296	0.411	CD4+ naive T
LEF1	0	0	1.17103	0.917	0.528	0.389	CD4+ naive T
TRABD2A	0	0	1.26791	0.728	0.341	0.387	CD4+ naive T
SELL	0	0	1.15554	0.914	0.535	0.379	CD4+ naive T
OXNAD1	0	0	1.16534	0.776	0.422	0.354	CD4+ naive T
GPR183	0	0	1.26566	0.618	0.265	0.353	CD4+ naive T
RCAN3	0	0	1.04527	0.877	0.539	0.338	CD4+ naive T
LTB	0	0	0.805631	0.753	0.418	0.335	CD4+ naive T
SATB1	0	0	1.19537	0.833	0.505	0.328	CD4+ naive T
GAS5	0	0	1.03078	0.798	0.481	0.317	CD4+ naive T
CD4	0	0	0.809898	0.661	0.345	0.316	CD4+ naive T
TCF7	0	0	1.22972	0.977	0.674	0.303	CD4+ naive T
ACTN1	0	0	1.35007	0.491	0.191	0.3	CD4+ naive T
PRKCQ-AS1	0	0	1.25932	0.563	0.271	0.292	CD4+ naive T
ITGA6	0	0	1.22569	0.581	0.291	0.29	CD4+ naive T
PIM2	0	0	1.06816	0.679	0.39	0.289	CD4+ naive T
SNHG29	0	0	0.986145	0.895	0.608	0.287	CD4+ naive T
FHIT	0	0	0.699278	0.519	0.235	0.284	CD4+ naive T
RGS10	0	0	1.13543	0.533	0.262	0.271	CD4+ naive T
TMEM123	0	0	0.832612	0.845	0.58	0.265	CD4+ naive T
EIF3E	0	0	0.887337	0.877	0.628	0.249	CD4+ naive T
PIK3IP1	0	0	0.854916	0.857	0.613	0.244	CD4+ naive T
FCMR	0	0	0.794521	0.81	0.575	0.235	CD4+ naive T
FOXP1	0	0	0.861653	0.833	0.614	0.219	CD4+ naive T
IL7R	0	0	0.628305	0.989	0.782	0.207	CD4+ naive T
RPS9	0	0	0.69579	0.912	0.715	0.197	CD4+ naive T
TOMM7	0	0	0.811954	0.938	0.744	0.194	CD4+ naive T
RPLP0	0	0	0.617505	0.941	0.755	0.186	CD4+ naive T
RPSA	0	0	0.627731	0.958	0.774	0.184	CD4+ naive T
RPL18	0	0	0.775423	0.971	0.79	0.181	CD4+ naive T
EEF1B2	0	0	0.920603	0.985	0.815	0.17	CD4+ naive T
RPL24	0	0	0.73573	0.964	0.797	0.167	CD4+ naive T
NACA	0	0	0.737944	0.974	0.812	0.162	CD4+ naive T
EEF2	0	0	0.631138	0.944	0.787	0.157	CD4+ naive T
RACK1	0	0	0.746928	0.982	0.831	0.151	CD4+ naive T
NPM1	0	0	0.854503	0.983	0.841	0.142	CD4+ naive T
RPL8	0	0	0.644717	0.981	0.842	0.139	CD4+ naive T
RPS15	0	0	0.610409	0.971	0.836	0.135	CD4+ naive T
RPL22	0	0	0.893403	0.996	0.865	0.131	CD4+ naive T
RPL26	0	0	0.572419	0.977	0.85	0.127	CD4+ naive T
RPS5	0	0	0.915714	0.991	0.864	0.127	CD4+ naive T
RPL7	0	0	0.775243	0.993	0.867	0.126	CD4+ naive T
RPL18A	0	0	0.670468	0.991	0.874	0.117	CD4+ naive T
UBA52	0	0	0.558178	0.984	0.875	0.109	CD4+ naive T
RPS7	0	0	0.635611	0.992	0.884	0.108	CD4+ naive T
RPL27	0	0	0.731959	0.993	0.886	0.107	CD4+ naive T
RPL10A	0	0	0.855606	0.998	0.893	0.105	CD4+ naive T
RPL15	0	0	0.571369	0.988	0.884	0.104	CD4+ naive T
NAP1L1	0	0	0.788985	0.993	0.891	0.102	CD4+ naive T
RPL4	0	0	0.88465	0.997	0.896	0.101	CD4+ naive T
RPL36	0	0	0.74716	0.996	0.901	0.095	CD4+ naive T
RPS21	0	0	0.80955	0.998	0.904	0.094	CD4+ naive T
RPL19	0	0	0.776027	0.999	0.909	0.09	CD4+ naive T
RPL35A	0	0	0.824645	0.998	0.909	0.089	CD4+ naive T
RPS15A	0	0	0.745659	0.998	0.909	0.089	CD4+ naive T
RPL29	0	0	0.750837	0.997	0.91	0.087	CD4+ naive T
RPLP1	0	0	0.715245	0.997	0.911	0.086	CD4+ naive T
RPS23	0	0	0.908483	0.999	0.914	0.085	CD4+ naive T
RPS19	0	0	0.507294	0.993	0.909	0.084	CD4+ naive T
RPS3	0	0	0.65109	0.997	0.916	0.081	CD4+ naive T
RPL12	0	0	0.742854	0.999	0.919	0.08	CD4+ naive T
RPS14	0	0	0.861446	0.999	0.922	0.077	CD4+ naive T
RPL23A	0	0	0.565775	0.997	0.921	0.076	CD4+ naive T
RPS11	0	0	0.622648	0.998	0.925	0.073	CD4+ naive T
RPS25	0	0	0.80278	0.998	0.925	0.073	CD4+ naive T
SARAF	0	0	0.675356	0.984	0.912	0.072	CD4+ naive T
RPL5	0	0	0.875652	0.999	0.93	0.069	CD4+ naive T
RPL38	0	0	0.787348	1	0.934	0.066	CD4+ naive T
RPS3A	0	0	0.922893	0.999	0.935	0.064	CD4+ naive T
RPL28	0	0	0.530308	0.997	0.935	0.062	CD4+ naive T
RPL39	0	0	0.84574	1	0.939	0.061	CD4+ naive T
RPS12	0	0	0.86498	1	0.939	0.061	CD4+ naive T
RPS2	0	0	0.624432	0.998	0.938	0.06	CD4+ naive T
RPL37A	0	0	0.624196	0.999	0.94	0.059	CD4+ naive T
RPS13	0	0	1.0205	0.999	0.941	0.058	CD4+ naive T
RPL23	0	0	0.865375	1	0.944	0.056	CD4+ naive T
RPL27A	0	0	0.616287	0.999	0.943	0.056	CD4+ naive T
RPS16	0	0	0.734594	0.999	0.944	0.055	CD4+ naive T
RPS24	0	0	0.630915	0.999	0.944	0.055	CD4+ naive T
RPL9	0	0	0.923007	1	0.946	0.054	CD4+ naive T
RPS4X	0	0	0.706436	0.999	0.945	0.054	CD4+ naive T
RPL11	0	0	0.866104	1	0.948	0.052	CD4+ naive T
RPL3	0	0	0.746534	1	0.948	0.052	CD4+ naive T
RPL13	0	0	0.766338	1	0.949	0.051	CD4+ naive T
RPL37	0	0	0.721845	0.999	0.949	0.05	CD4+ naive T
RPL6	0	0	0.594011	0.999	0.949	0.05	CD4+ naive T
RPS20	0	0	0.838368	1	0.95	0.05	CD4+ naive T
RPS28	0	0	0.786474	0.999	0.949	0.05	CD4+ naive T
RPLP2	0	0	0.87714	1	0.951	0.049	CD4+ naive T
RPL14	0	0	0.655912	1	0.953	0.047	CD4+ naive T
RPS27A	0	0	0.750839	1	0.954	0.046	CD4+ naive T
RPL31	0	0	0.887985	1	0.955	0.045	CD4+ naive T
RPL30	0	0	0.834599	0.999	0.955	0.044	CD4+ naive T
FYB1	0	0	0.586576	0.993	0.951	0.042	CD4+ naive T
RPL10	0	0	0.622862	0.999	0.957	0.042	CD4+ naive T
RPS18	0	0	0.724431	1	0.962	0.038	CD4+ naive T
RPL32	0	0	0.910592	1	0.963	0.037	CD4+ naive T
RPL21	0	0	0.779982	1	0.965	0.035	CD4+ naive T
RPL41	0	0	0.516156	0.999	0.964	0.035	CD4+ naive T
RPS27	0	0	0.716513	1	0.965	0.035	CD4+ naive T
RPL13A	0	0	0.663141	1	0.968	0.032	CD4+ naive T
RPS8	0	0	0.848914	1	0.968	0.032	CD4+ naive T
RPS6	0	0	0.896983	1	0.972	0.028	CD4+ naive T
RPL34	0	0	0.847456	1	0.973	0.027	CD4+ naive T
RPS29	0	0	0.735028	1	0.977	0.023	CD4+ naive T
TPT1	0	0	0.793134	1	0.977	0.023	CD4+ naive T
EEF1A1	0	0	0.691571	1	0.987	0.013	CD4+ naive T
PABPC1	0	0	0.573481	1	0.993	0.007	CD4+ naive T
BCL11B	4.07969e-298	1.07377e-293	0.618768	0.935	0.793	0.142	CD4+ naive T
LINC01550	2.03368e-296	5.35264e-292	1.40706	0.386	0.157	0.229	CD4+ naive T
KLF2	5.74797e-293	1.51286e-288	0.510824	0.979	0.88	0.099	CD4+ naive T
ST13	4.55786e-283	1.19963e-278	0.903507	0.688	0.436	0.252	CD4+ naive T
FAU	2.21194e-280	5.82183e-276	0.594344	0.923	0.755	0.168	CD4+ naive T
ANP32B	7.80258e-274	2.05364e-269	0.608942	0.921	0.765	0.156	CD4+ naive T
EIF4B	1.5933e-267	4.19356e-263	0.580166	0.929	0.802	0.127	CD4+ naive T
ABLIM1	3.52748e-265	9.28432e-261	0.709599	0.759	0.506	0.253	CD4+ naive T
EIF2S3	3.79373e-263	9.98511e-259	0.734319	0.803	0.585	0.218	CD4+ naive T
FAM102A	1.65404e-259	4.35343e-255	0.968121	0.564	0.313	0.251	CD4+ naive T
DGKA	3.4239e-256	9.01172e-252	0.669381	0.811	0.574	0.237	CD4+ naive T
TESPA1	5.41477e-256	1.42517e-251	0.89817	0.619	0.364	0.255	CD4+ naive T
RPL35	3.20792e-255	8.44324e-251	0.53018	0.949	0.796	0.153	CD4+ naive T
IPCEF1	4.87125e-255	1.28211e-250	1.11245	0.515	0.28	0.235	CD4+ naive T
RSL1D1	4.87338e-255	1.28267e-250	0.839443	0.699	0.462	0.237	CD4+ naive T
TXNIP	8.94474e-251	2.35426e-246	0.520127	0.985	0.903	0.082	CD4+ naive T
ETS1	9.39084e-245	2.47167e-240	0.472047	0.986	0.934	0.052	CD4+ naive T
NOP53	9.53194e-243	2.50881e-238	0.68643	0.813	0.609	0.204	CD4+ naive T
RPL7A	1.06713e-240	2.80868e-236	0.526261	0.932	0.776	0.156	CD4+ naive T
LEPROTL1	1.10688e-239	2.91332e-235	0.628323	0.861	0.672	0.189	CD4+ naive T
BTF3	5.29346e-237	1.39324e-232	0.575315	0.888	0.7	0.188	CD4+ naive T
RETREG1	4.4712e-235	1.17682e-230	1.03009	0.422	0.201	0.221	CD4+ naive T
CD48	6.61485e-235	1.74103e-230	0.603815	0.853	0.644	0.209	CD4+ naive T
EIF3H	1.02115e-232	2.68766e-228	0.629545	0.847	0.663	0.184	CD4+ naive T
ZFAS1	1.40193e-228	3.68987e-224	0.73128	0.736	0.511	0.225	CD4+ naive T
PCED1B-AS1	5.22125e-228	1.37423e-223	0.713065	0.804	0.619	0.185	CD4+ naive T
COMMD6	4.21666e-214	1.10983e-209	0.630274	0.795	0.579	0.216	CD4+ naive T
SETD1B	2.05259e-213	5.40242e-209	0.86158	0.587	0.358	0.229	CD4+ naive T
C12orf57	1.55956e-211	4.10477e-207	0.906617	0.555	0.333	0.222	CD4+ naive T
KCNA3	2.93513e-211	7.72526e-207	0.823428	0.638	0.417	0.221	CD4+ naive T
HNRNPA1	1.41912e-208	3.73513e-204	0.47577	0.941	0.819	0.122	CD4+ naive T
LDHB	5.30276e-208	1.39569e-203	0.936409	0.503	0.283	0.22	CD4+ naive T
NSA2	3.38762e-203	8.91622e-199	0.701481	0.734	0.527	0.207	CD4+ naive T
IL6R	8.43133e-197	2.21913e-192	0.988994	0.403	0.202	0.201	CD4+ naive T
PNRC1	1.91083e-192	5.02931e-188	0.540816	0.877	0.73	0.147	CD4+ naive T
NDFIP1	1.90223e-188	5.00666e-184	0.588639	0.772	0.574	0.198	CD4+ naive T
ZBTB18	3.29043e-186	8.66041e-182	1.24308	0.307	0.138	0.169	CD4+ naive T
LINC00861	5.33231e-186	1.40346e-181	0.908836	0.508	0.302	0.206	CD4+ naive T
RPS10	4.08349e-185	1.07478e-180	0.834539	0.523	0.313	0.21	CD4+ naive T
SESN3	1.60043e-184	4.21233e-180	0.5642	0.626	0.393	0.233	CD4+ naive T
TRAC	2.78228e-184	7.32297e-180	0.433297	0.902	0.686	0.216	CD4+ naive T
TRAT1	2.94595e-183	7.75374e-179	0.865285	0.474	0.266	0.208	CD4+ naive T
SH3YL1	4.23706e-181	1.11519e-176	1.11959	0.347	0.168	0.179	CD4+ naive T
CCNI	2.04313e-179	5.37752e-175	0.477941	0.927	0.817	0.11	CD4+ naive T
COX7C	2.17077e-179	5.71347e-175	0.569918	0.797	0.608	0.189	CD4+ naive T
SNHG25	6.54319e-172	1.72217e-167	0.760622	0.576	0.37	0.206	CD4+ naive T
COX4I1	1.27811e-171	3.36399e-167	0.634347	0.707	0.505	0.202	CD4+ naive T
JUNB	5.59173e-170	1.47174e-165	0.410368	0.978	0.926	0.052	CD4+ naive T
SMDT1	1.09831e-169	2.89076e-165	0.787232	0.55	0.347	0.203	CD4+ naive T
HSPB1	1.84674e-168	4.86063e-164	0.97735	0.404	0.219	0.185	CD4+ naive T
STX16	4.57651e-165	1.20454e-160	0.782149	0.551	0.354	0.197	CD4+ naive T
UQCRB	2.34065e-164	6.16059e-160	0.571247	0.771	0.578	0.193	CD4+ naive T
LINS1	2.34751e-164	6.17864e-160	0.974605	0.406	0.223	0.183	CD4+ naive T
OOEP	8.03024e-163	2.11356e-158	0.81632	0.483	0.288	0.195	CD4+ naive T
PABPC4	6.00197e-162	1.57972e-157	0.747494	0.557	0.358	0.199	CD4+ naive T
TSHZ2	1.84058e-159	4.84441e-155	0.419423	0.477	0.26	0.217	CD4+ naive T
PTMA	1.13571e-157	2.98918e-153	0.296575	1	0.98	0.02	CD4+ naive T
TBC1D4	2.43761e-157	6.41578e-153	0.881875	0.384	0.206	0.178	CD4+ naive T
LDLRAP1	7.87863e-157	2.07366e-152	1.10801	0.309	0.15	0.159	CD4+ naive T
KLF9	4.50935e-154	1.18686e-149	0.835667	0.492	0.302	0.19	CD4+ naive T
CHD3	4.12345e-152	1.08529e-147	0.695243	0.602	0.413	0.189	CD4+ naive T
GIMAP7	1.76469e-151	4.64465e-147	0.765245	0.549	0.362	0.187	CD4+ naive T
MLLT3	7.07084e-150	1.86105e-145	0.645606	0.565	0.36	0.205	CD4+ naive T
EEF1D	8.51334e-149	2.24071e-144	0.439196	0.897	0.772	0.125	CD4+ naive T
CYLD	4.90734e-141	1.29161e-136	0.604917	0.735	0.59	0.145	CD4+ naive T
ITM2B	3.27928e-139	8.63106e-135	0.429189	0.875	0.729	0.146	CD4+ naive T
APBB1	8.7844e-139	2.31205e-134	1.0186	0.319	0.166	0.153	CD4+ naive T
CD3E	1.38213e-137	3.63776e-133	0.3519	0.957	0.802	0.155	CD4+ naive T
NUCB2	7.64578e-134	2.01237e-129	0.775651	0.444	0.269	0.175	CD4+ naive T
ITPKB	2.51788e-131	6.62707e-127	0.544081	0.668	0.484	0.184	CD4+ naive T
HSP90AB1	1.93171e-129	5.08426e-125	0.42844	0.858	0.725	0.133	CD4+ naive T
KLF7	2.38142e-129	6.26789e-125	0.866792	0.352	0.194	0.158	CD4+ naive T
SLC25A6	1.55283e-128	4.08705e-124	0.49163	0.744	0.571	0.173	CD4+ naive T
PSIP1	4.62938e-126	1.21845e-121	0.562938	0.709	0.553	0.156	CD4+ naive T
HINT1	1.22228e-124	3.21705e-120	0.463258	0.792	0.631	0.161	CD4+ naive T
RIPOR2	1.66843e-124	4.39131e-120	0.323559	0.959	0.915	0.044	CD4+ naive T
ARRDC2	2.82684e-124	7.44025e-120	0.796939	0.456	0.292	0.164	CD4+ naive T
SVIP	7.56557e-123	1.99126e-118	0.76694	0.431	0.264	0.167	CD4+ naive T
APEX1	4.54416e-122	1.19602e-117	0.867895	0.366	0.212	0.154	CD4+ naive T
FAM153CP	3.28142e-121	8.6367e-117	0.915938	0.335	0.187	0.148	CD4+ naive T
CALM3	9.52088e-120	2.5059e-115	0.649819	0.515	0.345	0.17	CD4+ naive T
EPB41L4A-AS1	7.49507e-119	1.9727e-114	0.907822	0.329	0.184	0.145	CD4+ naive T
SOCS3	1.92582e-118	5.06876e-114	0.668894	0.486	0.315	0.171	CD4+ naive T
SNHG8	3.25531e-118	8.56799e-114	0.718157	0.452	0.286	0.166	CD4+ naive T
RFLNB	1.28472e-117	3.38139e-113	0.973273	0.329	0.186	0.143	CD4+ naive T
PIM1	3.69877e-117	9.73516e-113	0.803536	0.449	0.29	0.159	CD4+ naive T
SLC7A6	3.49359e-116	9.19512e-112	0.813448	0.345	0.196	0.149	CD4+ naive T
LIMD2	3.88747e-115	1.02318e-110	0.420101	0.853	0.735	0.118	CD4+ naive T
SGTB	1.58511e-114	4.17201e-110	0.821838	0.366	0.214	0.152	CD4+ naive T
SF1	2.90416e-114	7.64376e-110	0.42867	0.854	0.757	0.097	CD4+ naive T
SOD1	1.79583e-111	4.72662e-107	0.500861	0.651	0.473	0.178	CD4+ naive T
ZNF101	2.94687e-111	7.75615e-107	0.703065	0.459	0.299	0.16	CD4+ naive T
IGF1R	6.03946e-111	1.58959e-106	0.682516	0.303	0.162	0.141	CD4+ naive T
EIF3F	1.38022e-109	3.63275e-105	0.553991	0.618	0.454	0.164	CD4+ naive T
ZBED5	6.34059e-109	1.66884e-104	0.861639	0.318	0.179	0.139	CD4+ naive T
FOS	1.34985e-108	3.5528e-104	0.334637	0.814	0.656	0.158	CD4+ naive T
TMSB10	6.32524e-108	1.6648e-103	0.291171	0.949	0.855	0.094	CD4+ naive T
DDX17	1.82661e-106	4.80763e-102	0.407169	0.86	0.77	0.09	CD4+ naive T
BIRC3	8.00732e-103	2.10753e-98	0.508714	0.643	0.478	0.165	CD4+ naive T
TRIB2	1.30224e-102	3.42748e-98	0.747336	0.403	0.254	0.149	CD4+ naive T
ATP5MC2	4.07324e-101	1.07208e-96	0.409898	0.795	0.666	0.129	CD4+ naive T
ADD3	5.24922e-101	1.3816e-96	0.392971	0.84	0.743	0.097	CD4+ naive T
HMGA1	8.60578e-101	2.26504e-96	0.774579	0.364	0.222	0.142	CD4+ naive T
SPTBN1	1.01719e-100	2.67725e-96	0.570596	0.537	0.381	0.156	CD4+ naive T
RGCC	1.02328e-100	2.69328e-96	0.503379	0.513	0.342	0.171	CD4+ naive T
CD3G	2.26649e-99	5.96541e-95	0.375576	0.681	0.491	0.19	CD4+ naive T
SNHG6	5.95075e-98	1.56624e-93	0.50284	0.626	0.461	0.165	CD4+ naive T
LBH	4.79843e-96	1.26295e-91	0.599417	0.524	0.372	0.152	CD4+ naive T
TRAF3IP3	1.34213e-95	3.53247e-91	0.51592	0.591	0.435	0.156	CD4+ naive T
TTN	1.83693e-95	4.83479e-91	0.352052	0.367	0.219	0.148	CD4+ naive T
TOMM20	2.19485e-95	5.77686e-91	0.582081	0.522	0.368	0.154	CD4+ naive T
TNFSF8	1.69237e-94	4.45433e-90	0.594765	0.467	0.311	0.156	CD4+ naive T
UBALD2	4.50425e-94	1.18552e-89	0.70302	0.405	0.263	0.142	CD4+ naive T
CDKN1B	6.57001e-94	1.72923e-89	0.500433	0.588	0.428	0.16	CD4+ naive T
IRS2	1.62168e-92	4.26826e-88	0.498599	0.52	0.356	0.164	CD4+ naive T
THEM4	2.83357e-92	7.45795e-88	0.685246	0.399	0.256	0.143	CD4+ naive T
EIF1	6.42696e-92	1.69158e-87	0.255991	0.977	0.913	0.064	CD4+ naive T
SCARNA9	1.70265e-90	4.48138e-86	0.741112	0.354	0.219	0.135	CD4+ naive T
CHASERR	1.22555e-89	3.22565e-85	0.482527	0.6	0.449	0.151	CD4+ naive T
ANAPC16	3.28838e-89	8.65501e-85	0.543827	0.535	0.387	0.148	CD4+ naive T
SNHG1	1.38544e-88	3.64648e-84	0.633349	0.468	0.327	0.141	CD4+ naive T
CSGALNACT1	1.53136e-88	4.03054e-84	0.416096	0.416	0.263	0.153	CD4+ naive T
HSPA8	2.63662e-88	6.93957e-84	0.358439	0.776	0.631	0.145	CD4+ naive T
SNRPD2	1.26053e-87	3.3177e-83	0.461492	0.601	0.44	0.161	CD4+ naive T
TGFBR2	4.18449e-87	1.10136e-82	0.391681	0.593	0.436	0.157	CD4+ naive T
ZC3H6	1.60512e-86	4.22468e-82	0.493601	0.581	0.426	0.155	CD4+ naive T
COX6C	3.24289e-86	8.53529e-82	0.402621	0.743	0.59	0.153	CD4+ naive T
CSDE1	6.21207e-86	1.63502e-81	0.371771	0.814	0.711	0.103	CD4+ naive T
HNRNPDL	1.38837e-84	3.65419e-80	0.379342	0.814	0.701	0.113	CD4+ naive T
GPSM3	6.57261e-84	1.72991e-79	0.412875	0.725	0.59	0.135	CD4+ naive T
NBEAL1	7.91163e-84	2.08234e-79	0.521358	0.457	0.311	0.146	CD4+ naive T
SEC62	2.60628e-83	6.85973e-79	0.470907	0.591	0.445	0.146	CD4+ naive T
EIF4A2	3.91672e-83	1.03088e-78	0.361658	0.815	0.7	0.115	CD4+ naive T
TSPAN14	1.82341e-82	4.79921e-78	0.496892	0.591	0.447	0.144	CD4+ naive T
RASGRP2	1.94705e-82	5.12464e-78	0.435489	0.611	0.464	0.147	CD4+ naive T
TIAM1	7.96448e-81	2.09625e-76	0.484341	0.323	0.193	0.13	CD4+ naive T
IL16	8.54289e-81	2.24849e-76	0.643488	0.4	0.269	0.131	CD4+ naive T
NFKBIZ	7.27159e-80	1.91388e-75	0.539969	0.46	0.32	0.14	CD4+ naive T
FAM117B	7.30783e-80	1.92342e-75	0.549432	0.315	0.188	0.127	CD4+ naive T
TRBC2	7.63686e-80	2.01002e-75	0.315359	0.889	0.83	0.059	CD4+ naive T
RNF138	1.84991e-79	4.86896e-75	0.53105	0.451	0.31	0.141	CD4+ naive T
CRTC3	2.04803e-79	5.39041e-75	0.501641	0.49	0.347	0.143	CD4+ naive T
FBL	4.50617e-79	1.18602e-74	0.587938	0.432	0.296	0.136	CD4+ naive T
PPA1	5.187e-79	1.36522e-74	0.746644	0.301	0.182	0.119	CD4+ naive T
DDX5	2.20737e-78	5.8098e-74	0.285647	0.942	0.891	0.051	CD4+ naive T
ATP1A1	7.39183e-78	1.94553e-73	0.527304	0.521	0.383	0.138	CD4+ naive T
CD28	1.77165e-75	4.66299e-71	0.393932	0.498	0.347	0.151	CD4+ naive T
NDUFS5	2.95541e-75	7.77864e-71	0.548365	0.454	0.318	0.136	CD4+ naive T
RNASET2	1.37577e-74	3.62103e-70	0.486517	0.502	0.361	0.141	CD4+ naive T
STYX	3.43743e-74	9.04732e-70	0.676803	0.337	0.216	0.121	CD4+ naive T
MGAT4A	7.17299e-74	1.88793e-69	0.396669	0.673	0.537	0.136	CD4+ naive T
PCBP2	2.55228e-73	6.71761e-69	0.32087	0.842	0.732	0.11	CD4+ naive T
LAPTM5	1.2096e-72	3.18366e-68	0.343372	0.772	0.645	0.127	CD4+ naive T
TXK	1.94638e-72	5.12286e-68	0.388513	0.54	0.396	0.144	CD4+ naive T
FOSB	2.21381e-72	5.82674e-68	0.471384	0.634	0.507	0.127	CD4+ naive T
IRF2BP2	5.99154e-72	1.57697e-67	0.331953	0.758	0.631	0.127	CD4+ naive T
OXA1L	1.17475e-71	3.09194e-67	0.559054	0.442	0.314	0.128	CD4+ naive T
S1PR1	5.02372e-70	1.32224e-65	0.423811	0.527	0.386	0.141	CD4+ naive T
EBLN3P	5.73008e-70	1.50816e-65	0.579369	0.428	0.301	0.127	CD4+ naive T
SNHG3	1.01045e-69	2.6595e-65	0.576897	0.413	0.289	0.124	CD4+ naive T
PHF10	1.52873e-69	4.02361e-65	0.650952	0.343	0.226	0.117	CD4+ naive T
CRLF3	5.45361e-68	1.43539e-63	0.456432	0.456	0.32	0.136	CD4+ naive T
R3HDM4	7.32054e-68	1.92677e-63	0.489234	0.452	0.32	0.132	CD4+ naive T
SC5D	8.76196e-68	2.30615e-63	0.686736	0.345	0.23	0.115	CD4+ naive T
MCUB	1.25106e-67	3.2928e-63	0.405172	0.495	0.356	0.139	CD4+ naive T
PSMA1	1.31584e-67	3.46328e-63	0.455606	0.472	0.34	0.132	CD4+ naive T
ERP29	2.85086e-67	7.50347e-63	0.597662	0.374	0.254	0.12	CD4+ naive T
SBDSP1	3.85051e-67	1.01345e-62	0.648579	0.329	0.215	0.114	CD4+ naive T
YPEL5	3.25828e-66	8.57579e-62	0.395107	0.731	0.625	0.106	CD4+ naive T
DNAJB1	3.49936e-66	9.21031e-62	0.327472	0.671	0.528	0.143	CD4+ naive T
CMPK1	6.46671e-66	1.70204e-61	0.450231	0.534	0.4	0.134	CD4+ naive T
GYPC	7.06643e-66	1.85988e-61	0.626245	0.316	0.204	0.112	CD4+ naive T
GRAMD1A	1.84752e-65	4.86266e-61	0.592378	0.34	0.223	0.117	CD4+ naive T
SBDS	2.07767e-65	5.46842e-61	0.49013	0.495	0.368	0.127	CD4+ naive T
CD3D	2.84795e-65	7.49581e-61	0.35425	0.534	0.386	0.148	CD4+ naive T
MSL1	5.54871e-65	1.46042e-60	0.485137	0.476	0.349	0.127	CD4+ naive T
PCMTD2	3.27842e-64	8.62879e-60	0.644072	0.358	0.244	0.114	CD4+ naive T
ENSG00000242861	1.19913e-63	3.15612e-59	0.587747	0.334	0.221	0.113	CD4+ naive T
CNOT7	1.72981e-63	4.55287e-59	0.588069	0.382	0.265	0.117	CD4+ naive T
RBL2	7.20235e-63	1.89566e-58	0.316122	0.822	0.747	0.075	CD4+ naive T
ATP5PD	1.86252e-62	4.90214e-58	0.514533	0.441	0.32	0.121	CD4+ naive T
TECPR1	2.30504e-62	6.06686e-58	0.587855	0.334	0.222	0.112	CD4+ naive T
KIF2A	3.17082e-62	8.3456e-58	0.408665	0.629	0.508	0.121	CD4+ naive T
CD37	1.34003e-61	3.52697e-57	0.338234	0.724	0.601	0.123	CD4+ naive T
OIP5-AS1	3.03223e-61	7.98084e-57	0.615835	0.373	0.261	0.112	CD4+ naive T
C19orf53	4.90963e-61	1.29221e-56	0.604106	0.349	0.238	0.111	CD4+ naive T
CERS6	9.56251e-61	2.51685e-56	0.512696	0.301	0.192	0.109	CD4+ naive T
TMEM131L	1.61988e-59	4.26353e-55	0.390645	0.515	0.383	0.132	CD4+ naive T
AQP3	1.62517e-59	4.27746e-55	0.399327	0.335	0.218	0.117	CD4+ naive T
RBMX	2.40583e-59	6.33216e-55	0.379122	0.614	0.488	0.126	CD4+ naive T
PNISR	3.22024e-59	8.47566e-55	0.296771	0.806	0.718	0.088	CD4+ naive T
ATXN7L3B	2.06145e-58	5.42574e-54	0.517738	0.421	0.304	0.117	CD4+ naive T
TTC3	1.15318e-57	3.03517e-53	0.365275	0.669	0.556	0.113	CD4+ naive T
TUG1	3.0319e-57	7.97995e-53	0.478053	0.444	0.325	0.119	CD4+ naive T
SNHG14	9.78138e-57	2.57446e-52	0.521151	0.386	0.274	0.112	CD4+ naive T
EIF2A	5.71566e-56	1.50436e-51	0.499461	0.411	0.297	0.114	CD4+ naive T
WASF2	9.01507e-56	2.37277e-51	0.353487	0.65	0.532	0.118	CD4+ naive T
SF3B1	4.81029e-55	1.26607e-50	0.294137	0.807	0.72	0.087	CD4+ naive T
UXT	6.40613e-55	1.68609e-50	0.565799	0.342	0.237	0.105	CD4+ naive T
DYRK2	1.14013e-54	3.00082e-50	0.519373	0.391	0.281	0.11	CD4+ naive T
SNX9	1.69962e-54	4.47339e-50	0.260327	0.391	0.268	0.123	CD4+ naive T
TOB1	2.4985e-54	6.57606e-50	0.25649	0.592	0.454	0.138	CD4+ naive T
HMGN1	2.52446e-54	6.64439e-50	0.38496	0.581	0.46	0.121	CD4+ naive T
MXI1	2.7908e-54	7.34537e-50	0.49366	0.38	0.268	0.112	CD4+ naive T
FTL	5.9079e-54	1.55496e-49	0.277713	0.839	0.736	0.103	CD4+ naive T
RPL36A	8.16954e-54	2.15022e-49	0.539317	0.346	0.242	0.104	CD4+ naive T
ZNF91	8.87227e-54	2.33518e-49	0.45801	0.515	0.4	0.115	CD4+ naive T
NORAD	1.83585e-53	4.83197e-49	0.392233	0.543	0.425	0.118	CD4+ naive T
CIRBP	2.14833e-53	5.6544e-49	0.278393	0.813	0.716	0.097	CD4+ naive T
ISCU	2.41805e-53	6.3643e-49	0.441955	0.467	0.351	0.116	CD4+ naive T
WWP1	3.14103e-53	8.26719e-49	0.355954	0.563	0.439	0.124	CD4+ naive T
PRMT2	3.5933e-53	9.45758e-49	0.365832	0.623	0.507	0.116	CD4+ naive T
CTDSP2	5.21921e-53	1.3737e-48	0.49544	0.399	0.289	0.11	CD4+ naive T
ERICH1	7.06986e-53	1.86079e-48	0.495541	0.421	0.31	0.111	CD4+ naive T
CCT4	1.01199e-52	2.66356e-48	0.475137	0.384	0.274	0.11	CD4+ naive T
PEBP1	1.09475e-52	2.88139e-48	0.38857	0.536	0.42	0.116	CD4+ naive T
SRSF5	1.25779e-52	3.3105e-48	0.266124	0.858	0.789	0.069	CD4+ naive T
CBX3	1.40521e-52	3.6985e-48	0.349187	0.554	0.427	0.127	CD4+ naive T
ENSG00000291143	1.7076e-52	4.49439e-48	0.500698	0.401	0.291	0.11	CD4+ naive T
HNRNPA0	1.76224e-52	4.63822e-48	0.358406	0.573	0.453	0.12	CD4+ naive T
SERBP1	2.47913e-52	6.52508e-48	0.349683	0.597	0.481	0.116	CD4+ naive T
NDUFA4	8.72209e-52	2.29565e-47	0.342952	0.57	0.443	0.127	CD4+ naive T
SSR2	1.61514e-51	4.25106e-47	0.343203	0.566	0.446	0.12	CD4+ naive T
SERP1	4.35942e-51	1.1474e-46	0.400705	0.493	0.377	0.116	CD4+ naive T
ABCE1	9.49868e-51	2.50005e-46	0.567201	0.308	0.211	0.097	CD4+ naive T
NOL7	1.28051e-50	3.3703e-46	0.513029	0.364	0.26	0.104	CD4+ naive T
RAB3GAP1	3.33046e-50	8.76577e-46	0.410987	0.302	0.201	0.101	CD4+ naive T
HIF1A	7.93893e-50	2.08953e-45	0.433312	0.418	0.308	0.11	CD4+ naive T
ATP6V1G1	9.13556e-50	2.40448e-45	0.430865	0.462	0.353	0.109	CD4+ naive T
CCDC66	1.0308e-49	2.71307e-45	0.456694	0.349	0.246	0.103	CD4+ naive T
RSL24D1	1.17583e-49	3.09479e-45	0.484882	0.413	0.307	0.106	CD4+ naive T
PTGER4	1.34434e-49	3.53829e-45	0.382929	0.569	0.458	0.111	CD4+ naive T
NSD3	1.36682e-49	3.59748e-45	0.360117	0.69	0.597	0.093	CD4+ naive T
ZNF609	4.3579e-49	1.147e-44	0.291817	0.478	0.357	0.121	CD4+ naive T
NOL11	7.56891e-49	1.99214e-44	0.517558	0.331	0.231	0.1	CD4+ naive T
HOOK2	8.31211e-49	2.18775e-44	0.51283	0.369	0.267	0.102	CD4+ naive T
SLC12A6	2.61591e-48	6.88509e-44	0.48758	0.313	0.216	0.097	CD4+ naive T
TMC8	8.23256e-48	2.16681e-43	0.321078	0.699	0.602	0.097	CD4+ naive T
SNHG5	1.32048e-47	3.47549e-43	0.457357	0.364	0.261	0.103	CD4+ naive T
ITM2A	1.69506e-47	4.4614e-43	0.467176	0.382	0.278	0.104	CD4+ naive T
C4orf3	2.64478e-47	6.96106e-43	0.394426	0.483	0.37	0.113	CD4+ naive T
CNST	1.47151e-45	3.87302e-41	0.385647	0.424	0.316	0.108	CD4+ naive T
JAK3	1.65963e-45	4.36815e-41	0.402161	0.475	0.37	0.105	CD4+ naive T
OST4	2.77507e-45	7.30399e-41	0.295858	0.616	0.496	0.12	CD4+ naive T
GPX4	3.17019e-45	8.34393e-41	0.541175	0.315	0.222	0.093	CD4+ naive T
TAB2	3.68008e-45	9.68597e-41	0.290393	0.577	0.459	0.118	CD4+ naive T
GCC2	5.35476e-45	1.40937e-40	0.340976	0.701	0.619	0.082	CD4+ naive T
CCDC59	8.89405e-45	2.34091e-40	0.392241	0.471	0.365	0.106	CD4+ naive T
FUS	1.09305e-44	2.87692e-40	0.297208	0.659	0.555	0.104	CD4+ naive T
ERAP2	1.43059e-44	3.76532e-40	0.417236	0.507	0.406	0.101	CD4+ naive T
NAA16	4.89159e-44	1.28747e-39	0.462746	0.335	0.24	0.095	CD4+ naive T
GNL3	8.543e-44	2.24852e-39	0.566243	0.311	0.222	0.089	CD4+ naive T
ASTN2	1.24864e-43	3.28641e-39	0.478782	0.302	0.21	0.092	CD4+ naive T
CD55	1.27716e-43	3.36148e-39	0.265744	0.672	0.564	0.108	CD4+ naive T
CMTM7	1.77132e-43	4.66212e-39	0.418875	0.38	0.28	0.1	CD4+ naive T
SSBP1	1.81858e-43	4.78649e-39	0.446289	0.405	0.306	0.099	CD4+ naive T
CNBP	3.29541e-43	8.67351e-39	0.280262	0.682	0.573	0.109	CD4+ naive T
HSPD1	3.53328e-43	9.29959e-39	0.460791	0.366	0.268	0.098	CD4+ naive T
NCK2	6.05067e-43	1.59254e-38	0.284007	0.515	0.397	0.118	CD4+ naive T
GIMAP4	2.0274e-42	5.33613e-38	0.518726	0.313	0.223	0.09	CD4+ naive T
AMBRA1	5.36595e-42	1.41232e-37	0.285058	0.457	0.347	0.11	CD4+ naive T
HMGN2	6.27026e-42	1.65033e-37	0.268214	0.673	0.568	0.105	CD4+ naive T
IL4R	7.77757e-41	2.04706e-36	0.355445	0.382	0.281	0.101	CD4+ naive T
MAP4K4	2.04609e-40	5.38531e-36	0.308267	0.52	0.418	0.102	CD4+ naive T
EIF3M	4.94034e-40	1.3003e-35	0.437727	0.354	0.261	0.093	CD4+ naive T
ELK4	5.6503e-40	1.48716e-35	0.429392	0.364	0.269	0.095	CD4+ naive T
AIMP1	6.11905e-40	1.61054e-35	0.490234	0.359	0.268	0.091	CD4+ naive T
NONO	6.38507e-40	1.68055e-35	0.308867	0.566	0.462	0.104	CD4+ naive T
TRIM28	3.15618e-39	8.30706e-35	0.427182	0.351	0.259	0.092	CD4+ naive T
NCOA3	3.37351e-39	8.87907e-35	0.314607	0.439	0.339	0.1	CD4+ naive T
LPIN2	5.95691e-39	1.56786e-34	0.439459	0.369	0.279	0.09	CD4+ naive T
IFNAR1	8.81883e-39	2.32112e-34	0.469144	0.328	0.239	0.089	CD4+ naive T
SRSF8	4.42931e-38	1.1658e-33	0.469356	0.33	0.241	0.089	CD4+ naive T
TMPO	4.83476e-38	1.27251e-33	0.456952	0.335	0.246	0.089	CD4+ naive T
C16orf54	1.14273e-37	3.00766e-33	0.503213	0.309	0.224	0.085	CD4+ naive T
ATP5MG	3.40628e-37	8.96534e-33	0.390727	0.415	0.322	0.093	CD4+ naive T
TARDBP	7.02142e-37	1.84804e-32	0.417093	0.377	0.287	0.09	CD4+ naive T
POLR1D	9.32802e-37	2.45513e-32	0.367512	0.42	0.324	0.096	CD4+ naive T
HEBP2	1.86705e-36	4.91408e-32	0.444764	0.324	0.236	0.088	CD4+ naive T
SNRPE	5.39763e-36	1.42066e-31	0.480985	0.312	0.229	0.083	CD4+ naive T
ZRANB2	1.08519e-35	2.85622e-31	0.330922	0.513	0.419	0.094	CD4+ naive T
PNRC2	1.67432e-35	4.4068e-31	0.317428	0.495	0.398	0.097	CD4+ naive T
EIF3K	2.3086e-35	6.07623e-31	0.326599	0.49	0.395	0.095	CD4+ naive T
PHB2	2.63682e-35	6.94011e-31	0.425902	0.325	0.239	0.086	CD4+ naive T
PRDX6	2.89022e-35	7.60705e-31	0.457339	0.335	0.251	0.084	CD4+ naive T
SRSF6	3.13806e-35	8.25938e-31	0.401161	0.386	0.296	0.09	CD4+ naive T
SIK1	4.05022e-35	1.06602e-30	0.378085	0.395	0.304	0.091	CD4+ naive T
EVI2B	5.91793e-35	1.5576e-30	0.278008	0.539	0.435	0.104	CD4+ naive T
SDCBP	6.18263e-35	1.62727e-30	0.341109	0.398	0.303	0.095	CD4+ naive T
GOLGA8B	6.93207e-35	1.82452e-30	0.357844	0.424	0.332	0.092	CD4+ naive T
IL17RA	1.00613e-34	2.64814e-30	0.468008	0.3	0.22	0.08	CD4+ naive T
BNIP3L	2.70089e-34	7.10875e-30	0.460851	0.314	0.232	0.082	CD4+ naive T
ILF3	1.56561e-33	4.12068e-29	0.312034	0.512	0.418	0.094	CD4+ naive T
ZNF721	1.69839e-33	4.47015e-29	0.391363	0.341	0.257	0.084	CD4+ naive T
PPP1R2	3.20749e-33	8.44212e-29	0.296725	0.42	0.326	0.094	CD4+ naive T
EIF3D	4.45449e-33	1.17242e-28	0.3357	0.467	0.376	0.091	CD4+ naive T
CGGBP1	5.14808e-33	1.35498e-28	0.355958	0.425	0.336	0.089	CD4+ naive T
FXR1	5.68079e-33	1.49518e-28	0.343099	0.455	0.363	0.092	CD4+ naive T
PPP1CC	1.03186e-32	2.71585e-28	0.392634	0.365	0.279	0.086	CD4+ naive T
HADHA	1.58479e-32	4.17117e-28	0.371106	0.399	0.311	0.088	CD4+ naive T
AIDA	1.62189e-32	4.2688e-28	0.427536	0.316	0.236	0.08	CD4+ naive T
P2RY10	3.57102e-32	9.39892e-28	0.296967	0.422	0.329	0.093	CD4+ naive T
HNRNPH3	1.70993e-31	4.50055e-27	0.340571	0.417	0.33	0.087	CD4+ naive T
KRT10	1.83135e-31	4.82012e-27	0.419408	0.311	0.232	0.079	CD4+ naive T
PHF1	1.99954e-31	5.26279e-27	0.39066	0.39	0.307	0.083	CD4+ naive T
RAN	3.20754e-31	8.44224e-27	0.277748	0.53	0.436	0.094	CD4+ naive T
TRBC1	4.33569e-31	1.14115e-26	0.372622	0.631	0.58	0.051	CD4+ naive T
TGOLN2	5.9954e-31	1.57799e-26	0.271813	0.527	0.432	0.095	CD4+ naive T
ZNF24	6.13056e-31	1.61356e-26	0.367102	0.367	0.284	0.083	CD4+ naive T
PSMA3-AS1	2.16387e-30	5.6953e-26	0.322035	0.422	0.334	0.088	CD4+ naive T
PCNP	2.91144e-30	7.66292e-26	0.302494	0.443	0.355	0.088	CD4+ naive T
SYF2	4.0696e-30	1.07112e-25	0.305845	0.451	0.362	0.089	CD4+ naive T
RBMS1	6.59624e-30	1.73613e-25	0.277819	0.581	0.498	0.083	CD4+ naive T
IGBP1	7.40604e-30	1.94927e-25	0.337398	0.32	0.239	0.081	CD4+ naive T
TAF1D	1.69458e-29	4.46014e-25	0.3063	0.528	0.44	0.088	CD4+ naive T
EIF3G	2.80228e-29	7.37559e-25	0.276538	0.483	0.393	0.09	CD4+ naive T
ENTPD4	1.08711e-28	2.86128e-24	0.406032	0.3	0.225	0.075	CD4+ naive T
ARHGAP45	2.35235e-28	6.19139e-24	0.372624	0.303	0.227	0.076	CD4+ naive T
GMFG	7.10377e-28	1.86971e-23	0.259886	0.502	0.41	0.092	CD4+ naive T
WHAMM	7.52935e-28	1.98172e-23	0.316057	0.434	0.35	0.084	CD4+ naive T
AP1G2	1.29487e-27	3.40811e-23	0.360605	0.37	0.292	0.078	CD4+ naive T
CCDC18-AS1	1.9243e-27	5.06475e-23	0.342138	0.336	0.259	0.077	CD4+ naive T
SRSF10	4.26874e-27	1.12353e-22	0.281632	0.495	0.411	0.084	CD4+ naive T
FBXL3	1.4547e-26	3.82876e-22	0.314961	0.364	0.286	0.078	CD4+ naive T
EIF5A	2.05519e-26	5.40925e-22	0.258984	0.494	0.407	0.087	CD4+ naive T
SKI	9.58878e-26	2.52377e-21	0.283161	0.422	0.34	0.082	CD4+ naive T
CUTA	3.05647e-25	8.04462e-21	0.357338	0.349	0.276	0.073	CD4+ naive T
USP10	4.34168e-25	1.14273e-20	0.374044	0.364	0.292	0.072	CD4+ naive T
MDM4	7.035e-25	1.85161e-20	0.279399	0.416	0.337	0.079	CD4+ naive T
UQCRH	1.82637e-24	4.80701e-20	0.304322	0.384	0.308	0.076	CD4+ naive T
NPAT	3.9586e-24	1.0419e-19	0.340293	0.315	0.245	0.07	CD4+ naive T
CHMP1B	8.04562e-24	2.11761e-19	0.305247	0.374	0.299	0.075	CD4+ naive T
TRIM44	3.66648e-23	9.65017e-19	0.342552	0.369	0.3	0.069	CD4+ naive T
LARP1	5.4866e-23	1.44407e-18	0.289944	0.408	0.332	0.076	CD4+ naive T
MARF1	2.10635e-22	5.54391e-18	0.286007	0.393	0.319	0.074	CD4+ naive T
ARHGAP5	4.46689e-22	1.17569e-17	0.286287	0.342	0.271	0.071	CD4+ naive T
WDR43	8.1031e-22	2.13274e-17	0.318995	0.361	0.294	0.067	CD4+ naive T
SEPTIN1	2.29965e-21	6.05268e-17	0.275521	0.434	0.362	0.072	CD4+ naive T
OCIAD1	3.1667e-21	8.33477e-17	0.299967	0.369	0.3	0.069	CD4+ naive T
EIF2S2	4.36597e-21	1.14912e-16	0.2877	0.374	0.303	0.071	CD4+ naive T
EXOSC6	5.9666e-21	1.57041e-16	0.326293	0.328	0.263	0.065	CD4+ naive T
RNF145	5.99934e-21	1.57903e-16	0.279649	0.364	0.296	0.068	CD4+ naive T
DDX39B	1.13746e-20	2.9938e-16	0.312937	0.301	0.236	0.065	CD4+ naive T
DAP3	1.15636e-20	3.04353e-16	0.308323	0.305	0.241	0.064	CD4+ naive T
UBE2G2	1.54328e-20	4.0619e-16	0.287248	0.382	0.314	0.068	CD4+ naive T
VAPA	3.58598e-20	9.4383e-16	0.255692	0.403	0.333	0.07	CD4+ naive T
TPR	4.82086e-20	1.26885e-15	0.257995	0.589	0.531	0.058	CD4+ naive T
SSB	1.48107e-19	3.89819e-15	0.266843	0.412	0.343	0.069	CD4+ naive T
SUMO3	1.81295e-19	4.77168e-15	0.331045	0.314	0.252	0.062	CD4+ naive T
ATP5F1A	2.43013e-19	6.3961e-15	0.286126	0.347	0.282	0.065	CD4+ naive T
MORC3	2.67599e-19	7.0432e-15	0.253287	0.375	0.307	0.068	CD4+ naive T
RBM26	3.0338e-19	7.98497e-15	0.281815	0.431	0.365	0.066	CD4+ naive T
SLC25A36	4.38505e-18	1.15415e-13	0.302575	0.32	0.26	0.06	CD4+ naive T
THUMPD1	4.80162e-18	1.26379e-13	0.268435	0.369	0.304	0.065	CD4+ naive T
RBM17	1.24363e-17	3.27324e-13	0.290934	0.393	0.333	0.06	CD4+ naive T
ZBTB4	2.43968e-17	6.42123e-13	0.275244	0.352	0.289	0.063	CD4+ naive T
IPO7	4.56932e-17	1.20265e-12	0.305297	0.302	0.245	0.057	CD4+ naive T
CCT2	5.67581e-17	1.49387e-12	0.273633	0.303	0.244	0.059	CD4+ naive T
EPRS1	6.80538e-17	1.79118e-12	0.318247	0.307	0.25	0.057	CD4+ naive T
KDM6B	1.64513e-16	4.32999e-12	0.284031	0.305	0.247	0.058	CD4+ naive T
STAT1	4.19572e-16	1.10431e-11	0.288152	0.418	0.359	0.059	CD4+ naive T
DUT	5.52259e-16	1.45355e-11	0.263701	0.303	0.247	0.056	CD4+ naive T
WBP2	5.70338e-15	1.50113e-10	0.254555	0.307	0.252	0.055	CD4+ naive T
SPCS1	1.91749e-14	5.04685e-10	0.255559	0.336	0.282	0.054	CD4+ naive T
SRP9	1.14139e-13	3.00415e-09	0.255221	0.303	0.251	0.052	CD4+ naive T
TAGAP	1.16028e-13	3.05385e-09	0.265004	0.32	0.268	0.052	CD4+ naive T
LINC01619	0	0	1.67094	0.88	0.487	0.393	TCR-low T
LINC-PINT	0	0	1.68441	0.949	0.566	0.383	TCR-low T
ZBTB20	0	0	1.62303	0.837	0.46	0.377	TCR-low T
DPYD	0	0	1.51159	0.802	0.426	0.376	TCR-low T
MAML2	0	0	1.74614	0.785	0.437	0.348	TCR-low T
EML4	0	0	1.62713	0.87	0.539	0.331	TCR-low T
RABGAP1L	0	0	1.61878	0.843	0.518	0.325	TCR-low T
HERC1	0	0	1.3801	0.853	0.542	0.311	TCR-low T
LRBA	0	0	1.53238	0.702	0.396	0.306	TCR-low T
ELMO1	0	0	1.50369	0.731	0.427	0.304	TCR-low T
SMYD3	0	0	1.91306	0.528	0.226	0.302	TCR-low T
PRKCA	0	0	1.74176	0.66	0.359	0.301	TCR-low T
ANK3	0	0	2.11004	0.531	0.231	0.3	TCR-low T
SKAP1	0	0	1.47755	0.91	0.616	0.294	TCR-low T
BACH2	0	0	1.61554	0.82	0.527	0.293	TCR-low T
PDE3B	0	0	1.84128	0.922	0.637	0.285	TCR-low T
NKTR	0	0	1.09698	0.823	0.538	0.285	TCR-low T
SSH2	0	0	1.46539	0.814	0.53	0.284	TCR-low T
KLF12	0	0	1.38786	0.917	0.637	0.28	TCR-low T
SIK3	0	0	1.45066	0.702	0.424	0.278	TCR-low T
PITPNC1	0	0	1.48994	0.837	0.56	0.277	TCR-low T
ADK	0	0	1.66183	0.586	0.31	0.276	TCR-low T
ANKRD44	0	0	1.31672	0.922	0.648	0.274	TCR-low T
CDKAL1	0	0	1.52111	0.548	0.274	0.274	TCR-low T
CD247	0	0	1.24167	0.856	0.585	0.271	TCR-low T
BTBD9	0	0	1.76531	0.527	0.259	0.268	TCR-low T
DOCK10	0	0	1.42011	0.879	0.612	0.267	TCR-low T
IMMP2L	0	0	1.93953	0.432	0.168	0.264	TCR-low T
AKT3	0	0	1.59761	0.613	0.351	0.262	TCR-low T
INPP4B	0	0	1.46698	0.735	0.474	0.261	TCR-low T
EXOC4	0	0	1.44301	0.518	0.263	0.255	TCR-low T
CAMK4	0	0	1.26106	0.83	0.579	0.251	TCR-low T
STAT4	0	0	1.28154	0.706	0.456	0.25	TCR-low T
ITFG1	0	0	1.67719	0.44	0.197	0.243	TCR-low T
STAG1	0	0	1.48087	0.601	0.358	0.243	TCR-low T
ARHGAP15	0	0	1.6507	0.977	0.735	0.242	TCR-low T
UTRN	0	0	1.0871	0.911	0.669	0.242	TCR-low T
ZEB1	0	0	1.59691	0.56	0.321	0.239	TCR-low T
RAD51B	0	0	1.80705	0.39	0.161	0.229	TCR-low T
TC2N	0	0	1.2764	0.74	0.512	0.228	TCR-low T
TNRC6B	0	0	1.10834	0.928	0.709	0.219	TCR-low T
SMCHD1	0	0	1.43123	0.959	0.745	0.214	TCR-low T
EPB41	0	0	1.12492	0.829	0.621	0.208	TCR-low T
PRKCH	0	0	1.1288	0.906	0.704	0.202	TCR-low T
CYTH1	0	0	1.08434	0.841	0.651	0.19	TCR-low T
CNOT6L	0	0	1.11892	0.941	0.76	0.181	TCR-low T
CDC42SE2	0	0	1.30529	0.954	0.805	0.149	TCR-low T
FYN	0	0	0.977288	0.955	0.814	0.141	TCR-low T
MALAT1	0	0	1.21263	1	1	0	TCR-low T
PAN3	4.6064e-308	1.2124e-303	1.36425	0.609	0.373	0.236	TCR-low T
PDE7A	1.5174e-307	3.9938e-303	1.20841	0.725	0.495	0.23	TCR-low T
AKAP9	5.33126e-303	1.40319e-298	1.00341	0.759	0.484	0.275	TCR-low T
ASH1L	3.70563e-292	9.75323e-288	1.10954	0.727	0.494	0.233	TCR-low T
ZFAND3	6.22882e-291	1.63943e-286	1.43581	0.561	0.326	0.235	TCR-low T
FKBP5	7.77116e-290	2.04537e-285	1.31555	0.72	0.509	0.211	TCR-low T
ATP9B	4.51127e-289	1.18737e-284	1.48425	0.476	0.237	0.239	TCR-low T
TALAM1	2.06548e-286	5.43635e-282	0.839322	0.85	0.687	0.163	TCR-low T
WWOX	7.52752e-285	1.98124e-280	1.74767	0.394	0.174	0.22	TCR-low T
CHD1	3.58481e-284	9.43523e-280	1.01405	0.76	0.527	0.233	TCR-low T
FAF1	4.00926e-282	1.05524e-277	1.48939	0.505	0.273	0.232	TCR-low T
SYTL3	2.51233e-278	6.61245e-274	1.1581	0.741	0.518	0.223	TCR-low T
VPS13B	2.76536e-277	7.27844e-273	1.28515	0.588	0.362	0.226	TCR-low T
TNIK	3.48643e-277	9.17629e-273	1.15406	0.68	0.447	0.233	TCR-low T
COP1	1.26833e-275	3.33824e-271	1.47055	0.493	0.262	0.231	TCR-low T
FTX	6.80113e-275	1.79006e-270	1.48395	0.475	0.242	0.233	TCR-low T
PCNX1	6.6637e-272	1.75389e-267	1.25569	0.641	0.439	0.202	TCR-low T
DENND4A	9.52156e-271	2.50607e-266	1.294	0.609	0.391	0.218	TCR-low T
AAK1	1.2796e-270	3.36791e-266	1.05376	0.757	0.545	0.212	TCR-low T
CASK	3.8758e-269	1.02011e-264	1.60056	0.508	0.291	0.217	TCR-low T
SERINC5	3.77158e-260	9.9268e-256	1.40221	0.604	0.405	0.199	TCR-low T
CAMKMT	8.83052e-258	2.32419e-253	1.84525	0.354	0.152	0.202	TCR-low T
ZHX2	8.74016e-254	2.30041e-249	1.42914	0.527	0.317	0.21	TCR-low T
ARL15	9.52434e-254	2.50681e-249	1.59873	0.398	0.186	0.212	TCR-low T
PATJ	3.166e-251	8.33292e-247	1.50936	0.468	0.253	0.215	TCR-low T
CCND3	1.55603e-249	4.09546e-245	1.14044	0.829	0.719	0.11	TCR-low T
BRAF	4.35082e-249	1.14513e-244	1.26986	0.546	0.329	0.217	TCR-low T
CLEC2D	4.87751e-247	1.28376e-242	0.82973	0.884	0.713	0.171	TCR-low T
BIRC6	5.11416e-246	1.34605e-241	0.980386	0.724	0.515	0.209	TCR-low T
OGA	2.15674e-245	5.67654e-241	0.804651	0.838	0.643	0.195	TCR-low T
ARID1B	1.303e-243	3.4295e-239	1.02013	0.711	0.498	0.213	TCR-low T
ARHGEF18	1.99308e-242	5.24579e-238	1.39946	0.606	0.435	0.171	TCR-low T
EXOC6B	1.39166e-239	3.66286e-235	1.69512	0.324	0.133	0.191	TCR-low T
IQGAP2	1.53596e-238	4.04265e-234	0.947953	0.779	0.57	0.209	TCR-low T
WDR70	2.37545e-234	6.25219e-230	1.57302	0.409	0.206	0.203	TCR-low T
CEMIP2	3.95731e-233	1.04156e-228	1.05159	0.749	0.551	0.198	TCR-low T
LINC00342	1.10264e-232	2.90216e-228	1.4287	0.46	0.249	0.211	TCR-low T
USP15	2.65795e-232	6.99574e-228	0.960049	0.73	0.515	0.215	TCR-low T
CUL3	7.93382e-232	2.08818e-227	1.2163	0.579	0.378	0.201	TCR-low T
SCAPER	1.07875e-231	2.83927e-227	1.35909	0.507	0.299	0.208	TCR-low T
COMMD10	6.63761e-231	1.74702e-226	1.67499	0.389	0.192	0.197	TCR-low T
BABAM2	1.38622e-229	3.64854e-225	1.61922	0.383	0.184	0.199	TCR-low T
FNBP1	1.22712e-228	3.22979e-224	0.858233	0.884	0.768	0.116	TCR-low T
SCFD2	3.72676e-228	9.80883e-224	1.72106	0.319	0.135	0.184	TCR-low T
PPP1R16B	3.56214e-226	9.37555e-222	1.48299	0.539	0.351	0.188	TCR-low T
KAT6A	5.11859e-225	1.34721e-220	0.978742	0.762	0.588	0.174	TCR-low T
PTBP2	5.4085e-224	1.42352e-219	1.43303	0.385	0.182	0.203	TCR-low T
COMMD1	2.96655e-223	7.80796e-219	1.69084	0.401	0.205	0.196	TCR-low T
CBLB	8.01887e-223	2.11057e-218	1.11491	0.663	0.458	0.205	TCR-low T
JMJD1C	1.28772e-221	3.38929e-217	1.00378	0.711	0.507	0.204	TCR-low T
MAPK8	4.44338e-219	1.1695e-214	1.56318	0.412	0.216	0.196	TCR-low T
ABTB3	9.15112e-219	2.40857e-214	1.76348	0.366	0.178	0.188	TCR-low T
ANKRD36C	1.35172e-218	3.55771e-214	1.29311	0.521	0.323	0.198	TCR-low T
DOCK8	3.31874e-218	8.73491e-214	0.933471	0.754	0.567	0.187	TCR-low T
RASA2	3.71905e-215	9.78854e-211	0.971789	0.715	0.521	0.194	TCR-low T
GPHN	6.23256e-215	1.64041e-210	1.75599	0.307	0.13	0.177	TCR-low T
PLCL1	2.31922e-214	6.10419e-210	1.63674	0.464	0.279	0.185	TCR-low T
GOLGA4	7.78319e-214	2.04853e-209	0.916953	0.719	0.504	0.215	TCR-low T
ANKRD36	4.83084e-213	1.27148e-208	1.34485	0.462	0.262	0.2	TCR-low T
BCAS3	8.30357e-212	2.1855e-207	1.51699	0.471	0.285	0.186	TCR-low T
XRN1	9.20075e-211	2.42164e-206	1.01984	0.64	0.444	0.196	TCR-low T
MON2	1.51455e-210	3.98629e-206	1.31607	0.453	0.251	0.202	TCR-low T
LUC7L3	8.55419e-209	2.25146e-204	0.972546	0.669	0.484	0.185	TCR-low T
CHD2	3.2463e-208	8.54427e-204	0.768808	0.844	0.68	0.164	TCR-low T
TUT4	9.58736e-206	2.52339e-201	0.947235	0.686	0.491	0.195	TCR-low T
PRKCB	1.00454e-205	2.64395e-201	0.968928	0.745	0.568	0.177	TCR-low T
FAAH2	2.95856e-202	7.78694e-198	1.92022	0.331	0.158	0.173	TCR-low T
CLASP2	4.78635e-198	1.25977e-193	1.35173	0.411	0.219	0.192	TCR-low T
KMT2C	4.81559e-198	1.26746e-193	0.922956	0.68	0.482	0.198	TCR-low T
COG5	3.28073e-197	8.63489e-193	1.35352	0.437	0.246	0.191	TCR-low T
NSMCE2	3.09648e-194	8.14993e-190	1.65672	0.339	0.165	0.174	TCR-low T
FBXL17	5.18005e-194	1.36339e-189	1.3509	0.463	0.277	0.186	TCR-low T
MGAT5	7.83763e-194	2.06286e-189	1.40269	0.449	0.261	0.188	TCR-low T
CAMK1D	5.71491e-193	1.50417e-188	1.34294	0.496	0.316	0.18	TCR-low T
ZNF292	6.75469e-193	1.77783e-188	0.991783	0.608	0.423	0.185	TCR-low T
MBD5	1.73163e-191	4.55765e-187	1.48234	0.43	0.249	0.181	TCR-low T
SPIDR	2.15998e-188	5.68506e-184	1.47113	0.42	0.24	0.18	TCR-low T
BBS9	1.18545e-185	3.12011e-181	1.5163	0.302	0.134	0.168	TCR-low T
FAM172A	3.12176e-185	8.21647e-181	1.10893	0.571	0.399	0.172	TCR-low T
BORCS5	5.99259e-185	1.57725e-180	1.47187	0.36	0.182	0.178	TCR-low T
CCM2	4.28989e-184	1.1291e-179	1.47525	0.378	0.201	0.177	TCR-low T
RUNX1	6.46536e-183	1.70168e-178	1.12022	0.612	0.447	0.165	TCR-low T
DTNB	3.78189e-182	9.95393e-178	1.54329	0.302	0.137	0.165	TCR-low T
USP34	6.8084e-181	1.79197e-176	0.894276	0.709	0.542	0.167	TCR-low T
USP3	3.0591e-180	8.05156e-176	1.13976	0.581	0.422	0.159	TCR-low T
SMG6	1.20179e-178	3.16312e-174	1.48581	0.362	0.188	0.174	TCR-low T
VTI1A	1.31522e-177	3.46167e-173	1.28254	0.42	0.238	0.182	TCR-low T
PRRC2C	1.76243e-175	4.63871e-171	0.588512	0.95	0.851	0.099	TCR-low T
LINC02969	1.79574e-174	4.72639e-170	1.43675	0.365	0.194	0.171	TCR-low T
CHST11	3.24871e-174	8.55061e-170	1.25921	0.511	0.343	0.168	TCR-low T
ABCC1	5.6232e-173	1.48003e-168	1.25999	0.468	0.293	0.175	TCR-low T
STK38	4.87566e-172	1.28327e-167	0.862375	0.705	0.536	0.169	TCR-low T
DOCK2	1.02302e-169	2.69258e-165	1.08696	0.581	0.428	0.153	TCR-low T
LINC01934	1.98269e-169	5.21845e-165	1.77338	0.314	0.154	0.16	TCR-low T
RICTOR	6.87595e-169	1.80975e-164	1.05396	0.577	0.409	0.168	TCR-low T
RASA3	6.67904e-168	1.75792e-163	0.999023	0.719	0.584	0.135	TCR-low T
THADA	1.38546e-167	3.64654e-163	1.35772	0.349	0.18	0.169	TCR-low T
SLC9A9	2.35786e-166	6.20589e-162	1.39815	0.303	0.144	0.159	TCR-low T
CCDC91	3.69743e-166	9.73164e-162	1.20803	0.515	0.353	0.162	TCR-low T
TRAPPC9	8.93403e-165	2.35144e-160	1.42866	0.357	0.191	0.166	TCR-low T
RHOH	7.24435e-160	1.90671e-155	0.928144	0.739	0.593	0.146	TCR-low T
FMN1	3.59837e-159	9.47091e-155	1.489	0.351	0.189	0.162	TCR-low T
INPP5D	3.75619e-158	9.88628e-154	0.979996	0.687	0.538	0.149	TCR-low T
RNF149	6.89009e-158	1.81347e-153	0.846373	0.694	0.537	0.157	TCR-low T
ATXN1	1.13931e-157	2.99865e-153	1.2525	0.527	0.376	0.151	TCR-low T
SRSF11	1.21997e-157	3.21096e-153	0.578227	0.908	0.779	0.129	TCR-low T
ARIH1	6.49129e-156	1.70851e-151	0.926645	0.633	0.473	0.16	TCR-low T
MECP2	7.92454e-156	2.08574e-151	1.22487	0.526	0.374	0.152	TCR-low T
RORA	1.49438e-155	3.9332e-151	0.850335	0.847	0.699	0.148	TCR-low T
ITPR2	4.95871e-155	1.30513e-150	1.11775	0.448	0.276	0.172	TCR-low T
ERC1	3.75906e-154	9.89384e-150	1.3789	0.397	0.232	0.165	TCR-low T
TSHZ2	4.92157e-154	1.29536e-149	1.6784	0.422	0.276	0.146	TCR-low T
UBAC2	8.17315e-154	2.15117e-149	1.23379	0.444	0.279	0.165	TCR-low T
BCL2	5.01084e-153	1.31885e-148	1.15259	0.692	0.534	0.158	TCR-low T
SLCO3A1	9.45846e-153	2.48947e-148	1.29407	0.395	0.228	0.167	TCR-low T
RNF38	4.78877e-151	1.2604e-146	1.147	0.527	0.38	0.147	TCR-low T
SYNE2	2.03109e-150	5.34582e-146	0.593956	0.915	0.764	0.151	TCR-low T
GRK5	7.48913e-150	1.97114e-145	1.51914	0.363	0.209	0.154	TCR-low T
HERC4	1.15861e-146	3.04946e-142	1.42219	0.339	0.184	0.155	TCR-low T
RFX3	8.64486e-146	2.27533e-141	1.257	0.39	0.224	0.166	TCR-low T
ATAD2B	4.15574e-145	1.09379e-140	1.18064	0.385	0.218	0.167	TCR-low T
TCF12	5.11284e-145	1.3457e-140	1.17017	0.479	0.322	0.157	TCR-low T
N4BP2L2	3.62e-144	9.52783e-140	0.726871	0.734	0.582	0.152	TCR-low T
ZSWIM6	2.40688e-143	6.3349e-139	1.33916	0.366	0.209	0.157	TCR-low T
ARID2	1.47214e-142	3.87466e-138	1.14054	0.443	0.282	0.161	TCR-low T
ITSN2	1.51783e-141	3.99493e-137	0.841192	0.65	0.498	0.152	TCR-low T
MAP3K5	2.06246e-139	5.4284e-135	1.131	0.461	0.304	0.157	TCR-low T
PCNX2	1.51061e-138	3.97591e-134	1.36373	0.355	0.202	0.153	TCR-low T
ZNF407	3.12359e-138	8.22128e-134	1.38289	0.301	0.154	0.147	TCR-low T
ETV6	7.08135e-138	1.86381e-133	1.2762	0.407	0.252	0.155	TCR-low T
CRYBG1	2.17852e-135	5.73386e-131	1.00234	0.577	0.44	0.137	TCR-low T
SIPA1L1	3.43054e-135	9.02919e-131	1.28798	0.381	0.229	0.152	TCR-low T
SENP5	8.6507e-135	2.27686e-130	1.15509	0.396	0.237	0.159	TCR-low T
DOCK9	9.08646e-135	2.39156e-130	1.2764	0.404	0.252	0.152	TCR-low T
USP36	1.48396e-134	3.90578e-130	1.07178	0.517	0.375	0.142	TCR-low T
PRKCQ	2.37381e-134	6.24788e-130	1.00621	0.552	0.421	0.131	TCR-low T
PACS1	5.60078e-132	1.47413e-127	0.996574	0.696	0.588	0.108	TCR-low T
CWF19L2	1.8978e-131	4.99501e-127	1.1326	0.408	0.253	0.155	TCR-low T
CCSER2	4.21139e-131	1.10844e-126	0.882489	0.643	0.507	0.136	TCR-low T
NIPBL	1.24915e-130	3.28777e-126	0.66494	0.787	0.621	0.166	TCR-low T
ARFGEF1	1.73287e-129	4.56091e-125	1.02201	0.497	0.347	0.15	TCR-low T
MYCBP2	3.37072e-129	8.87175e-125	0.689382	0.747	0.585	0.162	TCR-low T
NR3C2	5.29407e-129	1.3934e-124	1.32423	0.385	0.238	0.147	TCR-low T
TBC1D22A	7.97826e-129	2.09988e-124	1.22216	0.388	0.237	0.151	TCR-low T
NCOR1	1.47304e-127	3.87704e-123	0.89943	0.59	0.459	0.131	TCR-low T
ATR	4.69769e-127	1.23643e-122	1.22736	0.381	0.233	0.148	TCR-low T
DIAPH2	4.89302e-126	1.28784e-121	1.28285	0.358	0.211	0.147	TCR-low T
ZNF331	7.66119e-126	2.01642e-121	0.867481	0.682	0.53	0.152	TCR-low T
DIP2B	1.60534e-125	4.22525e-121	1.2462	0.375	0.232	0.143	TCR-low T
PAM	2.17781e-125	5.732e-121	1.28164	0.303	0.161	0.142	TCR-low T
YAF2	2.58622e-124	6.80693e-120	1.3588	0.312	0.172	0.14	TCR-low T
PPP1CB	4.55395e-124	1.1986e-119	0.972158	0.598	0.494	0.104	TCR-low T
TNKS	7.1917e-124	1.89285e-119	1.19154	0.37	0.219	0.151	TCR-low T
PPP6R3	1.54912e-123	4.07728e-119	0.993803	0.519	0.381	0.138	TCR-low T
CDK17	9.39074e-122	2.47164e-117	1.10074	0.458	0.315	0.143	TCR-low T
ARID4B	2.14876e-121	5.65553e-117	0.564434	0.857	0.708	0.149	TCR-low T
STAT3	5.35922e-120	1.41055e-115	1.0431	0.552	0.442	0.11	TCR-low T
TBL1X	1.13715e-118	2.99298e-114	1.11554	0.446	0.302	0.144	TCR-low T
PCM1	4.49242e-118	1.18241e-113	0.846996	0.577	0.444	0.133	TCR-low T
CDC14A	2.16042e-117	5.68622e-113	1.11077	0.518	0.392	0.126	TCR-low T
APBB1IP	5.99255e-117	1.57724e-112	0.88263	0.627	0.513	0.114	TCR-low T
SFI1	6.58979e-117	1.73443e-112	1.21125	0.365	0.224	0.141	TCR-low T
POU2F1	2.42493e-115	6.38242e-111	1.28389	0.315	0.178	0.137	TCR-low T
TRAF3	4.23256e-115	1.11401e-110	1.31233	0.334	0.197	0.137	TCR-low T
ANKRD11	2.6653e-114	7.01506e-110	0.67539	0.735	0.593	0.142	TCR-low T
CELF2	3.02652e-114	7.9658e-110	0.586954	0.904	0.797	0.107	TCR-low T
RELB	5.7753e-114	1.52006e-109	1.27937	0.316	0.181	0.135	TCR-low T
TTC17	1.68906e-113	4.44561e-109	1.01855	0.506	0.378	0.128	TCR-low T
PCED1B	1.79168e-113	4.71571e-109	1.17241	0.48	0.354	0.126	TCR-low T
SRPK2	3.74772e-112	9.86401e-108	1.0226	0.513	0.396	0.117	TCR-low T
TBC1D5	1.01376e-110	2.66823e-106	1.10308	0.473	0.344	0.129	TCR-low T
PI4KA	5.87285e-110	1.54573e-105	1.16772	0.347	0.21	0.137	TCR-low T
UBR1	7.47017e-110	1.96615e-105	1.07476	0.388	0.248	0.14	TCR-low T
ATP8A1	1.14054e-109	3.0019e-105	1.1196	0.456	0.321	0.135	TCR-low T
VWA8	1.78648e-109	4.702e-105	1.20243	0.329	0.194	0.135	TCR-low T
KDM4C	1.56772e-107	4.12624e-103	1.05874	0.448	0.316	0.132	TCR-low T
RBM6	1.74855e-107	4.60217e-103	1.01654	0.484	0.36	0.124	TCR-low T
FUT8	3.15063e-106	8.29247e-102	1.31213	0.313	0.183	0.13	TCR-low T
USP47	1.17688e-105	3.09754e-101	0.922689	0.529	0.407	0.122	TCR-low T
TTC39C	1.2997e-105	3.42081e-101	1.09958	0.504	0.391	0.113	TCR-low T
ATM	1.58689e-105	4.1767e-101	0.624227	0.821	0.717	0.104	TCR-low T
SLC4A7	7.81455e-105	2.05679e-100	1.02383	0.414	0.277	0.137	TCR-low T
PKN2	8.292e-105	2.18245e-100	1.06428	0.412	0.276	0.136	TCR-low T
FNDC3A	2.03582e-104	5.35827e-100	1.04324	0.408	0.272	0.136	TCR-low T
FBXL20	3.67933e-104	9.684e-100	1.20446	0.34	0.209	0.131	TCR-low T
GPATCH8	7.96428e-103	2.0962e-98	0.923966	0.543	0.429	0.114	TCR-low T
NCOA2	1.01272e-100	2.66547e-96	0.97443	0.464	0.334	0.13	TCR-low T
LENG8	1.81804e-100	4.78507e-96	0.628778	0.756	0.654	0.102	TCR-low T
FCHSD2	2.48687e-100	6.54543e-96	1.30262	0.329	0.205	0.124	TCR-low T
FTO	5.09631e-100	1.34135e-95	1.21313	0.329	0.2	0.129	TCR-low T
RNGTT	1.04649e-98	2.75436e-94	1.12862	0.321	0.193	0.128	TCR-low T
NRF1	9.53296e-98	2.50907e-93	1.1311	0.325	0.197	0.128	TCR-low T
CARD11	2.13136e-97	5.60973e-93	1.00461	0.366	0.233	0.133	TCR-low T
KIAA1109	6.49423e-97	1.70928e-92	0.924338	0.488	0.363	0.125	TCR-low T
RBM25	1.715e-96	4.51388e-92	0.530457	0.775	0.627	0.148	TCR-low T
NR3C1	3.09327e-96	8.14149e-92	0.835866	0.644	0.525	0.119	TCR-low T
LPP	6.23901e-96	1.64211e-91	0.955706	0.47	0.341	0.129	TCR-low T
ZNF644	1.75339e-95	4.61492e-91	0.908015	0.466	0.336	0.13	TCR-low T
ITK	3.18371e-95	8.37951e-91	0.624562	0.826	0.732	0.094	TCR-low T
PARP8	6.42431e-95	1.69088e-90	0.726391	0.704	0.58	0.124	TCR-low T
SIDT1	1.41787e-94	3.73183e-90	1.03965	0.379	0.25	0.129	TCR-low T
BPTF	1.61245e-94	4.24396e-90	0.546853	0.832	0.715	0.117	TCR-low T
POLR2J3	3.3894e-94	8.92089e-90	1.05042	0.339	0.212	0.127	TCR-low T
NFKB1	4.44533e-94	1.17001e-89	0.891055	0.538	0.42	0.118	TCR-low T
FAM120B	7.01035e-94	1.84513e-89	1.10678	0.34	0.215	0.125	TCR-low T
PAFAH1B1	1.78911e-92	4.70895e-88	0.86042	0.549	0.447	0.102	TCR-low T
EPC1	4.05034e-92	1.06605e-87	0.684439	0.66	0.542	0.118	TCR-low T
LDLRAD4	1.42202e-91	3.74277e-87	1.23401	0.337	0.217	0.12	TCR-low T
RALGAPA2	1.91005e-91	5.02725e-87	1.12247	0.312	0.19	0.122	TCR-low T
RPS6KA5	1.98444e-91	5.22304e-87	1.13143	0.312	0.19	0.122	TCR-low T
PSME4	6.14095e-91	1.6163e-86	0.981289	0.427	0.299	0.128	TCR-low T
PIBF1	6.87114e-91	1.80848e-86	1.17758	0.346	0.225	0.121	TCR-low T
NELL2	2.71184e-90	7.13756e-86	1.37827	0.416	0.311	0.105	TCR-low T
KANSL1	4.62608e-90	1.21758e-85	0.863299	0.566	0.47	0.096	TCR-low T
PHF20	6.36446e-90	1.67513e-85	0.984012	0.507	0.412	0.095	TCR-low T
KDM3B	3.43534e-89	9.04182e-85	1.04459	0.388	0.269	0.119	TCR-low T
HIVEP3	5.36867e-89	1.41303e-84	1.30345	0.307	0.192	0.115	TCR-low T
AGTPBP1	1.78024e-88	4.68559e-84	1.05114	0.428	0.307	0.121	TCR-low T
RFX7	5.00723e-88	1.3179e-83	1.13072	0.353	0.234	0.119	TCR-low T
ENSG00000242588	5.83505e-88	1.53578e-83	0.975668	0.419	0.299	0.12	TCR-low T
LRCH3	5.986e-88	1.57551e-83	1.08037	0.344	0.223	0.121	TCR-low T
MKLN1	7.03797e-88	1.85239e-83	0.870696	0.486	0.364	0.122	TCR-low T
CLASP1	8.68674e-87	2.28635e-82	1.02333	0.376	0.254	0.122	TCR-low T
GPCPD1	1.8672e-86	4.91447e-82	0.902309	0.535	0.435	0.1	TCR-low T
CD55	2.37773e-86	6.25819e-82	0.659588	0.682	0.564	0.118	TCR-low T
PPP6R2	3.65919e-86	9.63099e-82	1.1984	0.303	0.187	0.116	TCR-low T
WDR7	1.43239e-85	3.77005e-81	1.07934	0.306	0.187	0.119	TCR-low T
DYM	2.09035e-85	5.50181e-81	0.998143	0.417	0.3	0.117	TCR-low T
FBXO11	6.99417e-83	1.84087e-78	0.991463	0.443	0.334	0.109	TCR-low T
TRPC4AP	1.85364e-82	4.87878e-78	1.02065	0.398	0.284	0.114	TCR-low T
PCSK7	2.04362e-82	5.37881e-78	0.874473	0.48	0.37	0.11	TCR-low T
GLG1	4.07883e-82	1.07355e-77	0.612791	0.697	0.593	0.104	TCR-low T
DUSP16	8.30302e-82	2.18536e-77	1.03349	0.443	0.335	0.108	TCR-low T
UBR3	2.60878e-81	6.86631e-77	1.04963	0.321	0.205	0.116	TCR-low T
OGT	2.34593e-80	6.17449e-76	0.804675	0.522	0.422	0.1	TCR-low T
RABEP1	7.66563e-80	2.01759e-75	1.06852	0.379	0.263	0.116	TCR-low T
PIK3R5	1.01372e-79	2.66811e-75	0.91922	0.528	0.446	0.082	TCR-low T
SNX9	1.59952e-79	4.20994e-75	1.0338	0.386	0.272	0.114	TCR-low T
NUP98	8.04765e-79	2.11814e-74	0.968676	0.392	0.279	0.113	TCR-low T
AP3B1	3.97866e-78	1.04718e-73	0.913271	0.418	0.302	0.116	TCR-low T
SCFD1	3.14075e-77	8.26645e-73	0.970706	0.352	0.235	0.117	TCR-low T
MICU2	3.52144e-77	9.26843e-73	0.948432	0.382	0.266	0.116	TCR-low T
RALGAPA1	8.12758e-77	2.13918e-72	0.846073	0.427	0.308	0.119	TCR-low T
SRSF4	6.8424e-76	1.80092e-71	0.773616	0.529	0.433	0.096	TCR-low T
KMT2E	1.2922e-75	3.40107e-71	0.460697	0.869	0.774	0.095	TCR-low T
CD96	4.22682e-75	1.1125e-70	0.613655	0.806	0.712	0.094	TCR-low T
UBR5	1.29775e-74	3.41568e-70	0.89301	0.429	0.32	0.109	TCR-low T
APPBP2	6.42248e-73	1.6904e-68	1.08596	0.319	0.212	0.107	TCR-low T
TENT2	1.10999e-71	2.92149e-67	0.873495	0.421	0.312	0.109	TCR-low T
TAOK3	1.22737e-71	3.23045e-67	0.620594	0.657	0.542	0.115	TCR-low T
ZCCHC7	2.05754e-71	5.41545e-67	0.982412	0.428	0.326	0.102	TCR-low T
SAMHD1	2.83169e-71	7.45301e-67	0.669968	0.824	0.762	0.062	TCR-low T
BAZ1A	3.84794e-71	1.01278e-66	0.786592	0.545	0.457	0.088	TCR-low T
TNRC6A	8.29011e-71	2.18196e-66	0.83215	0.46	0.357	0.103	TCR-low T
MED13L	2.12941e-70	5.6046e-66	0.876299	0.492	0.4	0.092	TCR-low T
UBR2	3.07175e-70	8.08486e-66	0.843557	0.425	0.315	0.11	TCR-low T
SREBF2	6.22884e-70	1.63943e-65	1.09109	0.355	0.253	0.102	TCR-low T
TGFBR2	6.66132e-70	1.75326e-65	1.04469	0.53	0.453	0.077	TCR-low T
VMP1	1.01563e-69	2.67313e-65	1.0603	0.349	0.247	0.102	TCR-low T
NEK7	1.41975e-69	3.73678e-65	1.08149	0.323	0.218	0.105	TCR-low T
AP3M2	9.24198e-69	2.43249e-64	1.1151	0.307	0.204	0.103	TCR-low T
PHACTR2	1.90008e-68	5.00102e-64	1.14854	0.439	0.351	0.088	TCR-low T
HERC3	1.97565e-68	5.1999e-64	1.18455	0.313	0.212	0.101	TCR-low T
APBA2	1.9956e-68	5.25242e-64	1.16518	0.34	0.239	0.101	TCR-low T
OSBPL8	2.52268e-68	6.63968e-64	0.649273	0.683	0.577	0.106	TCR-low T
RLF	3.06649e-68	8.07101e-64	0.88733	0.404	0.295	0.109	TCR-low T
EPS15	1.42041e-67	3.73851e-63	0.870863	0.434	0.332	0.102	TCR-low T
FRYL	2.20157e-67	5.79454e-63	0.754207	0.463	0.356	0.107	TCR-low T
ATP11B	3.15066e-67	8.29254e-63	0.825426	0.509	0.427	0.082	TCR-low T
SMAP2	8.37289e-67	2.20374e-62	0.459093	0.874	0.808	0.066	TCR-low T
RNF216	1.55224e-66	4.08549e-62	0.828526	0.484	0.393	0.091	TCR-low T
SEC24B	2.12714e-66	5.59863e-62	0.995265	0.322	0.218	0.104	TCR-low T
TMEM181	2.69172e-66	7.08459e-62	0.907422	0.388	0.282	0.106	TCR-low T
PDE4B	3.50842e-66	9.23416e-62	0.703195	0.613	0.506	0.107	TCR-low T
SFMBT2	7.0227e-66	1.84837e-61	1.1065	0.309	0.207	0.102	TCR-low T
DLG1	1.19072e-65	3.13397e-61	1.00006	0.366	0.263	0.103	TCR-low T
MARK3	1.28614e-64	3.38511e-60	0.895688	0.424	0.327	0.097	TCR-low T
SLFN12L	3.76427e-64	9.90755e-60	0.500031	0.749	0.633	0.116	TCR-low T
TTN	3.92227e-64	1.03234e-59	1.08187	0.331	0.23	0.101	TCR-low T
TMEM131L	2.85235e-63	7.50738e-59	0.818554	0.479	0.393	0.086	TCR-low T
RIPOR2	3.00772e-63	7.91633e-59	0.416739	0.951	0.918	0.033	TCR-low T
NDFIP1	1.21155e-62	3.18879e-58	0.639514	0.692	0.595	0.097	TCR-low T
DENND4C	3.45125e-62	9.0837e-58	1.00512	0.331	0.232	0.099	TCR-low T
IL4R	2.1051e-61	5.54063e-57	0.949358	0.379	0.284	0.095	TCR-low T
KDM7A	4.71802e-61	1.24178e-56	0.861044	0.426	0.331	0.095	TCR-low T
ANKRD17	7.57576e-61	1.99394e-56	0.911479	0.427	0.333	0.094	TCR-low T
NEAT1	2.34347e-60	6.16802e-56	0.710372	0.585	0.518	0.067	TCR-low T
KDM6A	3.55898e-60	9.36723e-56	0.745563	0.497	0.406	0.091	TCR-low T
CD6	1.63272e-59	4.29732e-55	0.815746	0.506	0.437	0.069	TCR-low T
RPS6KA3	3.86167e-59	1.01639e-54	0.842852	0.583	0.515	0.068	TCR-low T
PHIP	4.37625e-59	1.15183e-54	0.640894	0.556	0.459	0.097	TCR-low T
ZNF638	4.45955e-59	1.17375e-54	0.727683	0.49	0.402	0.088	TCR-low T
VPS13D	4.92135e-59	1.2953e-54	0.858585	0.375	0.276	0.099	TCR-low T
MTR	7.84991e-59	2.0661e-54	0.899436	0.318	0.218	0.1	TCR-low T
SCAF8	8.69246e-59	2.28786e-54	0.877962	0.389	0.294	0.095	TCR-low T
ESYT2	8.80471e-59	2.3174e-54	0.664415	0.578	0.506	0.072	TCR-low T
ASCC3	1.46266e-58	3.84973e-54	0.915283	0.365	0.267	0.098	TCR-low T
HIVEP2	2.71784e-58	7.15335e-54	0.87277	0.465	0.383	0.082	TCR-low T
ZFC3H1	2.93568e-58	7.72672e-54	0.833938	0.391	0.294	0.097	TCR-low T
PUM2	3.23945e-58	8.52623e-54	0.722455	0.535	0.466	0.069	TCR-low T
TNRC6C	4.05949e-58	1.06846e-53	0.690003	0.552	0.477	0.075	TCR-low T
TASOR2	5.48714e-58	1.44421e-53	0.950229	0.327	0.23	0.097	TCR-low T
PLEKHA2	9.18505e-58	2.41751e-53	0.755596	0.521	0.447	0.074	TCR-low T
EFR3A	1.31784e-57	3.46854e-53	0.863112	0.362	0.262	0.1	TCR-low T
NFAT5	1.94041e-57	5.10716e-53	0.94041	0.336	0.241	0.095	TCR-low T
ARFGEF2	4.1894e-56	1.10265e-51	0.950185	0.309	0.216	0.093	TCR-low T
PIAS1	1.05295e-55	2.77137e-51	0.591336	0.599	0.503	0.096	TCR-low T
TAF15	1.26951e-54	3.34135e-50	0.818916	0.471	0.398	0.073	TCR-low T
SESN3	1.93611e-54	5.09585e-50	0.924238	0.503	0.424	0.079	TCR-low T
REPS1	6.45897e-54	1.7e-49	0.939068	0.3	0.209	0.091	TCR-low T
FNBP4	1.11968e-53	2.947e-49	0.561007	0.599	0.518	0.081	TCR-low T
CUL5	5.85115e-53	1.54002e-48	0.85399	0.34	0.246	0.094	TCR-low T
INO80D	7.03073e-53	1.85049e-48	0.776604	0.354	0.256	0.098	TCR-low T
PDS5A	9.26585e-53	2.43877e-48	0.768817	0.473	0.4	0.073	TCR-low T
RAB8B	9.78086e-53	2.57432e-48	0.790751	0.453	0.376	0.077	TCR-low T
ANKRD12	4.08841e-52	1.07607e-47	0.416965	0.843	0.745	0.098	TCR-low T
GRAP2	4.5807e-52	1.20564e-47	1.06268	0.373	0.292	0.081	TCR-low T
NLRP1	1.05679e-51	2.78147e-47	0.750938	0.49	0.422	0.068	TCR-low T
MAP3K2	1.43795e-51	3.78467e-47	0.723577	0.483	0.4	0.083	TCR-low T
USP24	2.68856e-51	7.07628e-47	0.783319	0.365	0.27	0.095	TCR-low T
SCAF11	4.26939e-51	1.1237e-46	0.454888	0.719	0.62	0.099	TCR-low T
ARHGAP26	6.40643e-50	1.68617e-45	0.937827	0.375	0.291	0.084	TCR-low T
FOXJ3	7.45504e-50	1.96217e-45	0.924303	0.379	0.299	0.08	TCR-low T
MPP7	4.28371e-49	1.12747e-44	0.9126	0.37	0.289	0.081	TCR-low T
PPP2R5C	4.36556e-49	1.14901e-44	0.385593	0.891	0.819	0.072	TCR-low T
SENP6	4.65996e-49	1.2265e-44	0.678233	0.503	0.426	0.077	TCR-low T
PDE4D	1.25446e-48	3.30174e-44	0.591929	0.633	0.524	0.109	TCR-low T
PRKX	2.42783e-48	6.39005e-44	0.710459	0.571	0.502	0.069	TCR-low T
MACF1	6.26962e-48	1.65016e-43	0.411627	0.743	0.647	0.096	TCR-low T
ARID5B	1.03315e-47	2.71925e-43	0.617643	0.551	0.466	0.085	TCR-low T
RC3H2	1.34126e-47	3.5302e-43	0.882027	0.304	0.218	0.086	TCR-low T
FAM133B	3.82758e-47	1.00742e-42	0.670736	0.449	0.365	0.084	TCR-low T
ZFAND6	7.07533e-47	1.86223e-42	0.850161	0.329	0.244	0.085	TCR-low T
RASSF3	1.23739e-46	3.2568e-42	0.934193	0.496	0.46	0.036	TCR-low T
CUX1	2.02318e-46	5.325e-42	0.861075	0.334	0.249	0.085	TCR-low T
KIAA0319L	3.13719e-46	8.25707e-42	0.944193	0.308	0.225	0.083	TCR-low T
PVT1	3.36786e-46	8.8642e-42	0.997084	0.305	0.223	0.082	TCR-low T
TLK1	9.80675e-46	2.58114e-41	0.746628	0.502	0.444	0.058	TCR-low T
REV3L	1.45535e-45	3.83047e-41	0.819915	0.313	0.226	0.087	TCR-low T
AKAP13	1.82574e-45	4.80535e-41	0.386121	0.828	0.741	0.087	TCR-low T
USP25	4.9687e-45	1.30776e-40	0.835904	0.356	0.274	0.082	TCR-low T
FOXO1	8.28054e-45	2.17944e-40	0.825964	0.465	0.401	0.064	TCR-low T
PPP3CC	1.46966e-44	3.86814e-40	0.823966	0.459	0.399	0.06	TCR-low T
PDCD4	1.92442e-44	5.06507e-40	0.486888	0.703	0.63	0.073	TCR-low T
MAPK14	3.08682e-44	8.12451e-40	0.805576	0.356	0.273	0.083	TCR-low T
SETD2	8.21485e-44	2.16215e-39	0.577166	0.546	0.477	0.069	TCR-low T
TMEM87A	1.19852e-43	3.1545e-39	0.794854	0.407	0.331	0.076	TCR-low T
SREK1	4.30733e-43	1.13369e-38	0.680919	0.389	0.303	0.086	TCR-low T
CAMK2D	9.98843e-43	2.62896e-38	0.787504	0.408	0.331	0.077	TCR-low T
CCDC18-AS1	1.29693e-42	3.41353e-38	0.818862	0.342	0.26	0.082	TCR-low T
CCDC7	1.43895e-42	3.78733e-38	1.09375	0.318	0.246	0.072	TCR-low T
JPX	2.324e-42	6.11676e-38	0.815071	0.353	0.274	0.079	TCR-low T
CHD6	5.4535e-42	1.43536e-37	0.781411	0.402	0.326	0.076	TCR-low T
MSI2	4.24094e-41	1.11621e-36	0.655594	0.496	0.424	0.072	TCR-low T
TSPOAP1-AS1	5.94233e-41	1.56402e-36	0.813268	0.336	0.256	0.08	TCR-low T
ASAP1	1.45408e-40	3.82713e-36	0.949855	0.331	0.258	0.073	TCR-low T
XIST	2.36599e-40	6.2273e-36	0.29647	0.88	0.776	0.104	TCR-low T
CDK13	2.9751e-40	7.83048e-36	0.64253	0.53	0.48	0.05	TCR-low T
SYPL1	3.19364e-40	8.40566e-36	0.898663	0.407	0.344	0.063	TCR-low T
SEPTIN6	5.12603e-40	1.34917e-35	0.420699	0.797	0.735	0.062	TCR-low T
RERE	5.31202e-40	1.39812e-35	0.874982	0.391	0.324	0.067	TCR-low T
UBE3C	6.74768e-40	1.77599e-35	0.869508	0.301	0.225	0.076	TCR-low T
PICALM	8.84884e-40	2.32902e-35	0.729592	0.438	0.369	0.069	TCR-low T
PPP1R12A	1.58491e-39	4.17149e-35	0.460417	0.635	0.545	0.09	TCR-low T
DYRK1A	1.90417e-39	5.01178e-35	0.700652	0.46	0.399	0.061	TCR-low T
RFTN1	2.29006e-39	6.02744e-35	0.794044	0.382	0.308	0.074	TCR-low T
CNOT4	2.39517e-39	6.30409e-35	0.74427	0.328	0.245	0.083	TCR-low T
ROCK1	2.92438e-39	7.69697e-35	0.485495	0.593	0.517	0.076	TCR-low T
CSGALNACT1	5.56291e-39	1.46416e-34	0.960194	0.349	0.281	0.068	TCR-low T
PNISR	7.30445e-39	1.92253e-34	0.343035	0.8	0.72	0.08	TCR-low T
ATP2B1	7.63266e-39	2.00892e-34	0.597338	0.532	0.46	0.072	TCR-low T
RB1CC1	9.00064e-39	2.36897e-34	0.588507	0.475	0.399	0.076	TCR-low T
ILKAP	1.38393e-38	3.64251e-34	0.7266	0.308	0.229	0.079	TCR-low T
ANKIB1	1.51345e-38	3.98341e-34	0.865334	0.339	0.268	0.071	TCR-low T
RNF19A	2.87721e-38	7.57282e-34	0.771856	0.472	0.412	0.06	TCR-low T
FBXW7	1.71602e-37	4.51656e-33	0.775198	0.419	0.352	0.067	TCR-low T
SLC38A1	3.58555e-37	9.43717e-33	0.384335	0.856	0.797	0.059	TCR-low T
LUC7L	4.60472e-37	1.21196e-32	0.762533	0.343	0.27	0.073	TCR-low T
SUPT6H	6.2346e-37	1.64095e-32	0.749284	0.314	0.237	0.077	TCR-low T
SRRM2	7.4143e-36	1.95144e-31	0.32666	0.793	0.733	0.06	TCR-low T
NOP58	1.39153e-35	3.66251e-31	0.489581	0.596	0.539	0.057	TCR-low T
ATRX	2.7785e-35	7.31302e-31	0.343012	0.758	0.663	0.095	TCR-low T
XPO6	6.16725e-35	1.62322e-30	0.680975	0.477	0.43	0.047	TCR-low T
DOCK11	8.44433e-35	2.22255e-30	0.692553	0.486	0.441	0.045	TCR-low T
NCOA1	1.91998e-34	5.05338e-30	0.737215	0.458	0.408	0.05	TCR-low T
MARCHF6	2.94332e-34	7.74683e-30	0.627014	0.472	0.416	0.056	TCR-low T
SND1	4.21114e-34	1.10837e-29	0.785636	0.329	0.258	0.071	TCR-low T
GOLGB1	4.2371e-34	1.1152e-29	0.652536	0.433	0.364	0.069	TCR-low T
NEMF	4.87584e-34	1.28332e-29	0.628051	0.448	0.382	0.066	TCR-low T
ZMYM2	5.67366e-34	1.49331e-29	0.715792	0.387	0.32	0.067	TCR-low T
METTL16	5.97002e-34	1.57131e-29	0.821439	0.306	0.236	0.07	TCR-low T
GIGYF2	6.97113e-34	1.8348e-29	0.775588	0.321	0.249	0.072	TCR-low T
SECISBP2	8.08133e-34	2.12701e-29	0.618623	0.381	0.305	0.076	TCR-low T
GCC2	8.74089e-34	2.3006e-29	0.334295	0.714	0.618	0.096	TCR-low T
MACO1	5.1139e-33	1.34598e-28	0.757988	0.32	0.249	0.071	TCR-low T
STXBP5	8.68489e-33	2.28586e-28	0.803113	0.312	0.243	0.069	TCR-low T
CEP85L	2.14352e-32	5.64174e-28	0.604683	0.506	0.454	0.052	TCR-low T
PARP4	7.82804e-32	2.06034e-27	0.742511	0.309	0.241	0.068	TCR-low T
TMC8	8.59149e-32	2.26128e-27	0.4053	0.664	0.612	0.052	TCR-low T
RNF213	2.23866e-31	5.89214e-27	0.289256	0.796	0.724	0.072	TCR-low T
WDR33	2.3627e-31	6.21863e-27	0.665359	0.383	0.318	0.065	TCR-low T
SORL1	3.26396e-31	8.59076e-27	0.411839	0.724	0.672	0.052	TCR-low T
NFX1	3.72801e-31	9.81212e-27	0.815617	0.318	0.254	0.064	TCR-low T
PELI1	6.37515e-31	1.67794e-26	0.797924	0.324	0.256	0.068	TCR-low T
TCF25	8.11322e-30	2.1354e-25	0.599927	0.469	0.42	0.049	TCR-low T
CENPC	1.07277e-29	2.82353e-25	0.596959	0.408	0.345	0.063	TCR-low T
PTPRJ	1.50447e-29	3.95977e-25	0.817105	0.373	0.319	0.054	TCR-low T
TANK	1.51527e-29	3.98819e-25	0.875987	0.313	0.255	0.058	TCR-low T
GPBP1	3.26921e-29	8.60457e-25	0.456396	0.622	0.558	0.064	TCR-low T
FHIT	3.94018e-29	1.03706e-24	1.25519	0.33	0.282	0.048	TCR-low T
MBNL1	4.70948e-29	1.23953e-24	0.328785	0.963	0.953	0.01	TCR-low T
HECTD1	6.21799e-29	1.63657e-24	0.625813	0.381	0.317	0.064	TCR-low T
NLRC5	7.11349e-29	1.87227e-24	0.637606	0.46	0.423	0.037	TCR-low T
EPC2	1.36673e-28	3.59722e-24	0.701907	0.354	0.294	0.06	TCR-low T
SCLT1	1.71166e-28	4.5051e-24	0.981421	0.305	0.25	0.055	TCR-low T
CCNH	2.19832e-28	5.78598e-24	0.720594	0.39	0.333	0.057	TCR-low T
RNF115	3.72518e-28	9.80467e-24	0.75907	0.321	0.26	0.061	TCR-low T
SLC2A3	3.79689e-28	9.99342e-24	0.428178	0.735	0.674	0.061	TCR-low T
CYRIB	8.78112e-28	2.31119e-23	0.706679	0.463	0.429	0.034	TCR-low T
TBC1D15	9.78361e-28	2.57505e-23	0.628463	0.407	0.349	0.058	TCR-low T
BTAF1	1.18937e-27	3.13043e-23	0.66538	0.31	0.244	0.066	TCR-low T
CUL4A	1.34843e-27	3.54907e-23	0.716521	0.302	0.239	0.063	TCR-low T
AGO3	1.67884e-27	4.41871e-23	0.71187	0.316	0.252	0.064	TCR-low T
NFATC3	1.73041e-27	4.55444e-23	0.760036	0.444	0.409	0.035	TCR-low T
ASXL1	2.64654e-27	6.96569e-23	0.732562	0.366	0.309	0.057	TCR-low T
PRPF4B	3.4106e-27	8.97671e-23	0.492276	0.523	0.481	0.042	TCR-low T
GATAD2B	3.53043e-27	9.29209e-23	0.598214	0.482	0.439	0.043	TCR-low T
ZNF451	3.6821e-27	9.6913e-23	0.653569	0.344	0.28	0.064	TCR-low T
DDHD1	8.94392e-27	2.35404e-22	0.626169	0.302	0.235	0.067	TCR-low T
VPS37B	1.33284e-26	3.50804e-22	0.737022	0.377	0.324	0.053	TCR-low T
SAMSN1	2.26678e-26	5.96617e-22	0.684533	0.412	0.361	0.051	TCR-low T
RASGRP1	3.00891e-26	7.91945e-22	0.45175	0.698	0.636	0.062	TCR-low T
RAP1GAP2	7.07839e-26	1.86303e-21	0.852935	0.312	0.255	0.057	TCR-low T
RAPGEF1	8.81656e-26	2.32052e-21	0.738884	0.426	0.389	0.037	TCR-low T
HELZ	9.10172e-26	2.39557e-21	0.580923	0.459	0.41	0.049	TCR-low T
CELF1	1.5813e-25	4.16198e-21	0.552649	0.426	0.371	0.055	TCR-low T
PRKAR2A	2.18168e-25	5.74218e-21	0.757569	0.331	0.275	0.056	TCR-low T
CCAR1	7.82536e-25	2.05963e-20	0.503342	0.443	0.388	0.055	TCR-low T
SCML4	1.81787e-24	4.78465e-20	0.763741	0.365	0.316	0.049	TCR-low T
ZNF33A	3.83386e-24	1.00907e-19	0.66084	0.344	0.288	0.056	TCR-low T
ADNP	4.91496e-24	1.29362e-19	0.715921	0.325	0.268	0.057	TCR-low T
THEMIS	5.74686e-23	1.51257e-18	0.827663	0.415	0.386	0.029	TCR-low T
CAPZA1	7.47778e-23	1.96815e-18	0.456867	0.544	0.506	0.038	TCR-low T
BRWD1	1.35987e-22	3.57917e-18	0.549551	0.442	0.401	0.041	TCR-low T
STK10	2.70578e-22	7.12162e-18	0.488934	0.559	0.535	0.024	TCR-low T
USP9X	2.85412e-22	7.51205e-18	0.537338	0.43	0.386	0.044	TCR-low T
UBE2B	7.54178e-22	1.985e-17	0.618964	0.402	0.36	0.042	TCR-low T
ZDHHC20	3.56364e-21	9.3795e-17	0.707849	0.379	0.342	0.037	TCR-low T
MAP3K3	5.85183e-21	1.5402e-16	0.693088	0.31	0.262	0.048	TCR-low T
AHCTF1	7.64867e-21	2.01313e-16	0.562354	0.326	0.271	0.055	TCR-low T
STIM1	9.73349e-21	2.56185e-16	0.691958	0.427	0.402	0.025	TCR-low T
SNRNP70	1.47057e-20	3.87054e-16	0.606531	0.369	0.326	0.043	TCR-low T
DYNC1H1	3.66496e-20	9.64618e-16	0.609731	0.378	0.334	0.044	TCR-low T
BOD1L1	1.25221e-19	3.29583e-15	0.43836	0.496	0.45	0.046	TCR-low T
FBXO33	1.85971e-19	4.89476e-15	0.713391	0.351	0.312	0.039	TCR-low T
BDP1	2.10662e-19	5.54461e-15	0.483975	0.424	0.378	0.046	TCR-low T
FAM177A1	2.13015e-19	5.60657e-15	0.67892	0.348	0.306	0.042	TCR-low T
TRRAP	7.40341e-19	1.94858e-14	0.594425	0.309	0.259	0.05	TCR-low T
SOS1	8.55059e-19	2.25052e-14	0.597371	0.412	0.378	0.034	TCR-low T
PSMA1	1.81043e-18	4.76506e-14	0.764853	0.387	0.361	0.026	TCR-low T
PUM1	3.79541e-18	9.98951e-14	0.498602	0.496	0.472	0.024	TCR-low T
PRDM2	7.79423e-18	2.05144e-13	0.466955	0.506	0.479	0.027	TCR-low T
SOS2	8.88222e-18	2.3378e-13	0.59545	0.348	0.301	0.047	TCR-low T
PRKDC	3.67023e-17	9.66004e-13	0.557869	0.35	0.305	0.045	TCR-low T
USP8	4.35018e-17	1.14497e-12	0.486834	0.351	0.302	0.049	TCR-low T
MYO9B	4.95263e-17	1.30353e-12	0.594127	0.357	0.319	0.038	TCR-low T
KLHL24	1.65238e-16	4.34906e-12	0.538616	0.401	0.363	0.038	TCR-low T
VPS13C	1.76664e-16	4.6498e-12	0.367769	0.537	0.504	0.033	TCR-low T
MAN2A1	2.56227e-16	6.74389e-12	0.589299	0.378	0.341	0.037	TCR-low T
LONP2	2.87375e-16	7.56371e-12	0.699145	0.302	0.261	0.041	TCR-low T
ZNF609	5.39928e-16	1.42109e-11	0.721611	0.398	0.377	0.021	TCR-low T
CHIC2	9.58309e-16	2.52227e-11	0.62789	0.314	0.274	0.04	TCR-low T
ITGA4	1.47208e-15	3.87452e-11	0.324428	0.678	0.624	0.054	TCR-low T
PIK3CD	2.48591e-15	6.54292e-11	0.698359	0.415	0.4	0.015	TCR-low T
RBM5	5.44578e-15	1.43333e-10	0.486488	0.394	0.358	0.036	TCR-low T
SP100	7.26674e-15	1.9126e-10	0.296857	0.679	0.625	0.054	TCR-low T
PPHLN1	9.27762e-15	2.44187e-10	0.611935	0.363	0.331	0.032	TCR-low T
SYAP1	1.65503e-14	4.35605e-10	0.550051	0.431	0.407	0.024	TCR-low T
ZNF148	3.93689e-14	1.03619e-09	0.607403	0.376	0.346	0.03	TCR-low T
PTPN4	6.14598e-14	1.61762e-09	0.508581	0.485	0.473	0.012	TCR-low T
GSPT1	7.70739e-14	2.02858e-09	0.539683	0.449	0.435	0.014	TCR-low T
FAM13B	1.19362e-13	3.1416e-09	0.66519	0.302	0.268	0.034	TCR-low T
SUCLG2	1.37936e-13	3.63049e-09	0.589804	0.416	0.394	0.022	TCR-low T
R3HDM2	2.81605e-13	7.41184e-09	0.663647	0.417	0.404	0.013	TCR-low T
TMOD3	6.65481e-13	1.75155e-08	0.5752	0.359	0.33	0.029	TCR-low T
CD28	7.06891e-13	1.86054e-08	0.581546	0.391	0.373	0.018	TCR-low T
GNAQ	7.28548e-13	1.91754e-08	0.590337	0.361	0.33	0.031	TCR-low T
INPP4A	8.49626e-13	2.23622e-08	0.589558	0.407	0.39	0.017	TCR-low T
TLK2	1.61169e-12	4.24197e-08	0.520902	0.3	0.261	0.039	TCR-low T
TRA2A	1.63011e-12	4.29045e-08	0.435388	0.455	0.437	0.018	TCR-low T
AOAH	2.08736e-12	5.49393e-08	0.898471	0.344	0.323	0.021	TCR-low T
RANBP2	2.61793e-12	6.89039e-08	0.496901	0.357	0.323	0.034	TCR-low T
STK39	3.86243e-12	1.01659e-07	0.523399	0.318	0.282	0.036	TCR-low T
TRIP12	3.95029e-12	1.03972e-07	0.472943	0.394	0.363	0.031	TCR-low T
ITPKB	3.98633e-12	1.0492e-07	0.492531	0.522	0.519	0.003	TCR-low T
SENP7	4.47634e-12	1.17817e-07	0.504309	0.32	0.281	0.039	TCR-low T
DHX36	4.69769e-12	1.23643e-07	0.478916	0.418	0.397	0.021	TCR-low T
SETD5	9.16122e-12	2.41123e-07	0.536329	0.344	0.313	0.031	TCR-low T
CSNK1A1	1.36116e-11	3.58257e-07	0.547638	0.344	0.316	0.028	TCR-low T
AKNA	1.57654e-11	4.14944e-07	0.338988	0.654	0.627	0.027	TCR-low T
TOP1	1.58569e-11	4.17354e-07	0.451727	0.405	0.375	0.03	TCR-low T
RC3H1	2.09787e-11	5.5216e-07	0.547956	0.32	0.287	0.033	TCR-low T
TXK	2.14547e-11	5.64686e-07	0.598401	0.433	0.422	0.011	TCR-low T
TCERG1	2.55684e-11	6.72959e-07	0.416712	0.39	0.354	0.036	TCR-low T
STAT5B	4.20131e-11	1.10578e-06	0.448848	0.533	0.53	0.003	TCR-low T
TBL1XR1	5.37823e-11	1.41555e-06	0.614573	0.326	0.298	0.028	TCR-low T
LCOR	1.78947e-10	4.70989e-06	0.462731	0.354	0.323	0.031	TCR-low T
TRIM33	1.93791e-10	5.10058e-06	0.379681	0.398	0.367	0.031	TCR-low T
TNKS2	2.52317e-10	6.64097e-06	0.47239	0.382	0.356	0.026	TCR-low T
EZR	3.02545e-10	7.96298e-06	0.361657	0.659	0.631	0.028	TCR-low T
SYNE1	3.83706e-10	1.00992e-05	0.296783	0.588	0.542	0.046	TCR-low T
PLCL2	4.02238e-10	1.05869e-05	0.58493	0.409	0.401	0.008	TCR-low T
RAB1A	4.65973e-10	1.22644e-05	0.56587	0.354	0.331	0.023	TCR-low T
UBE3A	1.39728e-09	3.67764e-05	0.435155	0.4	0.374	0.026	TCR-low T
UPF2	1.44993e-09	3.81621e-05	0.431008	0.302	0.269	0.033	TCR-low T
MLLT3	1.74258e-09	4.58647e-05	0.58045	0.406	0.399	0.007	TCR-low T
RAP1A	3.64557e-09	9.59513e-05	0.591346	0.52	0.541	-0.021	TCR-low T
RAP1B	5.5911e-09	0.000147158	0.2806	0.635	0.616	0.019	TCR-low T
ZFR	6.85274e-09	0.000180364	0.464843	0.404	0.385	0.019	TCR-low T
RIF1	6.91262e-09	0.00018194	0.401348	0.33	0.3	0.03	TCR-low T
CNST	8.33492e-09	0.000219375	0.485217	0.355	0.334	0.021	TCR-low T
FLI1	9.92218e-09	0.000261152	0.585792	0.357	0.344	0.013	TCR-low T
STAU1	1.9406e-08	0.000510766	0.559374	0.332	0.31	0.022	TCR-low T
MARCHF7	2.04484e-08	0.000538202	0.499447	0.376	0.363	0.013	TCR-low T
MED15	2.24132e-08	0.000589917	0.496196	0.306	0.282	0.024	TCR-low T
UBE2K	3.02643e-08	0.000796556	0.568537	0.365	0.353	0.012	TCR-low T
DENND6A	5.88423e-08	0.00154873	0.504439	0.344	0.324	0.02	TCR-low T
ATXN7	6.88224e-08	0.0018114	0.363735	0.473	0.467	0.006	TCR-low T
ARHGAP25	8.71402e-08	0.00229353	0.603435	0.39	0.389	0.001	TCR-low T
TMEM245	1.74673e-07	0.00459738	0.480981	0.339	0.32	0.019	TCR-low T
TNFAIP8	1.77501e-07	0.00467182	0.45852	0.547	0.552	-0.005	TCR-low T
SFSWAP	1.78574e-07	0.00470006	0.39689	0.361	0.34	0.021	TCR-low T
GPRIN3	3.68484e-07	0.0096985	0.466759	0.445	0.441	0.004	TCR-low T
KAT6B	4.0919e-07	0.0107699	0.368163	0.44	0.429	0.011	TCR-low T
TRAPPC10	5.17407e-07	0.0136181	0.451233	0.365	0.351	0.014	TCR-low T
DCP1A	6.53476e-07	0.0171995	0.438431	0.319	0.298	0.021	TCR-low T
PHC3	9.35016e-07	0.0246096	0.439124	0.422	0.42	0.002	TCR-low T
TRPM7	1.01104e-06	0.0266105	0.447593	0.307	0.284	0.023	TCR-low T
RBM33	1.40528e-06	0.036987	0.399413	0.377	0.359	0.018	TCR-low T
NIBAN1	1.57219e-06	0.0413801	0.684839	0.374	0.375	-0.001	TCR-low T
CDK11B	1.97793e-06	0.0520592	0.436996	0.35	0.336	0.014	TCR-low T
TGFB1	2.84507e-06	0.0748823	0.619429	0.439	0.454	-0.015	TCR-low T
YTHDC1	4.32042e-06	0.113713	0.259316	0.526	0.52	0.006	TCR-low T
DNM2	5.52785e-06	0.145493	0.482749	0.374	0.37	0.004	TCR-low T
STK17A	7.0957e-06	0.186759	0.444993	0.375	0.367	0.008	TCR-low T
SH3KBP1	1.48376e-05	0.390526	0.254986	0.672	0.649	0.023	TCR-low T
REL	1.67318e-05	0.440381	0.417866	0.412	0.409	0.003	TCR-low T
SMARCC1	2.04405e-05	0.537994	0.393986	0.439	0.445	-0.006	TCR-low T
MAP4K4	2.76031e-05	0.726512	0.407863	0.436	0.439	-0.003	TCR-low T
SLTM	3.04221e-05	0.800709	0.263314	0.52	0.515	0.005	TCR-low T
PPP4R3B	4.8716e-05	1	0.393535	0.384	0.376	0.008	TCR-low T
RBM26	4.92996e-05	1	0.325214	0.39	0.375	0.015	TCR-low T
PPP3CA	5.95232e-05	1	0.439208	0.351	0.343	0.008	TCR-low T
TM9SF3	7.27542e-05	1	0.43417	0.349	0.345	0.004	TCR-low T
AFF4	7.38083e-05	1	0.350245	0.371	0.361	0.01	TCR-low T
ERN1	0.000104502	1	0.601156	0.303	0.298	0.005	TCR-low T
VOPP1	0.000114243	1	0.345098	0.489	0.49	-0.001	TCR-low T
ANKH	0.000124071	1	0.46179	0.31	0.301	0.009	TCR-low T
DNAJB6	0.000129112	1	0.343595	0.337	0.326	0.011	TCR-low T
RAB2A	0.000140391	1	0.451858	0.413	0.423	-0.01	TCR-low T
PIP4K2A	0.000144303	1	0.269357	0.679	0.66	0.019	TCR-low T
CNTRL	0.000181001	1	0.329299	0.414	0.409	0.005	TCR-low T
LSM14A	0.000248672	1	0.338795	0.524	0.545	-0.021	TCR-low T
ABLIM1	0.000284828	1	0.3293	0.565	0.554	0.011	TCR-low T
SNRK	0.000295872	1	0.421015	0.454	0.477	-0.023	TCR-low T
ST3GAL1	0.000524458	1	0.344023	0.47	0.484	-0.014	TCR-low T
ATP1B3	0.000786238	1	0.729401	0.313	0.315	-0.002	TCR-low T
KDM2A	0.00105862	1	0.353659	0.507	0.531	-0.024	TCR-low T
CCDC88C	0.00177532	1	0.27834	0.505	0.526	-0.021	TCR-low T
SMG1	0.00195084	1	0.320462	0.381	0.383	-0.002	TCR-low T
PRPF8	0.00230828	1	0.375284	0.356	0.357	-0.001	TCR-low T
CEP57	0.00256055	1	0.459341	0.305	0.302	0.003	TCR-low T
SFXN1	0.00279581	1	0.455242	0.305	0.299	0.006	TCR-low T
TRERF1	0.00377578	1	0.374118	0.359	0.36	-0.001	TCR-low T
PCGF5	0.00405363	1	0.40747	0.416	0.435	-0.019	TCR-low T
U2AF1	0.00709212	1	0.339938	0.322	0.318	0.004	TCR-low T
ODF2L	0.00797462	1	0.265877	0.325	0.316	0.009	TCR-low T
ELF2	0.0086085	1	0.368506	0.363	0.368	-0.005	TCR-low T
MED13	0.00909069	1	0.356725	0.37	0.373	-0.003	TCR-low T
GZMB	0	0	4.68921	0.859	0.068	0.791	NK
KLRD1	0	0	3.92882	0.88	0.103	0.777	NK
PRF1	0	0	4.03327	0.924	0.155	0.769	NK
TYROBP	0	0	5.27741	0.786	0.036	0.75	NK
FCGR3A	0	0	5.06516	0.792	0.044	0.748	NK
FGFBP2	0	0	4.19274	0.833	0.085	0.748	NK
NKG7	0	0	3.56532	0.986	0.238	0.748	NK
CST7	0	0	3.1831	0.937	0.201	0.736	NK
GNLY	0	0	4.8217	0.983	0.253	0.73	NK
GZMA	0	0	3.02472	0.873	0.179	0.694	NK
EFHD2	0	0	3.10271	0.94	0.26	0.68	NK
PLEK	0	0	3.24572	0.808	0.137	0.671	NK
CTSW	0	0	3.03412	0.865	0.215	0.65	NK
KLRF1	0	0	4.76702	0.691	0.041	0.65	NK
IL2RB	0	0	3.45249	0.851	0.21	0.641	NK
SPON2	0	0	4.40146	0.706	0.079	0.627	NK
GZMH	0	0	2.95981	0.729	0.104	0.625	NK
CCL4	0	0	3.86049	0.716	0.105	0.611	NK
CCL5	0	0	2.54848	0.941	0.342	0.599	NK
FGR	0	0	3.72799	0.662	0.071	0.591	NK
ZEB2	0	0	2.17524	0.791	0.201	0.59	NK
PRSS23	0	0	3.90548	0.63	0.054	0.576	NK
NCR1	0	0	4.56826	0.581	0.033	0.548	NK
APMAP	0	0	2.58833	0.758	0.211	0.547	NK
S1PR5	0	0	3.74971	0.6	0.06	0.54	NK
SLAMF7	0	0	3.05224	0.627	0.094	0.533	NK
C1orf21	0	0	2.7202	0.621	0.102	0.519	NK
PTPN12	0	0	2.83502	0.646	0.134	0.512	NK
CX3CR1	0	0	3.99038	0.552	0.044	0.508	NK
ADGRG1	0	0	3.69462	0.54	0.051	0.489	NK
HOPX	0	0	3.18864	0.573	0.087	0.486	NK
SH2D1B	0	0	6.212	0.494	0.008	0.486	NK
CEP78	0	0	2.54813	0.634	0.158	0.476	NK
AOAH	0	0	1.6584	0.715	0.25	0.465	NK
F2R	0	0	2.98097	0.551	0.089	0.462	NK
FCER1G	0	0	5.17513	0.487	0.028	0.459	NK
KLRB1	0	0	2.20877	0.586	0.129	0.457	NK
TRDC	0	0	4.10697	0.485	0.028	0.457	NK
TGFBR3	0	0	1.55283	0.762	0.311	0.451	NK
MYO1F	0	0	1.49858	0.789	0.344	0.445	NK
MAP3K8	0	0	2.32115	0.612	0.168	0.444	NK
ACTN4	0	0	1.66168	0.746	0.303	0.443	NK
BHLHE40	0	0	2.15271	0.625	0.186	0.439	NK
ID2	0	0	1.79757	0.84	0.406	0.434	NK
PYHIN1	0	0	1.53436	0.791	0.361	0.43	NK
TBX21	0	0	2.81952	0.515	0.086	0.429	NK
ITGAM	0	0	3.25519	0.473	0.056	0.417	NK
ITGB2	0	0	1.86489	0.853	0.437	0.416	NK
FCRL6	0	0	2.83373	0.487	0.074	0.413	NK
CHST2	0	0	5.35433	0.428	0.017	0.411	NK
TPST2	0	0	2.21982	0.561	0.152	0.409	NK
SPN	0	0	1.73643	0.766	0.36	0.406	NK
METRNL	0	0	2.76717	0.489	0.085	0.404	NK
APOBEC3C	0	0	1.99211	0.595	0.199	0.396	NK
SYNE1	0	0	1.56324	0.88	0.485	0.395	NK
FOSL2	0	0	1.54848	0.736	0.345	0.391	NK
CD63	0	0	2.51585	0.5	0.115	0.385	NK
LYN	0	0	2.21754	0.467	0.086	0.381	NK
MYBL1	0	0	1.60621	0.611	0.233	0.378	NK
RUNX3	0	0	1.87787	0.969	0.594	0.375	NK
RAB27A	0	0	1.50229	0.626	0.263	0.363	NK
IGFBP7	0	0	5.83724	0.369	0.008	0.361	NK
MCTP2	0	0	2.08817	0.489	0.129	0.36	NK
NCAM1	0	0	3.73227	0.384	0.027	0.357	NK
CD81	0	0	1.62404	0.609	0.253	0.356	NK
IFITM2	0	0	1.94031	0.933	0.58	0.353	NK
CD160	0	0	4.34519	0.376	0.025	0.351	NK
CTBP2	0	0	4.00084	0.374	0.024	0.35	NK
TTC38	0	0	3.49294	0.385	0.04	0.345	NK
GNG2	0	0	1.46313	0.861	0.516	0.345	NK
GNPTAB	0	0	1.67935	0.567	0.223	0.344	NK
SSBP3	0	0	1.41176	0.763	0.42	0.343	NK
AUTS2	0	0	1.58469	0.517	0.178	0.339	NK
PTPN18	0	0	1.80861	0.538	0.2	0.338	NK
CD7	0	0	1.58822	0.706	0.368	0.338	NK
ITGAL	0	0	1.47448	0.894	0.556	0.338	NK
IQGAP1	0	0	1.51409	0.869	0.532	0.337	NK
HCST	0	0	1.38708	0.804	0.469	0.335	NK
TNFRSF1B	0	0	1.37486	0.609	0.276	0.333	NK
FLNA	0	0	1.24962	0.753	0.421	0.332	NK
STOM	0	0	1.8296	0.485	0.154	0.331	NK
SAMD3	0	0	1.40261	0.578	0.248	0.33	NK
GK5	0	0	2.48409	0.43	0.102	0.328	NK
ADAM8	0	0	1.84967	0.5	0.173	0.327	NK
LPCAT1	0	0	2.47629	0.415	0.088	0.327	NK
MAPK1	0	0	1.40517	0.644	0.321	0.323	NK
ATP2B4	0	0	1.26585	0.637	0.315	0.322	NK
FUT11	0	0	2.45472	0.415	0.093	0.322	NK
DHRS7	0	0	1.54229	0.585	0.264	0.321	NK
GAS7	0	0	2.96181	0.377	0.057	0.32	NK
PIK3AP1	0	0	2.9524	0.372	0.052	0.32	NK
PRDM1	0	0	1.31791	0.598	0.278	0.32	NK
CTSC	0	0	1.78508	0.499	0.18	0.319	NK
ZBTB16	0	0	2.20028	0.429	0.112	0.317	NK
CD99	0	0	1.11209	0.786	0.472	0.314	NK
HSH2D	0	0	2.11052	0.455	0.141	0.314	NK
GPR65	0	0	1.76477	0.496	0.182	0.314	NK
MIDN	0	0	1.5603	0.524	0.211	0.313	NK
IFITM3	0	0	1.98059	0.48	0.167	0.313	NK
CAPNS1	0	0	1.31201	0.684	0.372	0.312	NK
PPP1R18	0	0	1.54636	0.543	0.231	0.312	NK
CD300A	0	0	3.24818	0.355	0.043	0.312	NK
IGF2R	0	0	1.47071	0.584	0.274	0.31	NK
C12orf75	0	0	1.8473	0.448	0.14	0.308	NK
GFOD1	0	0	3.8629	0.334	0.026	0.308	NK
CMC1	0	0	2.03236	0.426	0.119	0.307	NK
RASSF1	0	0	1.57483	0.506	0.2	0.306	NK
PTGDR	0	0	3.59651	0.333	0.032	0.301	NK
TFDP2	0	0	1.28089	0.549	0.249	0.3	NK
SH2D2A	0	0	1.76402	0.457	0.158	0.299	NK
GSAP	0	0	2.07695	0.427	0.128	0.299	NK
PLAC8	0	0	1.23239	0.669	0.372	0.297	NK
LASP1	0	0	1.64928	0.481	0.185	0.296	NK
APOL6	0	0	1.32804	0.632	0.337	0.295	NK
KIR2DS4	0	0	5.01009	0.303	0.013	0.29	NK
CXXC5	0	0	4.20106	0.307	0.02	0.287	NK
JAZF1	0	0	1.51927	0.439	0.153	0.286	NK
SLC15A4	0	0	2.55629	0.355	0.069	0.286	NK
CHST12	0	0	2.1133	0.383	0.098	0.285	NK
RAB29	0	0	1.517	0.494	0.209	0.285	NK
PREX1	0	0	1.14094	0.625	0.341	0.284	NK
PRR5L	0	0	2.35028	0.362	0.079	0.283	NK
HIPK2	0	0	1.40558	0.547	0.267	0.28	NK
ITGAX	0	0	3.71492	0.305	0.026	0.279	NK
GZMM	0	0	1.70007	0.431	0.153	0.278	NK
ABHD2	0	0	1.57939	0.465	0.188	0.277	NK
GSTP1	0	0	1.57701	0.463	0.186	0.277	NK
RAP1GAP2	0	0	1.22633	0.497	0.22	0.277	NK
PSAP	0	0	1.17745	0.699	0.422	0.277	NK
CYBA	0	0	1.30849	0.515	0.239	0.276	NK
PTPRE	0	0	1.7308	0.425	0.152	0.273	NK
ARPC5L	0	0	1.68955	0.434	0.163	0.271	NK
SLA2	0	0	1.6238	0.451	0.182	0.269	NK
SLFN13	0	0	2.09035	0.384	0.115	0.269	NK
CAP1	0	0	1.09474	0.762	0.494	0.268	NK
VAV3	0	0	1.55448	0.407	0.139	0.268	NK
GSE1	0	0	1.76584	0.397	0.13	0.267	NK
UBB	0	0	1.09889	0.767	0.501	0.266	NK
HLA-DPA1	0	0	1.36683	0.446	0.181	0.265	NK
MAFF	0	0	2.49822	0.35	0.086	0.264	NK
THEMIS2	0	0	2.41402	0.356	0.092	0.264	NK
TLN1	0	0	1.15567	0.778	0.514	0.264	NK
APOBEC3G	0	0	2.11451	0.366	0.103	0.263	NK
IRF1	0	0	1.15623	0.833	0.57	0.263	NK
MSN	0	0	1.35458	0.901	0.638	0.263	NK
FURIN	0	0	1.77767	0.405	0.143	0.262	NK
TSPOAP1	0	0	2.46496	0.326	0.067	0.259	NK
FCRL3	0	0	2.19429	0.332	0.074	0.258	NK
ARF6	0	0	1.008	0.779	0.523	0.256	NK
ITPRIP	0	0	1.58725	0.422	0.167	0.255	NK
RGS2	0	0	1.66924	0.407	0.162	0.245	NK
EOMES	0	0	2.43316	0.302	0.059	0.243	NK
MBP	0	0	1.00084	0.826	0.586	0.24	NK
LCP1	0	0	1.33243	0.944	0.706	0.238	NK
SMAD7	0	0	1.52975	0.376	0.138	0.238	NK
USP28	0	0	2.18367	0.309	0.074	0.235	NK
CTSD	0	0	2.12123	0.318	0.085	0.233	NK
LITAF	0	0	1.11029	0.898	0.666	0.232	NK
PIP4K2A	0	0	0.953779	0.857	0.626	0.231	NK
AHNAK	0	0	0.659983	0.917	0.687	0.23	NK
LLGL2	0	0	1.83547	0.33	0.103	0.227	NK
CAST	0	0	0.936556	0.83	0.608	0.222	NK
RHOQ	0	0	1.86327	0.303	0.093	0.21	NK
CD74	0	0	1.05106	0.876	0.672	0.204	NK
GNAI2	0	0	0.88939	0.851	0.651	0.2	NK
RAC2	0	0	1.10813	0.939	0.759	0.18	NK
PTP4A2	0	0	0.848951	0.898	0.734	0.164	NK
SUN2	0	0	0.871588	0.904	0.74	0.164	NK
IL2RG	0	0	0.836858	0.896	0.738	0.158	NK
ZFP36	0	0	1.0287	0.935	0.779	0.156	NK
ARPC2	0	0	1.06252	0.947	0.799	0.148	NK
TPM3	0	0	0.78669	0.904	0.758	0.146	NK
SRGN	0	0	0.890538	0.956	0.818	0.138	NK
SH3BGRL3	0	0	0.87075	0.961	0.825	0.136	NK
ACTR2	0	0	0.820494	0.88	0.746	0.134	NK
ARL4C	0	0	1.07216	0.977	0.86	0.117	NK
PFN1	0	0	1.17678	0.984	0.887	0.097	NK
CFL1	0	0	1.01782	0.987	0.909	0.078	NK
YWHAZ	0	0	0.669937	0.962	0.888	0.074	NK
CALM1	0	0	0.749845	0.983	0.92	0.063	NK
ACTB	0	0	0.952261	0.994	0.962	0.032	NK
HLA-C	0	0	0.978891	0.999	0.984	0.015	NK
HLA-E	0	0	0.689455	0.998	0.988	0.01	NK
HLA-B	0	0	0.782913	1	0.992	0.008	NK
B2M	0	0	0.736878	1	0.994	0.006	NK
HLA-A	0	0	0.731075	1	0.996	0.004	NK
MT-CO1	0	0	0.462705	1	1	0	NK
VASP	6.47331e-305	1.70377e-300	1.5968	0.397	0.158	0.239	NK
SEPTIN7	7.78843e-305	2.04991e-300	0.867225	0.842	0.656	0.186	NK
ENSG00000290574	2.66276e-304	7.00839e-300	1.01652	0.753	0.537	0.216	NK
LGALS1	4.55978e-304	1.20013e-299	1.50725	0.373	0.137	0.236	NK
DUSP2	4.65285e-304	1.22463e-299	0.987391	0.7	0.425	0.275	NK
IER2	4.70452e-300	1.23823e-295	1.12227	0.695	0.435	0.26	NK
H3-3B	7.21454e-300	1.89887e-295	0.666186	0.945	0.853	0.092	NK
CDC42SE1	1.06448e-297	2.80172e-293	0.736287	0.898	0.778	0.12	NK
SYNE2	1.24374e-293	3.27352e-289	0.683029	0.92	0.766	0.154	NK
ARPC5	2.83143e-290	7.45232e-286	1.10685	0.661	0.396	0.265	NK
EIF4G3	1.40625e-288	3.70125e-284	1.26719	0.486	0.225	0.261	NK
MAPRE2	6.04859e-287	1.59199e-282	1.14135	0.628	0.36	0.268	NK
PTPRC	7.18048e-287	1.8899e-282	0.460068	0.998	0.99	0.008	NK
CDK2AP2	2.79012e-286	7.3436e-282	1.62527	0.371	0.145	0.226	NK
ELF4	5.91987e-283	1.55811e-278	1.6785	0.324	0.114	0.21	NK
CLIC1	1.25574e-282	3.3051e-278	1.68907	0.326	0.116	0.21	NK
LINC01871	3.07466e-282	8.0925e-278	1.45946	0.359	0.133	0.226	NK
PDIA3	2.70711e-278	7.12513e-274	0.996279	0.709	0.468	0.241	NK
SLC9A3R1	1.1294e-277	2.97258e-273	1.40919	0.426	0.187	0.239	NK
MTSS1	2.36002e-273	6.21156e-269	1.67179	0.308	0.106	0.202	NK
ABHD17A	1.01175e-271	2.66291e-267	1.67053	0.318	0.113	0.205	NK
CD247	4.42529e-271	1.16474e-266	0.821578	0.831	0.595	0.236	NK
SBK1	3.21949e-268	8.4737e-264	1.58181	0.352	0.136	0.216	NK
MAN1A1	3.7179e-268	9.78551e-264	1.35479	0.354	0.133	0.221	NK
TPI1	6.50793e-267	1.71289e-262	1.16999	0.556	0.302	0.254	NK
DSTN	2.17978e-265	5.73717e-261	1.3169	0.473	0.227	0.246	NK
PPP2R5C	7.0055e-265	1.84385e-260	0.644579	0.93	0.813	0.117	NK
BTN3A2	5.40568e-263	1.42277e-258	1.06038	0.644	0.394	0.25	NK
MOB3A	1.19707e-262	3.15069e-258	1.3633	0.425	0.19	0.235	NK
LSP1	1.40986e-262	3.71074e-258	0.906049	0.737	0.499	0.238	NK
ALOX5AP	2.42636e-262	6.38617e-258	1.46838	0.41	0.181	0.229	NK
SYTL2	1.30827e-261	3.44335e-257	1.35287	0.402	0.17	0.232	NK
RAB1B	1.60056e-261	4.21267e-257	1.33143	0.451	0.212	0.239	NK
AKNA	2.25017e-261	5.92245e-257	0.812071	0.804	0.598	0.206	NK
PXN	3.20964e-261	8.44777e-257	0.963041	0.662	0.406	0.256	NK
TRG-AS1	7.22588e-261	1.90185e-256	1.62755	0.353	0.14	0.213	NK
RAP2B	1.51233e-260	3.98044e-256	1.21187	0.526	0.276	0.25	NK
HLA-DRB1	1.80607e-258	4.75357e-254	1.21654	0.435	0.193	0.242	NK
RAP1B	2.50175e-257	6.58462e-253	0.812231	0.796	0.585	0.211	NK
BZW1	5.08115e-255	1.33736e-250	1.12662	0.577	0.33	0.247	NK
CDC42EP3	3.43816e-252	9.04925e-248	1.42816	0.366	0.149	0.217	NK
CMIP	9.14141e-252	2.40602e-247	0.980424	0.616	0.357	0.259	NK
GLIPR2	1.04233e-250	2.74342e-246	1.51962	0.335	0.129	0.206	NK
CEBPB	1.39383e-249	3.66857e-245	1.48513	0.364	0.151	0.213	NK
BSG	6.92839e-249	1.82355e-244	1.3522	0.416	0.188	0.228	NK
RRBP1	1.66827e-248	4.39088e-244	1.56615	0.33	0.127	0.203	NK
CYRIB	3.34913e-245	8.8149e-241	0.891092	0.654	0.393	0.261	NK
PTPN22	9.91917e-245	2.61073e-240	1.12725	0.483	0.238	0.245	NK
MEX3C	4.27671e-244	1.12563e-239	1.57514	0.33	0.129	0.201	NK
VCL	5.02394e-244	1.3223e-239	1.45695	0.347	0.139	0.208	NK
LPGAT1	2.16197e-241	5.69031e-237	1.34178	0.399	0.177	0.222	NK
PRKAR1A	4.03188e-241	1.06119e-236	1.24493	0.475	0.242	0.233	NK
MAP1LC3B	1.7092e-238	4.49861e-234	1.07351	0.557	0.313	0.244	NK
CALR	1.90278e-236	5.00812e-232	0.943956	0.765	0.587	0.178	NK
IKZF3	7.48679e-236	1.97052e-231	0.899518	0.733	0.515	0.218	NK
HLA-DPB1	2.78124e-235	7.32022e-231	1.16483	0.444	0.21	0.234	NK
OSTF1	3.89782e-235	1.02591e-230	1.37695	0.358	0.149	0.209	NK
TPP1	4.06718e-235	1.07048e-230	1.16728	0.517	0.281	0.236	NK
ADCY7	2.52006e-233	6.63279e-229	1.28706	0.421	0.199	0.222	NK
UHMK1	6.47764e-232	1.70491e-227	0.932578	0.687	0.462	0.225	NK
TES	1.17662e-228	3.09686e-224	1.07522	0.563	0.326	0.237	NK
TSEN54	2.87638e-228	7.57062e-224	1.21694	0.428	0.203	0.225	NK
CPT1A	3.12962e-226	8.23715e-222	1.4538	0.34	0.14	0.2	NK
RHOA	3.79592e-226	9.99085e-222	0.804153	0.759	0.558	0.201	NK
DBI	1.34382e-225	3.53695e-221	1.34295	0.403	0.189	0.214	NK
ARPC4	1.18003e-224	3.10584e-220	1.16234	0.498	0.269	0.229	NK
APLP2	1.49168e-224	3.9261e-220	1.40544	0.372	0.166	0.206	NK
IFNGR1	3.59154e-224	9.45294e-220	1.57547	0.366	0.165	0.201	NK
ZBTB38	7.11382e-223	1.87236e-218	1.05548	0.533	0.294	0.239	NK
ZBTB44	7.61537e-223	2.00436e-218	1.05953	0.552	0.318	0.234	NK
CCDC69	1.40366e-222	3.69443e-218	1.06369	0.544	0.307	0.237	NK
NFATC2	5.68923e-222	1.49741e-217	1.05049	0.537	0.302	0.235	NK
TMX4	1.78717e-220	4.70384e-216	1.03152	0.565	0.328	0.237	NK
PPP1CA	2.58403e-216	6.80118e-212	1.30958	0.384	0.176	0.208	NK
NCALD	1.76024e-215	4.63294e-211	1.04895	0.382	0.166	0.216	NK
S100A4	6.53716e-214	1.72058e-209	0.561462	0.836	0.591	0.245	NK
DIAPH1	5.53842e-212	1.45771e-207	0.81255	0.738	0.541	0.197	NK
CTDSP1	1.11804e-211	2.94269e-207	1.07323	0.522	0.299	0.223	NK
NPC1	3.36241e-211	8.84986e-207	1.22456	0.374	0.167	0.207	NK
FAM53B	1.78994e-206	4.71112e-202	1.4162	0.322	0.135	0.187	NK
TOX	2.72579e-204	7.17427e-200	0.960935	0.331	0.135	0.196	NK
IFI16	5.79102e-204	1.5242e-199	0.914959	0.624	0.393	0.231	NK
SIPA1	3.68535e-202	9.69984e-198	1.31857	0.342	0.15	0.192	NK
MTPN	1.17022e-201	3.08003e-197	0.980088	0.579	0.358	0.221	NK
ENSG00000262202	2.28671e-201	6.01862e-197	1.18319	0.519	0.311	0.208	NK
BIN2	3.41633e-201	8.99179e-197	0.836738	0.687	0.475	0.212	NK
ARAP2	3.45229e-201	9.08642e-197	0.845908	0.623	0.388	0.235	NK
CFLAR	2.8763e-199	7.57042e-195	0.832573	0.733	0.539	0.194	NK
PTPN4	9.05999e-197	2.38459e-192	0.739169	0.675	0.436	0.239	NK
CD164	1.15679e-196	3.04467e-192	1.04106	0.524	0.308	0.216	NK
CD226	2.51024e-196	6.60695e-192	1.1141	0.472	0.256	0.216	NK
SLA	1.76745e-195	4.65194e-191	0.993301	0.573	0.353	0.22	NK
LYST	2.90272e-195	7.63997e-191	1.10821	0.467	0.253	0.214	NK
JAK1	1.97676e-193	5.20284e-189	0.665525	0.863	0.778	0.085	NK
DDIT4	5.62092e-193	1.47943e-188	1.02513	0.516	0.298	0.218	NK
BANF1	6.08036e-193	1.60035e-188	1.2045	0.416	0.213	0.203	NK
TMBIM6	3.92569e-192	1.03324e-187	0.645781	0.846	0.706	0.14	NK
TMSB4X	1.73664e-191	4.57083e-187	0.369482	0.996	0.97	0.026	NK
RIN3	3.89005e-190	1.02386e-185	1.1803	0.404	0.202	0.202	NK
RNF213	1.35329e-188	3.56186e-184	0.638485	0.851	0.715	0.136	NK
MACF1	7.99887e-188	2.1053e-183	0.695183	0.801	0.638	0.163	NK
TAPBP	1.13113e-187	2.97714e-183	0.762111	0.705	0.499	0.206	NK
TRGC2	6.3992e-186	1.68427e-181	0.925202	0.372	0.169	0.203	NK
VPS26B	2.34415e-185	6.1698e-181	1.2636	0.353	0.165	0.188	NK
ADD1	2.76597e-185	7.28002e-181	0.810182	0.665	0.454	0.211	NK
ADGRE5	4.39576e-185	1.15696e-180	0.800061	0.625	0.402	0.223	NK
DIP2A	4.28419e-184	1.1276e-179	1.02486	0.53	0.318	0.212	NK
BRD2	1.12638e-179	2.96463e-175	0.747756	0.711	0.524	0.187	NK
WIPF1	1.27304e-179	3.35065e-175	0.573154	0.866	0.732	0.134	NK
YWHAQ	2.28913e-176	6.025e-172	0.830161	0.591	0.369	0.222	NK
VPS37B	3.51838e-176	9.26039e-172	0.855341	0.517	0.298	0.219	NK
REL	2.31761e-175	6.09995e-171	0.866605	0.59	0.374	0.216	NK
SH3BP5	7.41101e-175	1.95058e-170	1.05827	0.421	0.221	0.2	NK
ZBTB7A	2.00249e-174	5.27056e-170	0.858295	0.594	0.379	0.215	NK
SAMD9	2.48947e-174	6.5523e-170	1.06008	0.467	0.261	0.206	NK
ANXA6	9.66404e-174	2.54358e-169	0.878814	0.561	0.348	0.213	NK
CAPN15	1.39313e-172	3.66671e-168	1.31317	0.315	0.143	0.172	NK
SET	5.95008e-172	1.56606e-167	0.585016	0.849	0.713	0.136	NK
HSPA5	1.51964e-168	3.99969e-164	0.775648	0.722	0.542	0.18	NK
PTPRJ	7.36222e-167	1.93774e-162	0.796683	0.511	0.293	0.218	NK
ARF1	3.90969e-166	1.02903e-161	0.705536	0.726	0.546	0.18	NK
GLTP	1.29221e-165	3.4011e-161	1.17401	0.34	0.162	0.178	NK
AKT1	1.63364e-165	4.29973e-161	1.20435	0.356	0.177	0.179	NK
MYL6	9.15676e-165	2.41006e-160	0.755245	0.666	0.468	0.198	NK
ANXA2	1.39363e-164	3.66803e-160	0.960637	0.402	0.207	0.195	NK
CTBP1	1.04751e-163	2.75706e-159	1.01816	0.448	0.253	0.195	NK
VAMP8	1.8734e-162	4.93078e-158	0.933638	0.53	0.333	0.197	NK
HSP90B1	2.06986e-162	5.44786e-158	0.711091	0.743	0.575	0.168	NK
SCP2	8.43684e-162	2.22058e-157	0.998163	0.43	0.236	0.194	NK
NCOA1	7.05736e-161	1.8575e-156	0.782829	0.592	0.382	0.21	NK
LAMP1	7.41677e-161	1.95209e-156	0.957998	0.49	0.292	0.198	NK
UTRN	2.33087e-160	6.13486e-156	0.545663	0.844	0.687	0.157	NK
PIK3CG	1.04713e-159	2.75604e-155	1.22774	0.306	0.139	0.167	NK
CLEC2B	1.13637e-159	2.99091e-155	0.943677	0.478	0.281	0.197	NK
KLF13	1.6588e-159	4.36597e-155	0.870893	0.545	0.345	0.2	NK
ARHGAP9	1.26643e-157	3.33324e-153	0.971987	0.486	0.294	0.192	NK
MOB1A	1.35181e-155	3.55796e-151	0.808988	0.6	0.407	0.193	NK
PLEKHA2	1.24562e-154	3.27847e-150	0.703028	0.636	0.426	0.21	NK
ITCH	8.32982e-154	2.19241e-149	1.2266	0.317	0.152	0.165	NK
NFKBIA	2.20732e-152	5.80967e-148	0.792162	0.742	0.611	0.131	NK
CTSS	2.29452e-152	6.03917e-148	0.824674	0.596	0.399	0.197	NK
IER5	4.0743e-152	1.07235e-147	1.05232	0.409	0.226	0.183	NK
NDUFB2	2.62872e-151	6.91879e-147	0.95161	0.477	0.285	0.192	NK
TGFB1	3.32935e-150	8.76286e-146	0.641346	0.623	0.418	0.205	NK
RAC1	4.34347e-150	1.1432e-145	0.812543	0.565	0.367	0.198	NK
ARHGAP26	5.00305e-149	1.3168e-144	0.787	0.476	0.273	0.203	NK
MLLT6	2.51565e-148	6.6212e-144	0.633218	0.779	0.641	0.138	NK
ACTR3	3.85662e-148	1.01506e-143	0.711594	0.725	0.57	0.155	NK
RASSF5	4.23731e-148	1.11526e-143	0.802765	0.602	0.416	0.186	NK
PLAAT4	4.96549e-147	1.30692e-142	0.95223	0.45	0.263	0.187	NK
LYAR	1.36389e-146	3.58976e-142	0.907536	0.375	0.192	0.183	NK
FMNL1	2.13274e-144	5.61336e-140	0.643574	0.716	0.546	0.17	NK
INPP5D	3.60449e-144	9.48703e-140	0.505264	0.73	0.533	0.197	NK
H3-3A	4.44766e-144	1.17062e-139	0.612911	0.77	0.626	0.144	NK
CANX	6.48782e-144	1.70759e-139	0.736367	0.656	0.477	0.179	NK
FNDC3B	5.02839e-140	1.32347e-135	0.987854	0.389	0.213	0.176	NK
SERPINB1	9.96076e-139	2.62167e-134	0.981779	0.468	0.291	0.177	NK
TENT4B	9.77637e-138	2.57314e-133	0.944123	0.422	0.243	0.179	NK
GABARAPL1	5.32976e-137	1.40279e-132	1.00774	0.347	0.18	0.167	NK
DCAF7	2.89631e-136	7.62309e-132	1.15539	0.311	0.155	0.156	NK
GALNT1	1.65473e-134	4.35525e-130	0.889153	0.402	0.223	0.179	NK
CD53	2.76128e-134	7.26769e-130	0.631285	0.748	0.605	0.143	NK
PTPRA	3.19844e-134	8.41831e-130	0.734115	0.574	0.385	0.189	NK
ACTG1	2.22153e-133	5.84706e-129	0.516221	0.891	0.799	0.092	NK
SELENOT	2.99647e-133	7.88671e-129	0.843595	0.455	0.274	0.181	NK
SAMD9L	5.34846e-133	1.40772e-128	1.12979	0.305	0.151	0.154	NK
STK39	5.91026e-133	1.55558e-128	0.861386	0.441	0.259	0.182	NK
TMED9	1.13671e-132	2.99181e-128	1.12084	0.322	0.166	0.156	NK
GLIPR1	1.94503e-131	5.11932e-127	0.83443	0.451	0.268	0.183	NK
MYL12A	3.21819e-130	8.47028e-126	0.604372	0.735	0.581	0.154	NK
HMGB1	1.18465e-128	3.118e-124	0.467755	0.886	0.817	0.069	NK
CYB5B	3.83196e-128	1.00857e-123	0.985774	0.357	0.195	0.162	NK
EMP3	3.08876e-127	8.12962e-123	0.638763	0.692	0.53	0.162	NK
ARL6IP1	3.27655e-127	8.62389e-123	0.945638	0.397	0.229	0.168	NK
CDKN2D	2.54432e-126	6.69664e-122	1.05161	0.347	0.189	0.158	NK
PPP3CA	8.50353e-126	2.23813e-121	0.726021	0.501	0.314	0.187	NK
GALNT10	1.06179e-125	2.79464e-121	0.920254	0.34	0.178	0.162	NK
STK10	4.02381e-124	1.05907e-119	0.614781	0.678	0.513	0.165	NK
PPIA	1.7388e-122	4.57653e-118	0.398778	0.928	0.873	0.055	NK
PPP2R5A	3.21756e-122	8.46861e-118	0.793512	0.456	0.278	0.178	NK
EIF4EBP2	1.70859e-121	4.497e-117	0.827905	0.459	0.285	0.174	NK
LRP10	3.28073e-121	8.63489e-117	0.85087	0.451	0.279	0.172	NK
RNF166	5.61074e-121	1.47675e-116	1.04918	0.309	0.16	0.149	NK
BTG2	6.18528e-121	1.62796e-116	0.667939	0.73	0.602	0.128	NK
TAP1	7.35691e-121	1.93634e-116	0.768675	0.504	0.329	0.175	NK
SLAMF6	2.00923e-120	5.28828e-116	0.941725	0.354	0.195	0.159	NK
SELPLG	1.43926e-116	3.78812e-112	0.868616	0.451	0.286	0.165	NK
CMTM6	4.92732e-116	1.29687e-111	0.77937	0.444	0.271	0.173	NK
SLC20A1	1.79564e-115	4.72612e-111	0.933205	0.371	0.213	0.158	NK
HNRNPA2B1	7.53426e-115	1.98302e-110	0.424165	0.908	0.843	0.065	NK
RAB8B	1.77759e-114	4.67862e-110	0.625555	0.546	0.359	0.187	NK
XAF1	1.82722e-114	4.80923e-110	0.909273	0.427	0.264	0.163	NK
TRAPPC1	9.49929e-114	2.50021e-109	0.890132	0.396	0.236	0.16	NK
KLF6	2.52114e-113	6.63563e-109	0.567419	0.724	0.576	0.148	NK
ZC3H12A	3.63927e-113	9.57855e-109	1.09846	0.305	0.162	0.143	NK
TACC1	5.78934e-113	1.52375e-108	0.783447	0.506	0.337	0.169	NK
SFT2D2	5.86403e-113	1.54341e-108	0.899625	0.375	0.217	0.158	NK
SERPINB9	2.52262e-112	6.63955e-108	0.831737	0.44	0.275	0.165	NK
SLFN12L	3.58958e-112	9.44776e-108	0.529203	0.765	0.632	0.133	NK
PICALM	6.79982e-112	1.78971e-107	0.682653	0.527	0.353	0.174	NK
STK26	1.43038e-111	3.76475e-107	1.01309	0.314	0.169	0.145	NK
PRKACB	2.49012e-111	6.55401e-107	0.702397	0.584	0.42	0.164	NK
GAPDH	2.89935e-111	7.63109e-107	0.537822	0.717	0.559	0.158	NK
TRAPPC10	4.39183e-111	1.15593e-106	0.702149	0.497	0.326	0.171	NK
RBM39	4.4534e-111	1.17214e-106	0.416388	0.916	0.871	0.045	NK
DNAJC1	5.06488e-111	1.33308e-106	0.776879	0.346	0.19	0.156	NK
ARF3	1.81809e-110	4.78521e-106	0.980456	0.334	0.185	0.149	NK
AKAP13	4.55545e-110	1.19899e-105	0.447698	0.841	0.74	0.101	NK
WAS	1.078e-109	2.83729e-105	0.653784	0.619	0.459	0.16	NK
RNF167	1.88749e-109	4.96788e-105	0.835812	0.432	0.272	0.16	NK
SUSD6	2.24469e-109	5.90803e-105	0.900479	0.367	0.213	0.154	NK
ITGB7	5.41019e-108	1.42396e-103	0.812966	0.483	0.324	0.159	NK
VHL	6.38865e-108	1.68149e-103	0.809414	0.461	0.3	0.161	NK
PDIA6	4.86226e-107	1.27975e-102	0.951103	0.327	0.182	0.145	NK
ZBTB1	3.65277e-106	9.61409e-102	0.630121	0.612	0.449	0.163	NK
RAB5B	2.73482e-104	7.19803e-100	0.830137	0.393	0.238	0.155	NK
REEP5	3.02767e-104	7.96882e-100	0.854214	0.334	0.187	0.147	NK
SH3GLB1	8.78256e-104	2.31157e-99	0.82757	0.403	0.247	0.156	NK
SYTL3	1.62141e-103	4.26754e-99	0.482016	0.693	0.532	0.161	NK
POMP	2.15078e-103	5.66084e-99	0.807156	0.382	0.228	0.154	NK
SERF2	1.4975e-102	3.94142e-98	0.52058	0.746	0.614	0.132	NK
MYL12B	3.77365e-102	9.93225e-98	0.560475	0.681	0.531	0.15	NK
PAXX	1.0729e-101	2.82387e-97	0.93576	0.302	0.163	0.139	NK
PTK2B	1.28726e-101	3.38808e-97	0.714543	0.496	0.333	0.163	NK
SERTAD2	3.09704e-101	8.15142e-97	0.905782	0.332	0.189	0.143	NK
WDR1	3.94404e-101	1.03807e-96	0.800661	0.435	0.281	0.154	NK
ZYX	2.30233e-100	6.05974e-96	0.699642	0.504	0.339	0.165	NK
CBX4	3.96919e-100	1.04469e-95	0.815182	0.433	0.281	0.152	NK
PSME1	6.36965e-100	1.67649e-95	0.677276	0.527	0.366	0.161	NK
UCP2	2.07005e-99	5.44837e-95	0.473461	0.778	0.659	0.119	NK
EFCAB14	5.74438e-99	1.51192e-94	0.689377	0.51	0.346	0.164	NK
SCLT1	3.54976e-98	9.34296e-94	0.612153	0.393	0.234	0.159	NK
VPS26A	2.29138e-97	6.0309e-93	0.876745	0.324	0.184	0.14	NK
UBE2Q1	2.89191e-97	7.6115e-93	0.776174	0.445	0.293	0.152	NK
KCNAB2	3.69781e-97	9.73264e-93	0.679712	0.496	0.337	0.159	NK
ARHGAP30	8.57838e-97	2.25783e-92	0.633912	0.566	0.41	0.156	NK
GBP5	8.02156e-96	2.11127e-91	0.502869	0.566	0.388	0.178	NK
P4HB	1.40182e-95	3.6896e-91	0.864443	0.354	0.212	0.142	NK
SHISA5	3.96933e-95	1.04473e-90	0.699673	0.518	0.366	0.152	NK
NAPA	3.25066e-94	8.55573e-90	0.774645	0.429	0.279	0.15	NK
SHFL	5.06332e-94	1.33267e-89	0.74683	0.456	0.306	0.15	NK
ANXA1	5.69594e-94	1.49917e-89	0.418846	0.649	0.47	0.179	NK
TMED10	1.05655e-93	2.78085e-89	0.633306	0.549	0.393	0.156	NK
YPEL3	1.06693e-93	2.80817e-89	0.572169	0.638	0.48	0.158	NK
FOXO3	1.45549e-93	3.83085e-89	0.925577	0.305	0.172	0.133	NK
CASP4	2.95735e-93	7.78375e-89	0.778073	0.408	0.259	0.149	NK
IDI1	3.03113e-93	7.97793e-89	0.822363	0.376	0.231	0.145	NK
PSD4	4.27668e-93	1.12562e-88	0.861766	0.34	0.2	0.14	NK
DEK	1.18012e-92	3.10608e-88	0.585546	0.605	0.451	0.154	NK
RHOF	1.36869e-92	3.6024e-88	0.832616	0.345	0.205	0.14	NK
PARP8	5.87443e-92	1.54615e-87	0.474399	0.719	0.58	0.139	NK
RO60	1.42372e-90	3.74724e-86	0.770108	0.426	0.277	0.149	NK
RNF125	6.40744e-90	1.68644e-85	0.610671	0.574	0.423	0.151	NK
GNB1	6.52896e-90	1.71842e-85	0.414752	0.812	0.711	0.101	NK
CAPN2	8.31894e-90	2.18954e-85	0.648738	0.493	0.339	0.154	NK
FYN	1.14934e-89	3.02507e-85	0.325004	0.911	0.826	0.085	NK
TUT7	1.32013e-89	3.47457e-85	0.728119	0.427	0.277	0.15	NK
TXK	1.51801e-89	3.99542e-85	0.470336	0.571	0.395	0.176	NK
HELZ	6.73155e-89	1.77174e-84	0.626062	0.546	0.394	0.152	NK
B4GALT1	8.55593e-89	2.25192e-84	0.525342	0.614	0.463	0.151	NK
PRR13	1.00305e-88	2.64002e-84	0.670985	0.474	0.321	0.153	NK
DGKZ	1.0409e-88	2.73965e-84	0.798157	0.357	0.217	0.14	NK
GATAD2A	4.13482e-88	1.08829e-83	0.66124	0.456	0.306	0.15	NK
M6PR	4.26499e-88	1.12255e-83	0.717007	0.426	0.278	0.148	NK
TAOK3	2.68076e-87	7.05576e-83	0.5014	0.68	0.54	0.14	NK
IQGAP2	3.11873e-87	8.2085e-83	0.443978	0.722	0.585	0.137	NK
MEGF9	3.83062e-87	1.00822e-82	0.826902	0.304	0.174	0.13	NK
ARPC3	5.45871e-87	1.43673e-82	0.6184	0.515	0.363	0.152	NK
LNPEP	3.55167e-86	9.34801e-82	0.582815	0.61	0.466	0.144	NK
ITGB1	4.52908e-86	1.19205e-81	0.250253	0.682	0.482	0.2	NK
HEXIM1	2.64842e-85	6.97065e-81	0.788952	0.358	0.221	0.137	NK
CHD9	4.12378e-85	1.08538e-80	0.805806	0.354	0.219	0.135	NK
PKN1	6.50097e-85	1.71106e-80	0.824962	0.352	0.217	0.135	NK
TLE5	1.66211e-84	4.37468e-80	0.30286	0.951	0.907	0.044	NK
SPCS2	5.25447e-84	1.38298e-79	0.801503	0.348	0.213	0.135	NK
XBP1	3.17969e-83	8.36895e-79	0.772808	0.395	0.257	0.138	NK
RAPGEF1	8.78244e-83	2.31154e-78	0.484815	0.53	0.369	0.161	NK
HSP90AA1	1.3847e-82	3.64454e-78	0.396396	0.861	0.789	0.072	NK
PPP2R5E	2.45831e-82	6.47028e-78	0.637075	0.511	0.365	0.146	NK
TGOLN2	4.52617e-82	1.19129e-77	0.595235	0.57	0.427	0.143	NK
ARL6IP5	1.86645e-80	4.91249e-76	0.494626	0.689	0.557	0.132	NK
QKI	3.09766e-80	8.15305e-76	0.694869	0.402	0.265	0.137	NK
HLA-F	6.46783e-80	1.70233e-75	0.501292	0.679	0.555	0.124	NK
PCBP1	8.08406e-80	2.12773e-75	0.480055	0.693	0.57	0.123	NK
DR1	3.01625e-79	7.93878e-75	0.737986	0.392	0.257	0.135	NK
TSHZ1	3.99173e-78	1.05062e-73	0.751049	0.346	0.215	0.131	NK
UBE2J1	5.34139e-78	1.40585e-73	0.821727	0.325	0.199	0.126	NK
RNF187	9.5223e-78	2.50627e-73	0.78602	0.34	0.212	0.128	NK
LY6E	1.26964e-77	3.3417e-73	0.851908	0.335	0.209	0.126	NK
SPPL2A	1.80048e-77	4.73888e-73	0.713902	0.326	0.197	0.129	NK
SAR1A	7.36018e-77	1.9372e-72	0.749209	0.365	0.233	0.132	NK
MAN1A2	9.47093e-76	2.49275e-71	0.435593	0.686	0.558	0.128	NK
NFATC3	1.98296e-75	5.21916e-71	0.462163	0.542	0.391	0.151	NK
STARD7	3.84553e-75	1.01214e-70	0.786925	0.305	0.183	0.122	NK
PSMB9	6.36612e-75	1.67556e-70	0.750092	0.329	0.203	0.126	NK
PDE4D	8.70726e-75	2.29175e-70	0.429192	0.655	0.522	0.133	NK
KIAA2026	1.33974e-74	3.5262e-70	0.52544	0.548	0.399	0.149	NK
MEF2D	1.37076e-74	3.60785e-70	0.674306	0.376	0.243	0.133	NK
SF3B4	1.54705e-74	4.07184e-70	0.779585	0.326	0.202	0.124	NK
DRAP1	4.09365e-74	1.07745e-69	0.756916	0.356	0.229	0.127	NK
PPP1R12A	6.72437e-74	1.76985e-69	0.481096	0.663	0.541	0.122	NK
RALBP1	6.76181e-74	1.77971e-69	0.822559	0.309	0.188	0.121	NK
ZNF276	1.51739e-73	3.99377e-69	0.67947	0.396	0.264	0.132	NK
NAA50	2.76685e-73	7.28236e-69	0.698286	0.365	0.235	0.13	NK
LDHA	4.38472e-73	1.15406e-68	0.514835	0.554	0.41	0.144	NK
RNF115	8.07882e-72	2.12635e-67	0.6655	0.381	0.25	0.131	NK
[truncated: 1,932 more rows]

## Sheet: Myeloid
gene	p_val	p_val_adj	avg_log2FC	pct.1	pct.2	diff	cluster
LYZ	1.25234e-178	2.32535e-174	3.72776	0.996	0.902	0.094	CD14+ monocyte
S100A9	2.1791e-168	4.04615e-164	4.27247	0.988	0.735	0.253	CD14+ monocyte
S100A8	3.09286e-163	5.74283e-159	3.94383	0.987	0.614	0.373	CD14+ monocyte
FCN1	2.34079e-155	4.34638e-151	2.43117	0.994	0.835	0.159	CD14+ monocyte
SRGN	2.4691e-154	4.58462e-150	1.73648	1	0.998	0.002	CD14+ monocyte
CD14	2.18236e-151	4.0522e-147	3.16313	0.964	0.521	0.443	CD14+ monocyte
IL1B	1.15704e-140	2.14839e-136	2.93419	0.996	0.86	0.136	CD14+ monocyte
CXCL8	4.96379e-140	9.21676e-136	3.1088	0.982	0.83	0.152	CD14+ monocyte
FPR1	8.41791e-134	1.56304e-129	2.34212	0.968	0.607	0.361	CD14+ monocyte
GRN	1.3958e-127	2.59172e-123	1.83448	0.989	0.816	0.173	CD14+ monocyte
ATP2B1-AS1	6.35162e-124	1.17937e-119	2.37913	0.963	0.656	0.307	CD14+ monocyte
VIM	1.48591e-120	2.75904e-116	1.62412	0.999	0.986	0.013	CD14+ monocyte
CLEC4E	1.78004e-117	3.30518e-113	2.7777	0.914	0.377	0.537	CD14+ monocyte
MS4A6A	3.8069e-117	7.06866e-113	2.29768	0.928	0.421	0.507	CD14+ monocyte
MNDA	4.222e-116	7.83942e-112	2.30814	0.955	0.686	0.269	CD14+ monocyte
FTH1	1.25829e-115	2.33638e-111	1.5636	1	1	0	CD14+ monocyte
IER3	1.27075e-111	2.35952e-107	3.08749	0.913	0.519	0.394	CD14+ monocyte
VCAN	3.14903e-109	5.84712e-105	1.93567	0.981	0.649	0.332	CD14+ monocyte
CTSS	4.14634e-109	7.69892e-105	1.64627	0.996	0.981	0.015	CD14+ monocyte
CSTA	6.69143e-106	1.24246e-101	2.28626	0.897	0.419	0.478	CD14+ monocyte
TYROBP	1.50328e-101	2.79128e-97	1.32828	0.996	0.949	0.047	CD14+ monocyte
SOCS3	7.21866e-101	1.34036e-96	1.95865	0.957	0.672	0.285	CD14+ monocyte
APLP2	2.62481e-97	4.87375e-93	1.4671	0.993	0.879	0.114	CD14+ monocyte
SOD2	3.83015e-97	7.11182e-93	1.72205	0.991	0.923	0.068	CD14+ monocyte
PLAUR	1.25848e-96	2.33674e-92	1.48813	0.994	0.949	0.045	CD14+ monocyte
HLA-DRA	3.81467e-96	7.08307e-92	1.17857	0.999	0.965	0.034	CD14+ monocyte
S100A6	3.60691e-95	6.69731e-91	1.31174	0.99	0.926	0.064	CD14+ monocyte
FOS	1.92951e-94	3.58272e-90	1.54619	0.995	0.981	0.014	CD14+ monocyte
G0S2	1.80264e-93	3.34713e-89	2.63889	0.9	0.7	0.2	CD14+ monocyte
MARCKS	3.69474e-93	6.86039e-89	1.92766	0.94	0.74	0.2	CD14+ monocyte
S100A12	2.41017e-88	4.47521e-84	3.69631	0.713	0.144	0.569	CD14+ monocyte
GAPDH	6.98349e-85	1.29669e-80	1.20911	0.993	0.933	0.06	CD14+ monocyte
CD36	2.32156e-84	4.31067e-80	2.06828	0.872	0.428	0.444	CD14+ monocyte
CRTAP	2.55609e-84	4.74615e-80	1.9282	0.876	0.465	0.411	CD14+ monocyte
TREM1	3.37227e-83	6.26163e-79	2.10028	0.846	0.381	0.465	CD14+ monocyte
PNRC1	3.44548e-83	6.39757e-79	1.16468	1	0.972	0.028	CD14+ monocyte
PLP2	1.26954e-82	2.35729e-78	1.57358	0.936	0.63	0.306	CD14+ monocyte
PPIF	2.08335e-82	3.86836e-78	2.12892	0.87	0.458	0.412	CD14+ monocyte
CCL3	2.61406e-82	4.85378e-78	2.95718	0.895	0.672	0.223	CD14+ monocyte
CPVL	1.23783e-81	2.2984e-77	1.59376	0.941	0.637	0.304	CD14+ monocyte
CCL3L3	1.61862e-81	3.00546e-77	3.14288	0.853	0.509	0.344	CD14+ monocyte
SH3BGRL3	5.05388e-81	9.38405e-77	0.98921	1	0.993	0.007	CD14+ monocyte
EIF1	8.09906e-80	1.50383e-75	0.819471	1	0.995	0.005	CD14+ monocyte
PKM	2.38645e-78	4.43116e-74	1.13485	0.984	0.895	0.089	CD14+ monocyte
BST1	3.96568e-78	7.36348e-74	2.95614	0.703	0.174	0.529	CD14+ monocyte
AP1S2	2.20808e-77	4.09996e-73	1.41602	0.955	0.814	0.141	CD14+ monocyte
ENSG00000257764	2.34687e-77	4.35767e-73	3.23471	0.658	0.116	0.542	CD14+ monocyte
ZFP36	1.47982e-76	2.74773e-72	1.2517	0.997	0.995	0.002	CD14+ monocyte
NINJ1	3.94959e-76	7.33359e-72	1.79728	0.91	0.584	0.326	CD14+ monocyte
PTAFR	2.02321e-75	3.75669e-71	2.15291	0.795	0.335	0.46	CD14+ monocyte
HLA-DRB1	2.15557e-75	4.00247e-71	0.798795	1	0.981	0.019	CD14+ monocyte
ITGB2	1.44298e-74	2.67932e-70	1.04582	0.99	0.928	0.062	CD14+ monocyte
IL1RN	1.65187e-74	3.0672e-70	3.44939	0.771	0.344	0.427	CD14+ monocyte
CKAP4	4.28107e-74	7.94909e-70	2.56292	0.765	0.312	0.453	CD14+ monocyte
PLEK	7.64861e-74	1.42019e-69	1.31013	0.996	0.972	0.024	CD14+ monocyte
CSF3R	1.11299e-73	2.0666e-69	1.03177	0.969	0.628	0.341	CD14+ monocyte
BCL3	1.18952e-73	2.2087e-69	1.55123	0.906	0.563	0.343	CD14+ monocyte
PSAP	1.12212e-71	2.08355e-67	1.13056	0.999	0.991	0.008	CD14+ monocyte
TNFAIP2	2.20407e-71	4.09253e-67	1.62201	0.951	0.749	0.202	CD14+ monocyte
CYBB	2.2648e-70	4.20529e-66	1.20336	0.982	0.853	0.129	CD14+ monocyte
CAPG	5.02971e-70	9.33917e-66	1.97403	0.743	0.216	0.527	CD14+ monocyte
PLBD1	9.3389e-70	1.73405e-65	2.57083	0.718	0.249	0.469	CD14+ monocyte
H3-3A	1.1928e-69	2.21479e-65	0.885656	1	0.972	0.028	CD14+ monocyte
NFKBIA	1.27175e-69	2.36139e-65	1.12566	0.998	0.97	0.028	CD14+ monocyte
S100A11	1.34034e-69	2.48874e-65	1.06072	0.995	0.928	0.067	CD14+ monocyte
S100A4	2.94234e-69	5.46334e-65	0.964162	0.998	0.958	0.04	CD14+ monocyte
ITGAM	5.70937e-69	1.06012e-64	1.93226	0.747	0.228	0.519	CD14+ monocyte
LGALS3	6.16346e-69	1.14443e-64	1.42692	0.908	0.602	0.306	CD14+ monocyte
CCR1	1.70774e-68	3.17093e-64	3.01322	0.658	0.16	0.498	CD14+ monocyte
MYADM	3.37257e-68	6.26219e-64	1.52462	0.944	0.805	0.139	CD14+ monocyte
MPEG1	5.42935e-68	1.00812e-63	1.25851	0.961	0.77	0.191	CD14+ monocyte
CD74	1.56131e-67	2.89904e-63	0.691955	1	0.998	0.002	CD14+ monocyte
ZNF385A	1.64234e-67	3.0495e-63	1.50867	0.904	0.537	0.367	CD14+ monocyte
CTSB	3.02166e-67	5.61062e-63	1.07592	0.987	0.919	0.068	CD14+ monocyte
ADA2	3.24326e-67	6.02209e-63	1.20924	0.965	0.805	0.16	CD14+ monocyte
C5AR1	3.5135e-67	6.52386e-63	1.50886	0.968	0.858	0.11	CD14+ monocyte
DUSP2	6.28054e-66	1.16617e-61	1.48428	0.946	0.809	0.137	CD14+ monocyte
DUSP1	1.64341e-65	3.05147e-61	1.18383	0.989	0.97	0.019	CD14+ monocyte
CTSH	3.29889e-64	6.12539e-60	1.52502	0.854	0.474	0.38	CD14+ monocyte
CD63	3.89104e-64	7.22488e-60	1.65203	0.812	0.365	0.447	CD14+ monocyte
PPP1R15A	1.19924e-63	2.22675e-59	1.11826	0.993	0.944	0.049	CD14+ monocyte
CST3	3.14924e-63	5.84751e-59	0.82032	0.997	0.928	0.069	CD14+ monocyte
TKT	2.41302e-62	4.48049e-58	1.19532	0.939	0.749	0.19	CD14+ monocyte
NLRP3	1.67831e-61	3.11629e-57	1.74098	0.843	0.488	0.355	CD14+ monocyte
MCL1	2.21704e-61	4.1166e-57	0.857267	1	0.988	0.012	CD14+ monocyte
FTL	3.0788e-61	5.71672e-57	0.844811	1	0.986	0.014	CD14+ monocyte
LCP1	3.90875e-61	7.25776e-57	0.811104	1	0.993	0.007	CD14+ monocyte
FCGRT	1.12854e-60	2.09547e-56	1.57775	0.828	0.472	0.356	CD14+ monocyte
KDM6B	6.03259e-60	1.12013e-55	1.22606	0.953	0.791	0.162	CD14+ monocyte
TPP1	1.32232e-59	2.45529e-55	1.11606	0.949	0.809	0.14	CD14+ monocyte
CD93	1.10591e-58	2.05345e-54	2.42875	0.626	0.151	0.475	CD14+ monocyte
BRI3	1.06726e-57	1.98169e-53	1.10254	0.94	0.73	0.21	CD14+ monocyte
RGS2	1.37036e-57	2.54449e-53	1.35358	0.943	0.851	0.092	CD14+ monocyte
SELL	1.95486e-57	3.62979e-53	1.26995	0.918	0.66	0.258	CD14+ monocyte
EGR1	6.08819e-57	1.13046e-52	2.31415	0.704	0.3	0.404	CD14+ monocyte
ATP5F1E	9.45744e-57	1.75606e-52	0.743649	1	0.981	0.019	CD14+ monocyte
FCER1G	1.13635e-56	2.10997e-52	0.79449	0.995	0.919	0.076	CD14+ monocyte
ALDH2	3.91876e-56	7.27635e-52	1.51949	0.777	0.36	0.417	CD14+ monocyte
PTGS2	7.8995e-56	1.46678e-51	2.32272	0.787	0.509	0.278	CD14+ monocyte
LAPTM5	9.47505e-56	1.75933e-51	0.788492	0.992	0.967	0.025	CD14+ monocyte
CD163	1.03537e-55	1.92247e-51	3.96083	0.472	0.035	0.437	CD14+ monocyte
HLA-DQB1	1.77689e-55	3.29932e-51	0.675791	0.955	0.823	0.132	CD14+ monocyte
ALDH1A1	1.88247e-55	3.49537e-51	4.01751	0.475	0.035	0.44	CD14+ monocyte
CTSD	2.24414e-55	4.16691e-51	1.79429	0.757	0.349	0.408	CD14+ monocyte
BCL2A1	3.6605e-55	6.79682e-51	1.18161	0.942	0.747	0.195	CD14+ monocyte
VEGFA	6.63017e-55	1.23109e-50	2.77293	0.64	0.214	0.426	CD14+ monocyte
RNASE6	8.10709e-55	1.50532e-50	1.99914	0.628	0.153	0.475	CD14+ monocyte
HLA-B	3.76809e-54	6.99658e-50	0.578946	1	1	0	CD14+ monocyte
SDCBP	7.93456e-54	1.47329e-49	1.02715	0.952	0.788	0.164	CD14+ monocyte
SIRPA	2.18647e-53	4.05984e-49	1.71508	0.725	0.298	0.427	CD14+ monocyte
IGSF6	2.33773e-53	4.3407e-49	1.28671	0.904	0.616	0.288	CD14+ monocyte
CD302	2.35994e-53	4.38193e-49	1.69755	0.775	0.44	0.335	CD14+ monocyte
CARD16	7.26679e-53	1.3493e-48	1.39994	0.861	0.553	0.308	CD14+ monocyte
SGK1	2.83858e-52	5.27068e-48	1.64753	0.807	0.474	0.333	CD14+ monocyte
RBKS	3.63013e-52	6.74042e-48	2.15596	0.698	0.293	0.405	CD14+ monocyte
CREG1	4.32796e-52	8.03615e-48	1.97437	0.655	0.226	0.429	CD14+ monocyte
TPT1	8.89672e-52	1.65194e-47	0.658433	1	0.998	0.002	CD14+ monocyte
TALDO1	9.51433e-52	1.76662e-47	1.73158	0.727	0.328	0.399	CD14+ monocyte
LRP1	1.62232e-51	3.01233e-47	1.6275	0.744	0.342	0.402	CD14+ monocyte
ENSG00000288755	1.77761e-51	3.30067e-47	2.16099	0.697	0.312	0.385	CD14+ monocyte
OAZ1	1.94154e-51	3.60505e-47	0.713727	0.996	0.967	0.029	CD14+ monocyte
ICAM1	2.22374e-51	4.12903e-47	1.15471	0.919	0.721	0.198	CD14+ monocyte
SERPINB1	4.20539e-51	7.80856e-47	1.09426	0.939	0.779	0.16	CD14+ monocyte
AGTRAP	7.29731e-51	1.35496e-46	2.07974	0.629	0.195	0.434	CD14+ monocyte
ZYX	2.96476e-50	5.50496e-46	0.875288	0.98	0.891	0.089	CD14+ monocyte
CD300E	3.98303e-50	7.39568e-46	1.47447	0.812	0.486	0.326	CD14+ monocyte
RTN3	6.83313e-50	1.26878e-45	1.10044	0.914	0.749	0.165	CD14+ monocyte
ETS2	7.73512e-50	1.43626e-45	1.22248	0.881	0.577	0.304	CD14+ monocyte
TPM4	7.92835e-50	1.47214e-45	1.03618	0.936	0.719	0.217	CD14+ monocyte
EVI2B	8.71783e-50	1.61873e-45	1.03704	0.959	0.849	0.11	CD14+ monocyte
TSPO	1.03877e-49	1.9288e-45	1.41776	0.794	0.416	0.378	CD14+ monocyte
RNF19B	1.51182e-49	2.80715e-45	1.48298	0.841	0.588	0.253	CD14+ monocyte
APOBEC3A	1.54503e-49	2.86882e-45	1.98375	0.787	0.463	0.324	CD14+ monocyte
TNFAIP6	6.10293e-49	1.13319e-44	2.41926	0.641	0.24	0.401	CD14+ monocyte
PGD	7.07758e-49	1.31417e-44	1.74265	0.712	0.33	0.382	CD14+ monocyte
JUND	9.44476e-49	1.7537e-44	0.683938	1	1	0	CD14+ monocyte
NPC2	9.48285e-49	1.76077e-44	0.928607	0.947	0.774	0.173	CD14+ monocyte
NCF2	1.01819e-48	1.89057e-44	1.02043	0.908	0.665	0.243	CD14+ monocyte
EVI2A	1.49453e-48	2.77504e-44	1.82274	0.678	0.267	0.411	CD14+ monocyte
ENSG00000287216	3.22296e-48	5.98439e-44	3.21117	0.442	0.035	0.407	CD14+ monocyte
HCAR2	6.81852e-48	1.26606e-43	2.96851	0.44	0.042	0.398	CD14+ monocyte
CLEC7A	6.95381e-48	1.29118e-43	0.909063	0.96	0.844	0.116	CD14+ monocyte
AHR	1.18256e-47	2.19579e-43	1.58562	0.759	0.407	0.352	CD14+ monocyte
STEAP4	4.17464e-47	7.75148e-43	2.74412	0.499	0.088	0.411	CD14+ monocyte
ZC3H12A	1.79067e-46	3.32492e-42	1.83233	0.722	0.381	0.341	CD14+ monocyte
ACTB	1.95579e-46	3.63152e-42	0.728512	1	0.995	0.005	CD14+ monocyte
PIM3	2.11688e-46	3.93063e-42	1.44568	0.78	0.46	0.32	CD14+ monocyte
SLC2A3	6.10671e-46	1.13389e-41	0.997794	0.922	0.716	0.206	CD14+ monocyte
CXCL2	8.30795e-46	1.54262e-41	2.87181	0.7	0.433	0.267	CD14+ monocyte
EREG	1.21066e-45	2.24795e-41	1.88492	0.798	0.551	0.247	CD14+ monocyte
GRINA	1.34943e-45	2.50563e-41	1.17199	0.846	0.549	0.297	CD14+ monocyte
ENSG00000289340	3.7369e-45	6.93868e-41	1.88608	0.634	0.23	0.404	CD14+ monocyte
S100A10	4.43021e-45	8.22601e-41	0.975023	0.946	0.837	0.109	CD14+ monocyte
QPCT	7.05155e-45	1.30933e-40	3.85025	0.406	0.03	0.376	CD14+ monocyte
FOSB	9.37431e-45	1.74062e-40	0.858153	0.984	0.942	0.042	CD14+ monocyte
CLEC4D	1.05181e-44	1.953e-40	4.33208	0.38	0.014	0.366	CD14+ monocyte
LY86	1.21222e-44	2.25085e-40	2.21276	0.52	0.112	0.408	CD14+ monocyte
AIF1	1.49685e-44	2.77935e-40	0.6624	0.997	0.879	0.118	CD14+ monocyte
ANXA5	1.5741e-43	2.92279e-39	0.745245	0.977	0.881	0.096	CD14+ monocyte
GLIPR2	2.92132e-43	5.42432e-39	1.22588	0.799	0.498	0.301	CD14+ monocyte
CYP1B1	3.81452e-43	7.0828e-39	2.89169	0.462	0.081	0.381	CD14+ monocyte
PTX3	3.85373e-43	7.15561e-39	4.89735	0.372	0.016	0.356	CD14+ monocyte
HCST	2.09342e-42	3.88706e-38	1.04653	0.893	0.672	0.221	CD14+ monocyte
ENSG00000234261	2.397e-42	4.45076e-38	2.27565	0.484	0.091	0.393	CD14+ monocyte
JUNB	2.73752e-42	5.08302e-38	0.78389	0.998	0.998	0	CD14+ monocyte
HLA-DMB	4.52315e-42	8.39858e-38	0.953931	0.812	0.481	0.331	CD14+ monocyte
CLIC1	8.6101e-42	1.59872e-37	1.351	0.739	0.386	0.353	CD14+ monocyte
TMEM205	8.99106e-42	1.66946e-37	1.90249	0.589	0.205	0.384	CD14+ monocyte
ATP6V1F	9.18848e-42	1.70612e-37	1.28084	0.78	0.44	0.34	CD14+ monocyte
HLA-A	1.7166e-41	3.18738e-37	0.490042	1	1	0	CD14+ monocyte
ENSG00000258216	2.76276e-41	5.12989e-37	2.5198	0.456	0.077	0.379	CD14+ monocyte
CDA	4.41871e-41	8.20465e-37	1.85184	0.593	0.209	0.384	CD14+ monocyte
NRGN	6.98642e-41	1.29724e-36	0.654127	0.644	0.256	0.388	CD14+ monocyte
TLR4	1.07697e-40	1.99972e-36	1.59114	0.668	0.279	0.389	CD14+ monocyte
HBEGF	1.13626e-40	2.10982e-36	2.25277	0.655	0.367	0.288	CD14+ monocyte
GASK1B	1.32545e-40	2.4611e-36	2.34106	0.506	0.13	0.376	CD14+ monocyte
GAS7	1.59659e-40	2.96454e-36	1.01855	0.848	0.588	0.26	CD14+ monocyte
METTL9	1.63274e-40	3.03167e-36	1.44857	0.731	0.412	0.319	CD14+ monocyte
EMP3	1.63602e-40	3.03777e-36	0.722305	0.991	0.967	0.024	CD14+ monocyte
CTSA	2.06249e-40	3.82964e-36	2.20065	0.493	0.114	0.379	CD14+ monocyte
ANXA2	2.62601e-40	4.87597e-36	0.757334	0.955	0.821	0.134	CD14+ monocyte
OSM	2.68013e-40	4.97646e-36	2.8174	0.466	0.098	0.368	CD14+ monocyte
CD300LB	2.75941e-40	5.12367e-36	2.29123	0.454	0.077	0.377	CD14+ monocyte
SIGLEC14	4.12954e-40	7.66773e-36	1.98994	0.571	0.198	0.373	CD14+ monocyte
RBP7	6.49516e-40	1.20602e-35	3.84932	0.37	0.03	0.34	CD14+ monocyte
GNAI2	7.27123e-40	1.35012e-35	0.593569	0.999	0.965	0.034	CD14+ monocyte
SIRPB1	1.04781e-39	1.94558e-35	1.2522	0.773	0.465	0.308	CD14+ monocyte
IFNGR2	1.23555e-39	2.29416e-35	0.902852	0.93	0.742	0.188	CD14+ monocyte
GLIPR1	1.33016e-39	2.46984e-35	0.970151	0.917	0.8	0.117	CD14+ monocyte
RPLP1	1.42254e-39	2.64137e-35	0.613729	0.997	0.974	0.023	CD14+ monocyte
CSRNP1	1.98427e-39	3.68438e-35	1.19089	0.826	0.577	0.249	CD14+ monocyte
SERF2	4.69381e-39	8.71547e-35	0.699816	0.98	0.909	0.071	CD14+ monocyte
EGR3	5.64137e-39	1.04749e-34	2.22109	0.522	0.156	0.366	CD14+ monocyte
BTG2	1.41019e-38	2.61845e-34	1.13668	0.943	0.877	0.066	CD14+ monocyte
ANXA1	4.29591e-38	7.97664e-34	0.911773	0.957	0.853	0.104	CD14+ monocyte
KLF10	6.54673e-38	1.2156e-33	1.48512	0.682	0.33	0.352	CD14+ monocyte
NAMPT	1.05844e-37	1.96532e-33	0.525753	0.998	0.974	0.024	CD14+ monocyte
GM2A	1.12922e-37	2.09674e-33	2.42027	0.43	0.077	0.353	CD14+ monocyte
MAFB	1.17399e-37	2.17987e-33	1.62037	0.731	0.444	0.287	CD14+ monocyte
TRIB1	1.57027e-37	2.91569e-33	1.43106	0.711	0.384	0.327	CD14+ monocyte
B3GNT5	1.61084e-37	2.99101e-33	1.82542	0.565	0.202	0.363	CD14+ monocyte
C15orf48	1.79419e-37	3.33145e-33	2.56642	0.498	0.151	0.347	CD14+ monocyte
LGALS1	3.3377e-37	6.19744e-33	0.836154	0.915	0.742	0.173	CD14+ monocyte
RPS24	3.43958e-37	6.38662e-33	0.511633	1	0.995	0.005	CD14+ monocyte
MT-ND1	4.20399e-37	7.80596e-33	0.354113	1	1	0	CD14+ monocyte
ENSG00000286581	4.56627e-37	8.47864e-33	2.94061	0.381	0.044	0.337	CD14+ monocyte
MBOAT7	4.58998e-37	8.52268e-33	1.38318	0.679	0.335	0.344	CD14+ monocyte
PYGL	6.81911e-37	1.26617e-32	1.87546	0.515	0.147	0.368	CD14+ monocyte
ATP6AP2	1.10443e-36	2.05071e-32	1.11626	0.813	0.595	0.218	CD14+ monocyte
RAB20	1.20835e-36	2.24367e-32	1.42618	0.592	0.214	0.378	CD14+ monocyte
ATP6V0B	1.21939e-36	2.26417e-32	1.04103	0.821	0.57	0.251	CD14+ monocyte
C9orf72	2.50742e-36	4.65577e-32	0.990782	0.892	0.686	0.206	CD14+ monocyte
TNFSF12	2.97298e-36	5.52023e-32	2.02245	0.478	0.114	0.364	CD14+ monocyte
VNN2	8.47817e-36	1.57423e-31	1.90686	0.492	0.128	0.364	CD14+ monocyte
NAIP	1.03765e-35	1.92671e-31	1.74524	0.532	0.17	0.362	CD14+ monocyte
ENSG00000258740	1.14099e-35	2.11858e-31	3.11509	0.374	0.051	0.323	CD14+ monocyte
UBE2D1	1.22794e-35	2.28005e-31	1.23953	0.648	0.302	0.346	CD14+ monocyte
TEX14	1.68361e-35	3.12613e-31	1.46486	0.765	0.516	0.249	CD14+ monocyte
ITM2B	1.97027e-35	3.65839e-31	0.584485	0.996	0.944	0.052	CD14+ monocyte
HPSE	2.26544e-35	4.20646e-31	2.25877	0.37	0.042	0.328	CD14+ monocyte
ENSG00000290441	3.45431e-35	6.41396e-31	3.0577	0.366	0.044	0.322	CD14+ monocyte
STX11	3.60426e-35	6.69239e-31	0.791487	0.929	0.753	0.176	CD14+ monocyte
TAGLN2	3.70047e-35	6.87103e-31	0.67932	0.941	0.823	0.118	CD14+ monocyte
PLD3	5.88785e-35	1.09326e-30	1.27028	0.695	0.351	0.344	CD14+ monocyte
MCEMP1	6.23556e-35	1.15782e-30	3.35588	0.329	0.021	0.308	CD14+ monocyte
LILRA6	6.94534e-35	1.28961e-30	1.93201	0.511	0.158	0.353	CD14+ monocyte
CEBPD	7.80261e-35	1.44879e-30	1.22499	0.83	0.644	0.186	CD14+ monocyte
PTPRE	9.48259e-35	1.76073e-30	0.685891	0.974	0.807	0.167	CD14+ monocyte
ENSG00000253736	3.00898e-34	5.58708e-30	2.05891	0.479	0.133	0.346	CD14+ monocyte
KLF4	6.34741e-34	1.17859e-29	1.03142	0.895	0.786	0.109	CD14+ monocyte
NFKBID	6.35097e-34	1.17925e-29	1.10413	0.781	0.516	0.265	CD14+ monocyte
RAB3D	1.11911e-33	2.07797e-29	1.78462	0.51	0.165	0.345	CD14+ monocyte
ANPEP	1.17268e-33	2.17743e-29	0.853975	0.721	0.37	0.351	CD14+ monocyte
ZFP36L1	1.20605e-33	2.23939e-29	1.10811	0.955	0.902	0.053	CD14+ monocyte
GCA	1.24833e-33	2.31791e-29	1.65633	0.551	0.2	0.351	CD14+ monocyte
FGL2	1.33763e-33	2.48371e-29	0.790668	0.915	0.7	0.215	CD14+ monocyte
MIR3945HG	1.47455e-33	2.73795e-29	2.65473	0.387	0.065	0.322	CD14+ monocyte
TMSB10	2.19628e-33	4.07805e-29	0.490316	0.999	0.979	0.02	CD14+ monocyte
ARHGEF40	2.36606e-33	4.39331e-29	1.80742	0.488	0.135	0.353	CD14+ monocyte
BLVRB	3.59686e-33	6.67865e-29	2.00264	0.415	0.084	0.331	CD14+ monocyte
RNASE2	4.0025e-33	7.43184e-29	4.31104	0.31	0.021	0.289	CD14+ monocyte
DAZAP2	5.04676e-33	9.37082e-29	0.63254	0.98	0.926	0.054	CD14+ monocyte
ENSG00000259345	5.64979e-33	1.04905e-28	2.74688	0.373	0.06	0.313	CD14+ monocyte
ATP6V0D1	8.67513e-33	1.6108e-28	0.834153	0.876	0.691	0.185	CD14+ monocyte
FFAR2	1.03968e-32	1.93047e-28	2.09862	0.471	0.14	0.331	CD14+ monocyte
OLR1	1.35158e-32	2.50961e-28	1.50953	0.563	0.216	0.347	CD14+ monocyte
FGR	1.57133e-32	2.91765e-28	0.554483	0.991	0.909	0.082	CD14+ monocyte
TNFSF13B	1.68497e-32	3.12865e-28	1.16404	0.717	0.402	0.315	CD14+ monocyte
OGFRL1	2.50261e-32	4.64685e-28	1.08231	0.786	0.57	0.216	CD14+ monocyte
KCTD12	3.10714e-32	5.76934e-28	1.45604	0.607	0.284	0.323	CD14+ monocyte
NFKBIZ	3.14116e-32	5.8325e-28	0.797833	0.971	0.947	0.024	CD14+ monocyte
PNPLA2	3.94602e-32	7.32698e-28	0.941372	0.871	0.688	0.183	CD14+ monocyte
HCAR3	6.57945e-32	1.22167e-27	2.05462	0.381	0.067	0.314	CD14+ monocyte
OAF	7.43583e-32	1.38069e-27	3.06663	0.339	0.044	0.295	CD14+ monocyte
NCF4	1.1554e-31	2.14536e-27	2.36148	0.397	0.084	0.313	CD14+ monocyte
ENSG00000290039	1.49029e-31	2.76716e-27	1.71042	0.646	0.381	0.265	CD14+ monocyte
MGST1	1.54111e-31	2.86153e-27	3.35147	0.302	0.021	0.281	CD14+ monocyte
STAB1	1.54317e-31	2.86535e-27	2.39363	0.351	0.047	0.304	CD14+ monocyte
TGFBI	1.75153e-31	3.25224e-27	1.10413	0.703	0.386	0.317	CD14+ monocyte
MPHOSPH10P1	3.55031e-31	6.59221e-27	3.17353	0.305	0.023	0.282	CD14+ monocyte
PCBP1	3.57655e-31	6.64094e-27	0.676345	0.95	0.867	0.083	CD14+ monocyte
IL13RA1	4.41134e-31	8.19098e-27	1.28429	0.561	0.209	0.352	CD14+ monocyte
RPS13	5.26529e-31	9.77658e-27	0.488813	1	0.993	0.007	CD14+ monocyte
IRF2BP2	5.44706e-31	1.01141e-26	0.80583	0.919	0.758	0.161	CD14+ monocyte
HDGF	6.11484e-31	1.1354e-26	0.922015	0.85	0.677	0.173	CD14+ monocyte
LAT2	7.15874e-31	1.32923e-26	1.84783	0.471	0.144	0.327	CD14+ monocyte
FKBP1A	7.96788e-31	1.47948e-26	0.742935	0.883	0.67	0.213	CD14+ monocyte
NCOA4	9.00725e-31	1.67247e-26	0.850976	0.889	0.747	0.142	CD14+ monocyte
AQP9	9.03475e-31	1.67757e-26	0.945401	0.767	0.46	0.307	CD14+ monocyte
SERPINA1	9.6542e-31	1.79259e-26	0.487086	0.975	0.802	0.173	CD14+ monocyte
GSTO1	1.57649e-30	2.92722e-26	1.18047	0.685	0.37	0.315	CD14+ monocyte
DYSF	1.59206e-30	2.95613e-26	1.44977	0.397	0.074	0.323	CD14+ monocyte
JAML	2.79596e-30	5.19154e-26	0.887686	0.785	0.502	0.283	CD14+ monocyte
HSD11B1-AS1	4.46227e-30	8.28555e-26	3.19744	0.326	0.044	0.282	CD14+ monocyte
PADI2	4.48986e-30	8.33677e-26	2.62451	0.349	0.056	0.293	CD14+ monocyte
COMT	5.04573e-30	9.36892e-26	1.09694	0.682	0.347	0.335	CD14+ monocyte
CREB5	5.66647e-30	1.05215e-25	1.49313	0.456	0.13	0.326	CD14+ monocyte
THAP2	6.05168e-30	1.12368e-25	2.15938	0.394	0.088	0.306	CD14+ monocyte
SCPEP1	6.11204e-30	1.13488e-25	1.45619	0.499	0.167	0.332	CD14+ monocyte
IMPA2	1.28966e-29	2.39465e-25	1.9533	0.421	0.112	0.309	CD14+ monocyte
NOP10	1.7086e-29	3.17254e-25	1.42887	0.614	0.312	0.302	CD14+ monocyte
PABPC1	1.91724e-29	3.55993e-25	0.402032	1	1	0	CD14+ monocyte
PPT1	2.62732e-29	4.87841e-25	1.17257	0.683	0.381	0.302	CD14+ monocyte
NFIL3	2.67095e-29	4.95943e-25	1.34913	0.571	0.244	0.327	CD14+ monocyte
TNFAIP3	3.27938e-29	6.08916e-25	0.641978	0.988	0.965	0.023	CD14+ monocyte
ACTN1	3.89972e-29	7.24101e-25	1.10445	0.574	0.226	0.348	CD14+ monocyte
PPP1R18	4.42447e-29	8.21536e-25	1.10678	0.739	0.484	0.255	CD14+ monocyte
NR4A1	5.28825e-29	9.81923e-25	0.821804	0.954	0.909	0.045	CD14+ monocyte
CFL1	5.48862e-29	1.01913e-24	0.439617	1	0.995	0.005	CD14+ monocyte
KLF6	5.67186e-29	1.05315e-24	0.738909	0.983	0.981	0.002	CD14+ monocyte
PPP1R15B	1.10457e-28	2.05097e-24	0.95537	0.799	0.593	0.206	CD14+ monocyte
SERP1	1.11692e-28	2.07389e-24	0.723669	0.907	0.767	0.14	CD14+ monocyte
GPR183	1.16842e-28	2.16951e-24	0.84208	0.74	0.486	0.254	CD14+ monocyte
PTGER2	1.18611e-28	2.20238e-24	1.96363	0.439	0.133	0.306	CD14+ monocyte
XBP1	1.21681e-28	2.25937e-24	1.02705	0.772	0.547	0.225	CD14+ monocyte
HSD17B11	1.41244e-28	2.62262e-24	1.17366	0.683	0.391	0.292	CD14+ monocyte
CDC42EP3	1.48741e-28	2.76182e-24	1.02772	0.79	0.567	0.223	CD14+ monocyte
CD37	2.18505e-28	4.0572e-24	0.621701	0.967	0.916	0.051	CD14+ monocyte
MID1IP1	2.37772e-28	4.41496e-24	1.61233	0.587	0.284	0.303	CD14+ monocyte
EAF1	2.86489e-28	5.31953e-24	1.40539	0.565	0.244	0.321	CD14+ monocyte
CD33	3.20152e-28	5.94458e-24	1.41099	0.524	0.202	0.322	CD14+ monocyte
ENSG00000254420	3.25176e-28	6.03786e-24	2.64537	0.337	0.058	0.279	CD14+ monocyte
CLASP1-AS1	4.25632e-28	7.90314e-24	1.59916	0.395	0.095	0.3	CD14+ monocyte
TOM1	4.64283e-28	8.62082e-24	0.834595	0.8	0.542	0.258	CD14+ monocyte
IRAK2	5.28162e-28	9.80692e-24	0.276202	0.651	0.286	0.365	CD14+ monocyte
CDKN1A	5.87379e-28	1.09064e-23	1.24845	0.77	0.584	0.186	CD14+ monocyte
CLEC12A	8.13184e-28	1.50992e-23	0.812807	0.807	0.563	0.244	CD14+ monocyte
DUSP6	1.04314e-27	1.93691e-23	1.71098	0.7	0.502	0.198	CD14+ monocyte
STMP1	1.07586e-27	1.99766e-23	1.10772	0.669	0.356	0.313	CD14+ monocyte
DNAAF1	1.9769e-27	3.67071e-23	2.49574	0.328	0.058	0.27	CD14+ monocyte
SLC15A3	2.13667e-27	3.96736e-23	1.03078	0.679	0.37	0.309	CD14+ monocyte
HNMT	2.1974e-27	4.08013e-23	1.6238	0.379	0.084	0.295	CD14+ monocyte
ARF1	2.20864e-27	4.10101e-23	0.530016	0.965	0.879	0.086	CD14+ monocyte
GADD45B	2.31297e-27	4.29473e-23	1.06505	0.778	0.577	0.201	CD14+ monocyte
OS9	2.32109e-27	4.3098e-23	0.726349	0.907	0.719	0.188	CD14+ monocyte
SLC7A7	3.29809e-27	6.12389e-23	1.06018	0.632	0.305	0.327	CD14+ monocyte
TFEC	3.43133e-27	6.37129e-23	1.45214	0.404	0.102	0.302	CD14+ monocyte
PRDX3	3.66287e-27	6.80121e-23	1.4463	0.499	0.184	0.315	CD14+ monocyte
VAMP8	4.28417e-27	7.95485e-23	0.724225	0.846	0.64	0.206	CD14+ monocyte
EFHD2	4.30656e-27	7.99642e-23	0.582	0.973	0.884	0.089	CD14+ monocyte
CANX	4.37826e-27	8.12955e-23	0.751694	0.929	0.83	0.099	CD14+ monocyte
HOOK2	4.75534e-27	8.82971e-23	1.03505	0.749	0.519	0.23	CD14+ monocyte
H3-3B	5.15543e-27	9.5726e-23	0.498318	0.994	0.974	0.02	CD14+ monocyte
RHOA	7.70461e-27	1.43059e-22	0.491092	0.985	0.96	0.025	CD14+ monocyte
EHD1	8.88441e-27	1.64966e-22	1.13317	0.696	0.442	0.254	CD14+ monocyte
SAT1	1.02557e-26	1.90428e-22	0.542427	0.995	0.97	0.025	CD14+ monocyte
ENSG00000288819	1.13248e-26	2.10279e-22	1.90364	0.47	0.177	0.293	CD14+ monocyte
CASP1	1.24681e-26	2.31507e-22	0.917947	0.758	0.505	0.253	CD14+ monocyte
C19orf38	1.44745e-26	2.68763e-22	1.16022	0.592	0.272	0.32	CD14+ monocyte
WAS	1.51901e-26	2.82051e-22	0.599187	0.96	0.858	0.102	CD14+ monocyte
CASP4	1.54544e-26	2.86957e-22	0.944304	0.757	0.507	0.25	CD14+ monocyte
MAFF	1.56819e-26	2.91182e-22	1.6494	0.456	0.149	0.307	CD14+ monocyte
ENSG00000276216	1.57313e-26	2.92099e-22	1.93484	0.416	0.126	0.29	CD14+ monocyte
IL1A	1.93154e-26	3.58648e-22	2.73944	0.325	0.058	0.267	CD14+ monocyte
LDLR	2.96469e-26	5.50485e-22	1.64082	0.405	0.112	0.293	CD14+ monocyte
CEBPB	3.14957e-26	5.84813e-22	0.763436	0.865	0.667	0.198	CD14+ monocyte
SCARNA9	3.46989e-26	6.44289e-22	1.11027	0.652	0.347	0.305	CD14+ monocyte
SERPINB8	3.52908e-26	6.55279e-22	1.89708	0.391	0.105	0.286	CD14+ monocyte
ENSG00000290574	3.67896e-26	6.8311e-22	0.705838	0.884	0.749	0.135	CD14+ monocyte
ENSG00000287979	3.74724e-26	6.95788e-22	1.65064	0.557	0.27	0.287	CD14+ monocyte
PSENEN	4.05722e-26	7.53344e-22	1.45475	0.504	0.2	0.304	CD14+ monocyte
GLRX	4.38465e-26	8.14143e-22	1.6617	0.433	0.137	0.296	CD14+ monocyte
KDELR1	4.75074e-26	8.82118e-22	1.14802	0.629	0.321	0.308	CD14+ monocyte
ENSA	5.31291e-26	9.86501e-22	0.868956	0.837	0.67	0.167	CD14+ monocyte
LILRB3	5.86907e-26	1.08977e-21	0.893579	0.769	0.521	0.248	CD14+ monocyte
GSTP1	7.73259e-26	1.43579e-21	0.645333	0.892	0.712	0.18	CD14+ monocyte
ENSG00000289341	9.45547e-26	1.75569e-21	1.71911	0.415	0.123	0.292	CD14+ monocyte
HLA-C	1.481e-25	2.74992e-21	0.41392	1	1	0	CD14+ monocyte
IL17RA	1.80882e-25	3.35861e-21	0.868101	0.787	0.593	0.194	CD14+ monocyte
ID2	1.94991e-25	3.62059e-21	0.868281	0.915	0.847	0.068	CD14+ monocyte
THBS1	1.99818e-25	3.71023e-21	2.4811	0.524	0.291	0.233	CD14+ monocyte
FURIN	3.15514e-25	5.85847e-21	1.16097	0.509	0.195	0.314	CD14+ monocyte
LTA4H	3.54038e-25	6.57378e-21	0.975126	0.761	0.549	0.212	CD14+ monocyte
PCBP2	4.40458e-25	8.17843e-21	0.544399	0.975	0.928	0.047	CD14+ monocyte
CFD	5.64112e-25	1.04744e-20	1.42948	0.452	0.158	0.294	CD14+ monocyte
CHMP4B	6.30184e-25	1.17013e-20	0.805368	0.85	0.667	0.183	CD14+ monocyte
ACTG1	6.89999e-25	1.28119e-20	0.411248	0.998	0.967	0.031	CD14+ monocyte
PHACTR1	8.73899e-25	1.62266e-20	0.883118	0.707	0.421	0.286	CD14+ monocyte
RFX2	9.34616e-25	1.73539e-20	0.943945	0.443	0.14	0.303	CD14+ monocyte
IMPDH1	9.53694e-25	1.77082e-20	1.11189	0.579	0.267	0.312	CD14+ monocyte
NFAM1	9.57012e-25	1.77698e-20	1.1742	0.552	0.247	0.305	CD14+ monocyte
LINC00910	1.24102e-24	2.30433e-20	1.24253	0.573	0.277	0.296	CD14+ monocyte
TMSB4X	1.31049e-24	2.43332e-20	0.4066	1	0.998	0.002	CD14+ monocyte
CCL4L2	1.35727e-24	2.52018e-20	2.5548	0.571	0.356	0.215	CD14+ monocyte
AZIN1	1.68674e-24	3.13194e-20	0.863165	0.803	0.577	0.226	CD14+ monocyte
PHLDA1	1.76767e-24	3.28222e-20	2.76315	0.31	0.06	0.25	CD14+ monocyte
TEX41	2.14833e-24	3.98901e-20	2.36039	0.311	0.058	0.253	CD14+ monocyte
MIR223HG	2.57614e-24	4.78337e-20	1.99662	0.339	0.077	0.262	CD14+ monocyte
DOK3	2.81817e-24	5.23278e-20	0.911593	0.592	0.27	0.322	CD14+ monocyte
MEGF9	3.12658e-24	5.80543e-20	1.15176	0.665	0.46	0.205	CD14+ monocyte
TIMP2	3.24912e-24	6.03296e-20	0.867963	0.749	0.481	0.268	CD14+ monocyte
IVNS1ABP	3.26687e-24	6.06592e-20	0.769631	0.74	0.46	0.28	CD14+ monocyte
ARPC3	4.1367e-24	7.68103e-20	0.530247	0.951	0.837	0.114	CD14+ monocyte
ARPC5	4.1976e-24	7.7941e-20	0.621228	0.925	0.837	0.088	CD14+ monocyte
ATP6V1B2	4.22531e-24	7.84555e-20	0.979139	0.732	0.5	0.232	CD14+ monocyte
FPR2	4.86811e-24	9.0391e-20	2.10278	0.338	0.081	0.257	CD14+ monocyte
TMEM167A	5.47786e-24	1.01713e-19	1.09834	0.638	0.351	0.287	CD14+ monocyte
MICAL2	5.50312e-24	1.02182e-19	0.924835	0.441	0.137	0.304	CD14+ monocyte
ATP5MC2	5.56842e-24	1.03394e-19	0.486385	0.981	0.923	0.058	CD14+ monocyte
OSCAR	6.50979e-24	1.20874e-19	1.06511	0.553	0.253	0.3	CD14+ monocyte
LINC00877	6.72517e-24	1.24873e-19	1.32054	0.595	0.316	0.279	CD14+ monocyte
PLSCR1	6.79686e-24	1.26204e-19	0.722753	0.745	0.477	0.268	CD14+ monocyte
EIF5A	7.20125e-24	1.33713e-19	0.802315	0.841	0.691	0.15	CD14+ monocyte
EEF2	8.57145e-24	1.59155e-19	0.501292	0.974	0.947	0.027	CD14+ monocyte
GK	8.69558e-24	1.61459e-19	0.720661	0.547	0.219	0.328	CD14+ monocyte
TMEM170B	9.25182e-24	1.71788e-19	0.802579	0.634	0.342	0.292	CD14+ monocyte
RASGEF1B	9.36554e-24	1.73899e-19	0.531672	0.947	0.842	0.105	CD14+ monocyte
RAC1	1.00578e-23	1.86754e-19	0.534372	0.965	0.863	0.102	CD14+ monocyte
PNP	1.13422e-23	2.10602e-19	1.30779	0.543	0.256	0.287	CD14+ monocyte
SLC16A6	1.60121e-23	2.97313e-19	1.16403	0.528	0.228	0.3	CD14+ monocyte
YBX3	2.49831e-23	4.63887e-19	1.09635	0.67	0.409	0.261	CD14+ monocyte
CCL4	2.5778e-23	4.78647e-19	2.14808	0.732	0.653	0.079	CD14+ monocyte
BASP1	3.07212e-23	5.7043e-19	1.25179	0.651	0.414	0.237	CD14+ monocyte
TXN	3.30555e-23	6.13774e-19	0.791668	0.508	0.198	0.31	CD14+ monocyte
ARL5B	3.4774e-23	6.45684e-19	1.07107	0.596	0.309	0.287	CD14+ monocyte
QSOX1	4.21784e-23	7.83168e-19	0.974662	0.544	0.244	0.3	CD14+ monocyte
C1orf162	4.32229e-23	8.02562e-19	0.660636	0.845	0.609	0.236	CD14+ monocyte
EIF4E3	5.2212e-23	9.69473e-19	1.25926	0.461	0.165	0.296	CD14+ monocyte
GAPT	5.62735e-23	1.04489e-18	1.23714	0.445	0.167	0.278	CD14+ monocyte
SEMA4A	5.87005e-23	1.08995e-18	0.982665	0.521	0.219	0.302	CD14+ monocyte
EHD4	9.36117e-23	1.73818e-18	1.3365	0.444	0.165	0.279	CD14+ monocyte
RFLNB	9.88795e-23	1.83599e-18	1.25034	0.535	0.244	0.291	CD14+ monocyte
GLT1D1	1.03801e-22	1.92737e-18	0.749147	0.383	0.1	0.283	CD14+ monocyte
CR1	1.11462e-22	2.06963e-18	0.881171	0.42	0.137	0.283	CD14+ monocyte
LUCAT1	1.58726e-22	2.94722e-18	0.573278	0.547	0.23	0.317	CD14+ monocyte
BTF3	1.74153e-22	3.23368e-18	0.502326	0.961	0.858	0.103	CD14+ monocyte
PLPPR2	1.94713e-22	3.61543e-18	1.77105	0.372	0.114	0.258	CD14+ monocyte
GPSM3	2.09648e-22	3.89274e-18	0.563314	0.935	0.837	0.098	CD14+ monocyte
BEST1	2.41384e-22	4.48202e-18	1.47848	0.405	0.133	0.272	CD14+ monocyte
SLC25A6	2.42427e-22	4.50139e-18	0.491212	0.977	0.874	0.103	CD14+ monocyte
PNKD	3.01744e-22	5.60279e-18	1.19286	0.472	0.188	0.284	CD14+ monocyte
DSE	4.04403e-22	7.50896e-18	1.18309	0.502	0.223	0.279	CD14+ monocyte
COX4I1	4.26954e-22	7.92769e-18	0.607296	0.901	0.753	0.148	CD14+ monocyte
IRS2	4.33487e-22	8.04899e-18	0.930245	0.81	0.651	0.159	CD14+ monocyte
AP5B1	4.72414e-22	8.77179e-18	1.57374	0.397	0.133	0.264	CD14+ monocyte
HK2	5.36026e-22	9.95293e-18	1.73812	0.361	0.105	0.256	CD14+ monocyte
HLA-DMA	5.7116e-22	1.06053e-17	0.71077	0.748	0.523	0.225	CD14+ monocyte
ENSG00000288771	6.15889e-22	1.14358e-17	1.40968	0.394	0.126	0.268	CD14+ monocyte
CTSZ	6.56219e-22	1.21847e-17	0.937735	0.663	0.381	0.282	CD14+ monocyte
MXD1	6.78229e-22	1.25933e-17	0.875729	0.804	0.642	0.162	CD14+ monocyte
RXRA	1.01786e-21	1.88996e-17	0.614734	0.818	0.556	0.262	CD14+ monocyte
ENSG00000262202	1.13071e-21	2.09951e-17	0.769876	0.727	0.472	0.255	CD14+ monocyte
ARSG	1.1396e-21	2.11602e-17	1.70366	0.368	0.112	0.256	CD14+ monocyte
HEBP2	1.32449e-21	2.45932e-17	1.0577	0.606	0.328	0.278	CD14+ monocyte
LILRA2	1.49324e-21	2.77264e-17	1.55777	0.395	0.14	0.255	CD14+ monocyte
ITPRIP	1.80549e-21	3.35243e-17	1.0403	0.644	0.386	0.258	CD14+ monocyte
CXCL3	2.29251e-21	4.25673e-17	3.0343	0.329	0.095	0.234	CD14+ monocyte
HEXB	2.57458e-21	4.78048e-17	0.8786	0.621	0.351	0.27	CD14+ monocyte
LINC00486	3.04846e-21	5.66037e-17	0.481622	0.965	0.919	0.046	CD14+ monocyte
BNIP3L	3.36145e-21	6.24154e-17	0.80709	0.731	0.509	0.222	CD14+ monocyte
B2M	3.5718e-21	6.63212e-17	0.432631	1	1	0	CD14+ monocyte
ENSG00000225889	4.7533e-21	8.82593e-17	1.5986	0.34	0.093	0.247	CD14+ monocyte
TLR2	6.72556e-21	1.2488e-16	0.656275	0.855	0.66	0.195	CD14+ monocyte
RAB32	6.75701e-21	1.25464e-16	1.50806	0.392	0.142	0.25	CD14+ monocyte
ARSD	8.6754e-21	1.61085e-16	1.69471	0.355	0.109	0.246	CD14+ monocyte
SHKBP1	1.16938e-20	2.17131e-16	0.864185	0.664	0.37	0.294	CD14+ monocyte
TMBIM6	1.417e-20	2.63108e-16	0.4405	0.978	0.958	0.02	CD14+ monocyte
RPL29	1.49663e-20	2.77894e-16	0.375558	1	0.986	0.014	CD14+ monocyte
NAGA	1.64312e-20	3.05095e-16	0.878189	0.643	0.358	0.285	CD14+ monocyte
ATF3	1.6651e-20	3.09176e-16	1.1927	0.554	0.293	0.261	CD14+ monocyte
GAA	1.70722e-20	3.16997e-16	1.55193	0.37	0.126	0.244	CD14+ monocyte
NDUFB1	1.78474e-20	3.3139e-16	1.06284	0.552	0.274	0.278	CD14+ monocyte
ZNF267	1.9949e-20	3.70413e-16	0.944173	0.631	0.37	0.261	CD14+ monocyte
LAMP2	2.36188e-20	4.38554e-16	1.00009	0.643	0.4	0.243	CD14+ monocyte
FCAR	2.4973e-20	4.63699e-16	0.423447	0.607	0.279	0.328	CD14+ monocyte
PADI4	2.94616e-20	5.47044e-16	0.639579	0.353	0.1	0.253	CD14+ monocyte
PEA15	3.42817e-20	6.36542e-16	0.720744	0.643	0.372	0.271	CD14+ monocyte
SERPINB9	3.82237e-20	7.09738e-16	0.844558	0.843	0.756	0.087	CD14+ monocyte
RPH3A	4.04213e-20	7.50543e-16	1.62702	0.352	0.107	0.245	CD14+ monocyte
ATP5PD	4.0879e-20	7.59042e-16	0.786681	0.719	0.449	0.27	CD14+ monocyte
RGCC	5.42153e-20	1.00667e-15	1.24676	0.692	0.523	0.169	CD14+ monocyte
AKR1A1	6.79495e-20	1.26169e-15	1.21975	0.494	0.24	0.254	CD14+ monocyte
COX8A	7.37531e-20	1.36945e-15	0.805118	0.716	0.46	0.256	CD14+ monocyte
PFN1	8.16154e-20	1.51543e-15	0.326485	1	0.988	0.012	CD14+ monocyte
LTBR	8.67584e-20	1.61093e-15	1.40532	0.414	0.16	0.254	CD14+ monocyte
AKIRIN2	1.18249e-19	2.19565e-15	0.902526	0.733	0.588	0.145	CD14+ monocyte
RNF130	1.32465e-19	2.45961e-15	0.278401	0.941	0.821	0.12	CD14+ monocyte
LILRA5	2.26101e-19	4.19825e-15	0.725632	0.671	0.377	0.294	CD14+ monocyte
TMEM219	3.10191e-19	5.75962e-15	1.01354	0.547	0.279	0.268	CD14+ monocyte
ADAP1	3.16887e-19	5.88396e-15	1.19145	0.461	0.2	0.261	CD14+ monocyte
AZI2	3.22769e-19	5.99317e-15	1.12302	0.414	0.156	0.258	CD14+ monocyte
ATP5MJ	3.68376e-19	6.84001e-15	0.819582	0.711	0.472	0.239	CD14+ monocyte
HACD4	4.05698e-19	7.53301e-15	0.902351	0.588	0.33	0.258	CD14+ monocyte
SMCO4	4.09463e-19	7.60292e-15	1.44642	0.372	0.13	0.242	CD14+ monocyte
LSP1	4.50215e-19	8.3596e-15	0.457394	0.959	0.893	0.066	CD14+ monocyte
NFKB2	5.12264e-19	9.51172e-15	0.739638	0.793	0.614	0.179	CD14+ monocyte
CNPY3	5.33685e-19	9.90947e-15	0.658648	0.756	0.509	0.247	CD14+ monocyte
PURB	6.96893e-19	1.29399e-14	1.19237	0.468	0.207	0.261	CD14+ monocyte
UBC	7.16716e-19	1.3308e-14	0.568677	0.926	0.844	0.082	CD14+ monocyte
LAMTOR1	8.18718e-19	1.5202e-14	1.0326	0.53	0.272	0.258	CD14+ monocyte
KCNE3	1.39913e-18	2.59791e-14	1.8463	0.3	0.084	0.216	CD14+ monocyte
MACROH2A1	1.74931e-18	3.24812e-14	0.513815	0.918	0.84	0.078	CD14+ monocyte
ENO1	1.86885e-18	3.47009e-14	0.523981	0.926	0.814	0.112	CD14+ monocyte
ASAH1	2.41776e-18	4.4893e-14	0.441594	0.933	0.765	0.168	CD14+ monocyte
TMEM71	2.4188e-18	4.49123e-14	0.859901	0.475	0.198	0.277	CD14+ monocyte
MPP1	2.49404e-18	4.63093e-14	0.967009	0.442	0.184	0.258	CD14+ monocyte
TRIOBP	2.57794e-18	4.78671e-14	1.06168	0.536	0.281	0.255	CD14+ monocyte
CHMP1B	2.99178e-18	5.55513e-14	1.00176	0.787	0.686	0.101	CD14+ monocyte
POLE4	3.23598e-18	6.00857e-14	1.11483	0.463	0.216	0.247	CD14+ monocyte
ADIPOR1	3.34999e-18	6.22026e-14	0.869602	0.588	0.337	0.251	CD14+ monocyte
UBL5	3.35438e-18	6.22842e-14	0.792091	0.678	0.428	0.25	CD14+ monocyte
IGFBP7	3.89345e-18	7.22936e-14	1.06009	0.308	0.086	0.222	CD14+ monocyte
P4HB	4.18101e-18	7.7633e-14	0.84741	0.615	0.358	0.257	CD14+ monocyte
UBA52	5.78906e-18	1.07491e-13	0.348842	0.999	0.984	0.015	CD14+ monocyte
BCL10	6.0428e-18	1.12203e-13	1.13602	0.455	0.205	0.25	CD14+ monocyte
ENTPD1	6.18819e-18	1.14902e-13	0.720185	0.482	0.209	0.273	CD14+ monocyte
PRKACA	6.43694e-18	1.19521e-13	0.598863	0.781	0.588	0.193	CD14+ monocyte
EMD	7.48821e-18	1.39041e-13	0.97491	0.527	0.27	0.257	CD14+ monocyte
ACADVL	7.70102e-18	1.42993e-13	0.886864	0.58	0.321	0.259	CD14+ monocyte
CERS2	8.3006e-18	1.54126e-13	0.827674	0.601	0.356	0.245	CD14+ monocyte
RASGRP4	8.97952e-18	1.66732e-13	0.914474	0.508	0.251	0.257	CD14+ monocyte
TAF13	1.28091e-17	2.3784e-13	0.915742	0.551	0.3	0.251	CD14+ monocyte
ERP29	1.35337e-17	2.51293e-13	0.814585	0.632	0.377	0.255	CD14+ monocyte
PRDX5	1.64926e-17	3.06234e-13	0.977556	0.55	0.307	0.243	CD14+ monocyte
GMFG	1.75328e-17	3.2555e-13	0.577367	0.825	0.628	0.197	CD14+ monocyte
LY96	1.85692e-17	3.44793e-13	1.23903	0.394	0.16	0.234	CD14+ monocyte
FCGR2A	2.37375e-17	4.40759e-13	0.796829	0.605	0.344	0.261	CD14+ monocyte
ATP6V1A	2.63607e-17	4.89465e-13	0.791204	0.481	0.223	0.258	CD14+ monocyte
ADAMTSL4	3.19802e-17	5.93809e-13	0.944823	0.439	0.186	0.253	CD14+ monocyte
C3AR1	3.8928e-17	7.22814e-13	1.0555	0.501	0.256	0.245	CD14+ monocyte
ALDH3B1	4.32509e-17	8.03082e-13	0.851363	0.535	0.274	0.261	CD14+ monocyte
RAB27A	4.44263e-17	8.24908e-13	0.74637	0.656	0.416	0.24	CD14+ monocyte
VASP	5.45083e-17	1.01211e-12	0.384243	0.941	0.798	0.143	CD14+ monocyte
MAPRE1	7.41296e-17	1.37644e-12	0.768189	0.657	0.414	0.243	CD14+ monocyte
FERMT3	8.09344e-17	1.50279e-12	0.84885	0.545	0.305	0.24	CD14+ monocyte
LINC00963	8.6481e-17	1.60578e-12	1.59181	0.315	0.102	0.213	CD14+ monocyte
CD99	8.88253e-17	1.64931e-12	0.553776	0.758	0.526	0.232	CD14+ monocyte
IQGAP1	9.38375e-17	1.74237e-12	0.444747	0.967	0.947	0.02	CD14+ monocyte
CAST	9.71276e-17	1.80346e-12	0.37677	0.961	0.93	0.031	CD14+ monocyte
CAPNS1	1.05022e-16	1.95005e-12	0.404494	0.936	0.842	0.094	CD14+ monocyte
TGIF1	1.25092e-16	2.32271e-12	1.27271	0.351	0.128	0.223	CD14+ monocyte
FLOT1	1.46602e-16	2.7221e-12	0.790909	0.567	0.326	0.241	CD14+ monocyte
SELENOK	1.49806e-16	2.7816e-12	0.881456	0.657	0.44	0.217	CD14+ monocyte
NIBAN2	2.18679e-16	4.06042e-12	1.42722	0.314	0.102	0.212	CD14+ monocyte
ATP5MF	2.5218e-16	4.68247e-12	0.550858	0.827	0.647	0.18	CD14+ monocyte
SRF	2.67126e-16	4.96e-12	1.22762	0.367	0.14	0.227	CD14+ monocyte
DPYSL2	2.73424e-16	5.07694e-12	0.782836	0.658	0.419	0.239	CD14+ monocyte
BST2	2.77473e-16	5.15211e-12	0.809527	0.598	0.347	0.251	CD14+ monocyte
G6PD	2.77999e-16	5.16189e-12	1.27174	0.377	0.153	0.224	CD14+ monocyte
RASSF4	2.91073e-16	5.40465e-12	0.887392	0.411	0.174	0.237	CD14+ monocyte
SEC61G	2.91987e-16	5.42162e-12	0.729863	0.508	0.253	0.255	CD14+ monocyte
GLUL	3.02724e-16	5.62097e-12	0.721285	0.687	0.509	0.178	CD14+ monocyte
METTL7A	3.34266e-16	6.20665e-12	1.03999	0.469	0.233	0.236	CD14+ monocyte
SLC22A4	3.88432e-16	7.2124e-12	1.12511	0.312	0.098	0.214	CD14+ monocyte
RBM3	4.83914e-16	8.98531e-12	0.410282	0.949	0.921	0.028	CD14+ monocyte
TNFSF8	5.00253e-16	9.2887e-12	0.649818	0.573	0.309	0.264	CD14+ monocyte
TPI1	5.92082e-16	1.09938e-11	0.480921	0.896	0.74	0.156	CD14+ monocyte
ATP6V0E1	6.55271e-16	1.21671e-11	0.547712	0.86	0.758	0.102	CD14+ monocyte
C20orf27	7.88364e-16	1.46383e-11	0.802492	0.521	0.263	0.258	CD14+ monocyte
BRK1	9.13736e-16	1.69663e-11	0.703712	0.697	0.46	0.237	CD14+ monocyte
NFKBIE	9.68243e-16	1.79783e-11	0.939051	0.483	0.242	0.241	CD14+ monocyte
IER2	9.89625e-16	1.83754e-11	0.748859	0.863	0.791	0.072	CD14+ monocyte
ENSG00000273338	1.05129e-15	1.95204e-11	1.85136	0.312	0.116	0.196	CD14+ monocyte
ATP6AP1	1.15367e-15	2.14214e-11	0.760182	0.636	0.405	0.231	CD14+ monocyte
NDUFA2	1.16689e-15	2.16667e-11	0.896415	0.564	0.33	0.234	CD14+ monocyte
MRPL33	1.18048e-15	2.19191e-11	0.900029	0.459	0.219	0.24	CD14+ monocyte
SIGLEC9	1.30456e-15	2.42231e-11	1.49392	0.312	0.109	0.203	CD14+ monocyte
COX17	1.40793e-15	2.61425e-11	1.23952	0.365	0.149	0.216	CD14+ monocyte
SPINT2	1.69088e-15	3.13962e-11	1.07312	0.401	0.174	0.227	CD14+ monocyte
TNIP1	1.76339e-15	3.27426e-11	0.549631	0.71	0.498	0.212	CD14+ monocyte
HSPA1A	1.79124e-15	3.32598e-11	1.64266	0.313	0.116	0.197	CD14+ monocyte
CD68	1.79468e-15	3.33236e-11	1.16323	0.381	0.16	0.221	CD14+ monocyte
HNRNPH2	2.03483e-15	3.77827e-11	0.86311	0.498	0.256	0.242	CD14+ monocyte
SNN	2.0656e-15	3.83541e-11	0.723882	0.575	0.333	0.242	CD14+ monocyte
LEPROT	2.442e-15	4.5343e-11	0.841109	0.483	0.242	0.241	CD14+ monocyte
GPX4	2.50964e-15	4.65989e-11	0.593672	0.674	0.426	0.248	CD14+ monocyte
VIM-AS1	2.70387e-15	5.02054e-11	1.24159	0.346	0.13	0.216	CD14+ monocyte
SLC25A37	3.20378e-15	5.94878e-11	0.6978	0.575	0.321	0.254	CD14+ monocyte
JDP2	3.21843e-15	5.97597e-11	0.717122	0.396	0.165	0.231	CD14+ monocyte
SNRPE	3.45046e-15	6.40682e-11	0.933484	0.451	0.223	0.228	CD14+ monocyte
GABARAPL1	3.46548e-15	6.4347e-11	0.869	0.648	0.44	0.208	CD14+ monocyte
NMI	3.49842e-15	6.49587e-11	1.01293	0.47	0.237	0.233	CD14+ monocyte
ALOX5AP	3.55124e-15	6.59395e-11	0.803123	0.46	0.221	0.239	CD14+ monocyte
DNAJC10	4.39911e-15	8.16827e-11	0.910423	0.426	0.202	0.224	CD14+ monocyte
ARRB2	4.47025e-15	8.30036e-11	0.317678	0.974	0.912	0.062	CD14+ monocyte
SLC4A2	4.88868e-15	9.07729e-11	1.20876	0.332	0.123	0.209	CD14+ monocyte
AREG	5.35896e-15	9.95052e-11	1.9038	0.553	0.423	0.13	CD14+ monocyte
ARPC4	6.07354e-15	1.12773e-10	0.522301	0.828	0.649	0.179	CD14+ monocyte
TIMP1	6.6288e-15	1.23084e-10	0.924925	0.72	0.54	0.18	CD14+ monocyte
ORAI2	7.21131e-15	1.339e-10	1.10288	0.384	0.167	0.217	CD14+ monocyte
CIAO2A	7.50493e-15	1.39351e-10	1.06341	0.391	0.172	0.219	CD14+ monocyte
RCBTB2	7.81451e-15	1.451e-10	1.26317	0.325	0.123	0.202	CD14+ monocyte
NR4A2	8.03359e-15	1.49168e-10	0.514228	0.93	0.858	0.072	CD14+ monocyte
KMT2E-AS1	8.35892e-15	1.55208e-10	1.22902	0.365	0.153	0.212	CD14+ monocyte
PRDM1	8.57139e-15	1.59154e-10	0.844237	0.609	0.391	0.218	CD14+ monocyte
PYCARD	9.39488e-15	1.74444e-10	0.670892	0.572	0.319	0.253	CD14+ monocyte
RPL15	9.49169e-15	1.76242e-10	0.311236	0.996	0.981	0.015	CD14+ monocyte
TUBB4B	1.02873e-14	1.91015e-10	1.23866	0.358	0.151	0.207	CD14+ monocyte
OTUD1	1.2031e-14	2.23391e-10	0.707548	0.566	0.326	0.24	CD14+ monocyte
CKLF	1.36447e-14	2.53355e-10	1.31671	0.341	0.14	0.201	CD14+ monocyte
IL6R	1.80721e-14	3.35562e-10	0.539644	0.689	0.47	0.219	CD14+ monocyte
TLE3	2.61216e-14	4.85026e-10	0.807691	0.494	0.26	0.234	CD14+ monocyte
BHLHE40	2.65092e-14	4.92223e-10	0.738833	0.631	0.412	0.219	CD14+ monocyte
TPD52L2	2.70831e-14	5.02878e-10	1.09517	0.362	0.156	0.206	CD14+ monocyte
TRAPPC1	3.1725e-14	5.8907e-10	0.711661	0.679	0.47	0.209	CD14+ monocyte
TMEM176B	3.48985e-14	6.47995e-10	2.06967	0.302	0.123	0.179	CD14+ monocyte
VSIR	3.84988e-14	7.14845e-10	0.357089	0.861	0.735	0.126	CD14+ monocyte
AP2M1	3.96571e-14	7.36354e-10	0.710304	0.608	0.381	0.227	CD14+ monocyte
MFSD1	4.33926e-14	8.05714e-10	0.672914	0.657	0.435	0.222	CD14+ monocyte
EIF3H	4.37083e-14	8.11577e-10	0.397471	0.937	0.847	0.09	CD14+ monocyte
VAMP3	4.42498e-14	8.2163e-10	0.904958	0.51	0.291	0.219	CD14+ monocyte
PIGS	4.48765e-14	8.33267e-10	1.2987	0.305	0.114	0.191	CD14+ monocyte
RAB1B	4.56402e-14	8.47447e-10	0.667132	0.663	0.453	0.21	CD14+ monocyte
HIF1A	5.57638e-14	1.03542e-09	0.450684	0.888	0.807	0.081	CD14+ monocyte
TUFM	6.62003e-14	1.22921e-09	0.749316	0.578	0.344	0.234	CD14+ monocyte
CSF2RB	6.94288e-14	1.28915e-09	0.6639	0.465	0.228	0.237	CD14+ monocyte
BLOC1S6	7.18421e-14	1.33396e-09	0.80087	0.521	0.293	0.228	CD14+ monocyte
RAB5C	7.40154e-14	1.37432e-09	0.708473	0.645	0.426	0.219	CD14+ monocyte
DAD1	7.54759e-14	1.40144e-09	0.817602	0.462	0.233	0.229	CD14+ monocyte
SLC36A4	7.56156e-14	1.40403e-09	0.68639	0.541	0.305	0.236	CD14+ monocyte
MAP1LC3B	8.17504e-14	1.51794e-09	0.638112	0.737	0.567	0.17	CD14+ monocyte
SRA1	8.78064e-14	1.63039e-09	0.835304	0.511	0.291	0.22	CD14+ monocyte
TAGAP	9.23613e-14	1.71496e-09	0.768189	0.593	0.381	0.212	CD14+ monocyte
RPS28	9.58098e-14	1.779e-09	0.28258	0.999	0.984	0.015	CD14+ monocyte
HVCN1	1.34536e-13	2.49806e-09	0.865628	0.407	0.198	0.209	CD14+ monocyte
LRRC59	1.41662e-13	2.63037e-09	1.07857	0.372	0.167	0.205	CD14+ monocyte
BCKDK	1.52624e-13	2.83393e-09	1.24905	0.307	0.119	0.188	CD14+ monocyte
COPS9	1.54804e-13	2.8744e-09	1.105	0.364	0.163	0.201	CD14+ monocyte
FBP1	1.76177e-13	3.27126e-09	0.912609	0.338	0.137	0.201	CD14+ monocyte
DHRS7	1.83154e-13	3.4008e-09	0.598299	0.666	0.447	0.219	CD14+ monocyte
LIPN	2.01315e-13	3.73803e-09	0.984793	0.366	0.16	0.206	CD14+ monocyte
POLR2J	2.09728e-13	3.89422e-09	0.852731	0.43	0.212	0.218	CD14+ monocyte
SH3BP5	2.18565e-13	4.05831e-09	0.461641	0.622	0.37	0.252	CD14+ monocyte
ARF3	2.30348e-13	4.2771e-09	0.656765	0.683	0.477	0.206	CD14+ monocyte
CIDEB	2.51875e-13	4.67682e-09	1.00236	0.356	0.151	0.205	CD14+ monocyte
FUNDC2	2.81868e-13	5.23373e-09	0.806545	0.497	0.272	0.225	CD14+ monocyte
MTF1	2.8902e-13	5.36653e-09	0.786972	0.541	0.321	0.22	CD14+ monocyte
C4orf3	3.03932e-13	5.6434e-09	0.633761	0.706	0.514	0.192	CD14+ monocyte
ARF4	3.1677e-13	5.88178e-09	0.594295	0.631	0.4	0.231	CD14+ monocyte
ZFHX3	3.57121e-13	6.63102e-09	0.515746	0.6	0.351	0.249	CD14+ monocyte
CD151	3.6405e-13	6.75967e-09	0.887216	0.372	0.165	0.207	CD14+ monocyte
SNX3	3.78208e-13	7.02256e-09	0.481434	0.723	0.498	0.225	CD14+ monocyte
REEP5	3.83331e-13	7.11768e-09	0.591405	0.673	0.451	0.222	CD14+ monocyte
TP53INP2	3.84216e-13	7.13413e-09	1.09958	0.314	0.126	0.188	CD14+ monocyte
TLNRD1	3.92087e-13	7.28028e-09	1.41338	0.316	0.135	0.181	CD14+ monocyte
RPL39	3.92493e-13	7.28781e-09	0.322424	1	0.979	0.021	CD14+ monocyte
LAMP1	3.95195e-13	7.33798e-09	0.559616	0.658	0.416	0.242	CD14+ monocyte
OAZ2	4.19869e-13	7.79612e-09	0.837411	0.447	0.23	0.217	CD14+ monocyte
ALYREF	5.10107e-13	9.47167e-09	0.901393	0.435	0.221	0.214	CD14+ monocyte
PMF1	5.17693e-13	9.61252e-09	1.19605	0.344	0.153	0.191	CD14+ monocyte
LAIR1	5.63295e-13	1.04593e-08	0.797571	0.448	0.228	0.22	CD14+ monocyte
HSD17B4	5.79095e-13	1.07526e-08	1.05974	0.338	0.147	0.191	CD14+ monocyte
FAM210B	5.88942e-13	1.09355e-08	1.16036	0.33	0.144	0.186	CD14+ monocyte
ICAM3	5.89987e-13	1.09549e-08	0.938791	0.464	0.258	0.206	CD14+ monocyte
MGAT1	6.1128e-13	1.13502e-08	0.574989	0.706	0.502	0.204	CD14+ monocyte
RTN1	6.34918e-13	1.17892e-08	0.509996	0.379	0.165	0.214	CD14+ monocyte
SERPINB6	6.37309e-13	1.18335e-08	0.888528	0.45	0.24	0.21	CD14+ monocyte
RPL6	6.40331e-13	1.18897e-08	0.298436	1	0.991	0.009	CD14+ monocyte
ACSL5	6.76763e-13	1.25661e-08	0.72821	0.56	0.344	0.216	CD14+ monocyte
HNRNPC	7.06364e-13	1.31158e-08	0.327	0.979	0.991	-0.012	CD14+ monocyte
WDR74	7.61162e-13	1.41333e-08	0.858708	0.504	0.291	0.213	CD14+ monocyte
ESD	8.92867e-13	1.65788e-08	0.933108	0.424	0.216	0.208	CD14+ monocyte
TGOLN2	9.4633e-13	1.75715e-08	0.513641	0.822	0.716	0.106	CD14+ monocyte
SSR2	9.57162e-13	1.77726e-08	0.513161	0.729	0.544	0.185	CD14+ monocyte
RNH1	9.88852e-13	1.8361e-08	0.605558	0.682	0.467	0.215	CD14+ monocyte
FBXL5	1.02869e-12	1.91008e-08	0.297879	0.67	0.44	0.23	CD14+ monocyte
PGAM1	1.03247e-12	1.91709e-08	0.725874	0.564	0.347	0.217	CD14+ monocyte
SUMO3	1.04289e-12	1.93644e-08	0.625064	0.641	0.419	0.222	CD14+ monocyte
FBRS	1.22146e-12	2.268e-08	0.823468	0.437	0.223	0.214	CD14+ monocyte
ARHGDIA	1.23619e-12	2.29535e-08	0.412218	0.871	0.779	0.092	CD14+ monocyte
PRDX1	1.2934e-12	2.40158e-08	0.730773	0.488	0.27	0.218	CD14+ monocyte
PRKCD	1.30054e-12	2.41485e-08	0.573523	0.624	0.416	0.208	CD14+ monocyte
ALOX5	1.33886e-12	2.48599e-08	0.378238	0.668	0.437	0.231	CD14+ monocyte
SPG21	1.38311e-12	2.56817e-08	0.629536	0.596	0.381	0.215	CD14+ monocyte
DRAM1	1.38499e-12	2.57165e-08	0.599892	0.454	0.233	0.221	CD14+ monocyte
FAU	1.53305e-12	2.84657e-08	0.325593	0.972	0.898	0.074	CD14+ monocyte
RTL8C	1.71207e-12	3.17897e-08	0.926212	0.398	0.195	0.203	CD14+ monocyte
CD4	1.75684e-12	3.2621e-08	0.393617	0.927	0.853	0.074	CD14+ monocyte
TMEM154	1.7982e-12	3.3389e-08	0.714604	0.538	0.319	0.219	CD14+ monocyte
PSMB3	1.8426e-12	3.42134e-08	0.65754	0.584	0.363	0.221	CD14+ monocyte
NPL	2.10122e-12	3.90155e-08	0.889994	0.318	0.133	0.185	CD14+ monocyte
PRELID1	2.2048e-12	4.09387e-08	0.66373	0.61	0.4	0.21	CD14+ monocyte
C15orf39	2.20965e-12	4.10287e-08	0.78676	0.508	0.291	0.217	CD14+ monocyte
LINC02384	2.41559e-12	4.48526e-08	1.06102	0.341	0.156	0.185	CD14+ monocyte
CHP1	2.42013e-12	4.49369e-08	0.697649	0.541	0.328	0.213	CD14+ monocyte
TFDP1	2.54823e-12	4.73155e-08	0.846126	0.41	0.214	0.196	CD14+ monocyte
SCO2	3.20964e-12	5.95967e-08	0.726074	0.549	0.344	0.205	CD14+ monocyte
RPL27	3.27347e-12	6.07818e-08	0.271378	0.999	0.965	0.034	CD14+ monocyte
MAP2K3	3.32038e-12	6.16527e-08	0.603573	0.615	0.398	0.217	CD14+ monocyte
ELOB	3.33548e-12	6.19333e-08	0.646401	0.611	0.393	0.218	CD14+ monocyte
NECAP1	3.75015e-12	6.96328e-08	0.830788	0.433	0.226	0.207	CD14+ monocyte
JMJD6	3.79821e-12	7.05252e-08	0.901393	0.349	0.153	0.196	CD14+ monocyte
EIF1B	4.75823e-12	8.83507e-08	0.851754	0.509	0.309	0.2	CD14+ monocyte
NOD2	4.77765e-12	8.87114e-08	1.06433	0.32	0.14	0.18	CD14+ monocyte
RPL26	5.03267e-12	9.34467e-08	0.252472	0.997	0.97	0.027	CD14+ monocyte
YWHAB	5.3319e-12	9.90028e-08	0.304009	0.984	0.979	0.005	CD14+ monocyte
NCSTN	5.84232e-12	1.0848e-07	0.690993	0.552	0.344	0.208	CD14+ monocyte
POLR2E	5.8768e-12	1.0912e-07	0.782133	0.424	0.221	0.203	CD14+ monocyte
MBD6	6.22971e-12	1.15673e-07	0.935705	0.37	0.179	0.191	CD14+ monocyte
NR4A3	6.42027e-12	1.19212e-07	0.531976	0.588	0.374	0.214	CD14+ monocyte
SLC31A2	6.57767e-12	1.22134e-07	0.581328	0.499	0.286	0.213	CD14+ monocyte
SQSTM1	6.78709e-12	1.26023e-07	0.600024	0.689	0.514	0.175	CD14+ monocyte
COX5B	7.63186e-12	1.41708e-07	0.823231	0.433	0.226	0.207	CD14+ monocyte
LRP10	7.93106e-12	1.47264e-07	0.674731	0.483	0.272	0.211	CD14+ monocyte
RACK1	7.99388e-12	1.4843e-07	0.26744	0.979	0.96	0.019	CD14+ monocyte
TMBIM4	8.65284e-12	1.60666e-07	0.87035	0.4	0.205	0.195	CD14+ monocyte
CAPN1	8.99218e-12	1.66967e-07	0.807456	0.45	0.244	0.206	CD14+ monocyte
RASSF2	9.52283e-12	1.7682e-07	0.487809	0.696	0.491	0.205	CD14+ monocyte
SLC3A2	1.03498e-11	1.92174e-07	0.740343	0.506	0.307	0.199	CD14+ monocyte
UQCRQ	1.08483e-11	2.01431e-07	0.662861	0.564	0.349	0.215	CD14+ monocyte
ATP5PB	1.11709e-11	2.07421e-07	0.495046	0.71	0.488	0.222	CD14+ monocyte
EMC10	1.1914e-11	2.21219e-07	0.707107	0.5	0.302	0.198	CD14+ monocyte
GNB2	1.28446e-11	2.38498e-07	0.652044	0.518	0.298	0.22	CD14+ monocyte
POLR2L	1.33711e-11	2.48274e-07	0.985863	0.355	0.17	0.185	CD14+ monocyte
PFKFB3	1.4075e-11	2.61344e-07	0.4899	0.831	0.747	0.084	CD14+ monocyte
BCL6	1.4192e-11	2.63517e-07	0.577449	0.721	0.553	0.168	CD14+ monocyte
ERCC1	1.42611e-11	2.64801e-07	0.79233	0.536	0.358	0.178	CD14+ monocyte
SKAP2	1.43357e-11	2.66185e-07	0.501733	0.737	0.577	0.16	CD14+ monocyte
RHOQ	1.50364e-11	2.79196e-07	0.465925	0.753	0.609	0.144	CD14+ monocyte
PGK1	1.70088e-11	3.1582e-07	0.326817	0.927	0.849	0.078	CD14+ monocyte
ZDHHC7	1.80146e-11	3.34495e-07	0.771738	0.449	0.244	0.205	CD14+ monocyte
PLK3	1.83121e-11	3.40018e-07	0.680114	0.555	0.347	0.208	CD14+ monocyte
CCNI	2.05224e-11	3.8106e-07	0.292776	0.993	0.993	0	CD14+ monocyte
CD82	2.14785e-11	3.98813e-07	0.778508	0.337	0.151	0.186	CD14+ monocyte
GPR108	2.19965e-11	4.08431e-07	0.666245	0.415	0.216	0.199	CD14+ monocyte
EIF4H	2.42053e-11	4.49443e-07	0.395659	0.863	0.763	0.1	CD14+ monocyte
COX7A2L	2.8411e-11	5.27535e-07	0.643535	0.543	0.335	0.208	CD14+ monocyte
ATP5PF	2.85191e-11	5.29542e-07	0.529544	0.635	0.414	0.221	CD14+ monocyte
NUP62	2.9952e-11	5.56149e-07	0.857984	0.397	0.209	0.188	CD14+ monocyte
RPS9	3.0501e-11	5.66342e-07	0.298612	0.979	0.951	0.028	CD14+ monocyte
LRRK2	3.0513e-11	5.66565e-07	0.595061	0.64	0.467	0.173	CD14+ monocyte
METRNL	3.06618e-11	5.69328e-07	0.541281	0.735	0.565	0.17	CD14+ monocyte
COMMD9	3.156e-11	5.86007e-07	1.11438	0.323	0.151	0.172	CD14+ monocyte
ARL4A	3.16302e-11	5.8731e-07	0.682773	0.556	0.353	0.203	CD14+ monocyte
SYK	3.22252e-11	5.98357e-07	0.360617	0.788	0.619	0.169	CD14+ monocyte
GOLGA7	3.35188e-11	6.22376e-07	0.596755	0.605	0.405	0.2	CD14+ monocyte
HMGA1	3.37269e-11	6.26242e-07	0.583705	0.576	0.37	0.206	CD14+ monocyte
MRPL52	3.58855e-11	6.66323e-07	0.801283	0.383	0.193	0.19	CD14+ monocyte
NEDD8	4.26584e-11	7.9208e-07	0.709773	0.455	0.249	0.206	CD14+ monocyte
SHTN1	5.07043e-11	9.41478e-07	0.516025	0.384	0.188	0.196	CD14+ monocyte
NFKBIB	5.65984e-11	1.05092e-06	0.651912	0.489	0.286	0.203	CD14+ monocyte
OXA1L	5.95007e-11	1.10481e-06	0.52765	0.715	0.535	0.18	CD14+ monocyte
BZW1	5.96802e-11	1.10814e-06	0.453126	0.711	0.533	0.178	CD14+ monocyte
CALM3	7.8563e-11	1.45876e-06	0.521302	0.678	0.493	0.185	CD14+ monocyte
MIR22HG	7.8652e-11	1.46041e-06	0.794354	0.37	0.186	0.184	CD14+ monocyte
UQCR10	7.93615e-11	1.47358e-06	0.638651	0.519	0.314	0.205	CD14+ monocyte
THEMIS2	9.10638e-11	1.69087e-06	0.426514	0.834	0.7	0.134	CD14+ monocyte
NDUFA1	9.43663e-11	1.75219e-06	0.425428	0.876	0.76	0.116	CD14+ monocyte
SNX10	9.71016e-11	1.80298e-06	0.547727	0.737	0.586	0.151	CD14+ monocyte
UQCRH	1.08124e-10	2.00764e-06	0.485969	0.674	0.479	0.195	CD14+ monocyte
SORT1	1.10265e-10	2.0474e-06	0.851245	0.382	0.198	0.184	CD14+ monocyte
PDLIM7	1.11131e-10	2.06349e-06	0.733969	0.324	0.144	0.18	CD14+ monocyte
GHITM	1.16814e-10	2.169e-06	0.565278	0.649	0.458	0.191	CD14+ monocyte
PNPLA8	1.28567e-10	2.38723e-06	0.494898	0.711	0.551	0.16	CD14+ monocyte
CES2	1.28851e-10	2.39251e-06	0.850679	0.346	0.172	0.174	CD14+ monocyte
COPE	1.3589e-10	2.5232e-06	0.588333	0.577	0.372	0.205	CD14+ monocyte
DDX3X	1.39359e-10	2.58762e-06	0.387126	0.929	0.9	0.029	CD14+ monocyte
TMEM167B	1.39592e-10	2.59194e-06	0.62688	0.472	0.27	0.202	CD14+ monocyte
TOR2A	1.49384e-10	2.77375e-06	0.841967	0.348	0.167	0.181	CD14+ monocyte
EIF3I	1.65436e-10	3.07182e-06	0.571852	0.637	0.44	0.197	CD14+ monocyte
MRFAP1	1.72962e-10	3.21155e-06	0.795263	0.402	0.221	0.181	CD14+ monocyte
UPP1	1.73614e-10	3.22366e-06	0.72628	0.387	0.202	0.185	CD14+ monocyte
POLR1D	1.74967e-10	3.24879e-06	0.489348	0.598	0.405	0.193	CD14+ monocyte
LAMTOR4	1.79532e-10	3.33355e-06	0.558564	0.579	0.381	0.198	CD14+ monocyte
GPR132	1.80058e-10	3.34332e-06	0.666227	0.638	0.46	0.178	CD14+ monocyte
EIF4G2	2.15667e-10	4.0045e-06	0.385528	0.949	0.907	0.042	CD14+ monocyte
ZNF281	2.20694e-10	4.09784e-06	0.913436	0.51	0.342	0.168	CD14+ monocyte
SCP2	2.22437e-10	4.1302e-06	0.579634	0.554	0.358	0.196	CD14+ monocyte
PEPD	2.40449e-10	4.46467e-06	0.835304	0.324	0.151	0.173	CD14+ monocyte
EIF3G	2.43126e-10	4.51436e-06	0.517372	0.696	0.507	0.189	CD14+ monocyte
LACTB	2.83115e-10	5.25687e-06	0.592416	0.427	0.237	0.19	CD14+ monocyte
BORCS7	2.85574e-10	5.30254e-06	1.08236	0.317	0.156	0.161	CD14+ monocyte
LIPA	3.65073e-10	6.77868e-06	0.846192	0.459	0.284	0.175	CD14+ monocyte
SFT2D1	3.71416e-10	6.89646e-06	0.676133	0.522	0.335	0.187	CD14+ monocyte
GLB1	4.20722e-10	7.81196e-06	0.666375	0.444	0.263	0.181	CD14+ monocyte
NDUFB11	4.4932e-10	8.34297e-06	0.72259	0.443	0.258	0.185	CD14+ monocyte
NDUFB2	4.53595e-10	8.42235e-06	0.563537	0.652	0.46	0.192	CD14+ monocyte
COLGALT1	4.77589e-10	8.86788e-06	0.54549	0.534	0.349	0.185	CD14+ monocyte
SMS	4.8237e-10	8.95664e-06	0.353084	0.539	0.349	0.19	CD14+ monocyte
FXYD5	4.92787e-10	9.15007e-06	0.333174	0.917	0.828	0.089	CD14+ monocyte
CMTM3	5.15418e-10	9.57029e-06	0.681358	0.559	0.391	0.168	CD14+ monocyte
PRCP	5.19827e-10	9.65215e-06	0.582165	0.498	0.309	0.189	CD14+ monocyte
PLIN3	6.58721e-10	1.22311e-05	0.703321	0.424	0.242	0.182	CD14+ monocyte
BSG	6.71444e-10	1.24674e-05	0.598863	0.576	0.384	0.192	CD14+ monocyte
NABP1	6.73783e-10	1.25108e-05	0.392091	0.442	0.247	0.195	CD14+ monocyte
SMDT1	6.8761e-10	1.27675e-05	0.514465	0.624	0.421	0.203	CD14+ monocyte
SLC16A3	7.07826e-10	1.31429e-05	0.324688	0.437	0.233	0.204	CD14+ monocyte
CPPED1	7.36036e-10	1.36667e-05	0.348667	0.695	0.507	0.188	CD14+ monocyte
CS	7.37622e-10	1.36962e-05	0.537649	0.591	0.405	0.186	CD14+ monocyte
CHCHD2	7.49479e-10	1.39163e-05	0.378146	0.809	0.688	0.121	CD14+ monocyte
OST4	7.63023e-10	1.41678e-05	0.311012	0.82	0.698	0.122	CD14+ monocyte
LATS2	8.28165e-10	1.53774e-05	0.646208	0.307	0.142	0.165	CD14+ monocyte
SEC22B	8.58978e-10	1.59495e-05	0.901156	0.305	0.147	0.158	CD14+ monocyte
CUTA	8.82827e-10	1.63923e-05	0.629035	0.407	0.221	0.186	CD14+ monocyte
TMED9	9.52011e-10	1.76769e-05	0.575684	0.496	0.305	0.191	CD14+ monocyte
LIMK2	9.65283e-10	1.79234e-05	0.440225	0.462	0.26	0.202	CD14+ monocyte
PLEKHG2	1.10247e-09	2.04707e-05	0.331635	0.492	0.293	0.199	CD14+ monocyte
COX6B1	1.10539e-09	2.05249e-05	0.429833	0.767	0.6	0.167	CD14+ monocyte
CTDNEP1	1.176e-09	2.1836e-05	0.714379	0.497	0.319	0.178	CD14+ monocyte
RDH11	1.17995e-09	2.19093e-05	0.661274	0.338	0.167	0.171	CD14+ monocyte
ZNHIT1	1.1841e-09	2.19864e-05	0.632141	0.443	0.256	0.187	CD14+ monocyte
DBI	1.19535e-09	2.21952e-05	0.637204	0.553	0.372	0.181	CD14+ monocyte
PTTG1IP	1.20459e-09	2.23668e-05	0.476073	0.526	0.319	0.207	CD14+ monocyte
KIF13A	1.21597e-09	2.2578e-05	0.329377	0.359	0.184	0.175	CD14+ monocyte
CDIPT	1.22362e-09	2.27201e-05	0.687053	0.367	0.193	0.174	CD14+ monocyte
RPN1	1.26973e-09	2.35764e-05	0.52775	0.438	0.244	0.194	CD14+ monocyte
TMX1	1.28836e-09	2.39223e-05	0.732404	0.388	0.209	0.179	CD14+ monocyte
LILRB4	1.38143e-09	2.56504e-05	0.641035	0.323	0.153	0.17	CD14+ monocyte
RELA	1.38273e-09	2.56746e-05	0.56926	0.591	0.4	0.191	CD14+ monocyte
PER1	1.39176e-09	2.58422e-05	0.560152	0.553	0.36	0.193	CD14+ monocyte
STRN4	1.41068e-09	2.61935e-05	0.746141	0.399	0.223	0.176	CD14+ monocyte
CWC25	1.43093e-09	2.65695e-05	0.514614	0.538	0.344	0.194	CD14+ monocyte
IRAK1	1.57333e-09	2.92137e-05	0.797297	0.371	0.205	0.166	CD14+ monocyte
ENY2	1.62795e-09	3.02277e-05	0.594905	0.506	0.314	0.192	CD14+ monocyte
ATP5MG	1.7582e-09	3.26462e-05	0.479475	0.663	0.467	0.196	CD14+ monocyte
LAP3	1.80103e-09	3.34415e-05	1.10934	0.32	0.165	0.155	CD14+ monocyte
C2orf68	1.87345e-09	3.47862e-05	0.749574	0.306	0.147	0.159	CD14+ monocyte
SURF4	2.24305e-09	4.1649e-05	0.530449	0.409	0.233	0.176	CD14+ monocyte
PLEC	2.32952e-09	4.32545e-05	0.512419	0.561	0.374	0.187	CD14+ monocyte
CCDC159	2.48899e-09	4.62155e-05	0.88593	0.311	0.151	0.16	CD14+ monocyte
SF3B5	2.50375e-09	4.64897e-05	0.816847	0.36	0.195	0.165	CD14+ monocyte
EIF2S3	2.50681e-09	4.65465e-05	0.426445	0.874	0.833	0.041	CD14+ monocyte
SRSF9	2.63038e-09	4.88409e-05	0.517184	0.634	0.46	0.174	CD14+ monocyte
WBP2	2.86095e-09	5.31222e-05	0.537526	0.612	0.428	0.184	CD14+ monocyte
ITGA5	3.1188e-09	5.79098e-05	0.760637	0.311	0.151	0.16	CD14+ monocyte
STING1	3.22451e-09	5.98728e-05	0.459336	0.385	0.202	0.183	CD14+ monocyte
TMEM258	3.57512e-09	6.63828e-05	0.475829	0.69	0.512	0.178	CD14+ monocyte
TMEM127	3.893e-09	7.22853e-05	0.55379	0.566	0.381	0.185	CD14+ monocyte
DDOST	4.10163e-09	7.6159e-05	0.880628	0.318	0.163	0.155	CD14+ monocyte
GPAT4	4.8435e-09	8.9934e-05	0.616531	0.46	0.279	0.181	CD14+ monocyte
COX7B	5.06068e-09	9.39668e-05	0.691485	0.439	0.263	0.176	CD14+ monocyte
TMEM30A	5.30542e-09	9.8511e-05	0.545462	0.515	0.328	0.187	CD14+ monocyte
NR1H2	5.41628e-09	0.000100569	0.608876	0.441	0.263	0.178	CD14+ monocyte
STXBP2	5.57519e-09	0.00010352	0.35037	0.731	0.56	0.171	CD14+ monocyte
ZMAT2	5.87623e-09	0.00010911	0.57337	0.547	0.365	0.182	CD14+ monocyte
NUCB1	7.08313e-09	0.00013152	0.529891	0.563	0.377	0.186	CD14+ monocyte
PSMA7	7.56832e-09	0.000140528	0.451767	0.599	0.402	0.197	CD14+ monocyte
UBXN11	7.64298e-09	0.000141915	0.425896	0.59	0.402	0.188	CD14+ monocyte
ADAM8	7.6522e-09	0.000142086	0.4065	0.577	0.377	0.2	CD14+ monocyte
TET3	8.07098e-09	0.000149862	0.372621	0.424	0.237	0.187	CD14+ monocyte
HCFC1R1	8.14833e-09	0.000151298	0.791222	0.316	0.163	0.153	CD14+ monocyte
RTF2	8.27164e-09	0.000153588	0.529326	0.452	0.27	0.182	CD14+ monocyte
CHMP2A	8.3693e-09	0.000155401	0.781722	0.411	0.251	0.16	CD14+ monocyte
SNX17	8.67321e-09	0.000161044	0.548919	0.519	0.33	0.189	CD14+ monocyte
PRR13	9.58016e-09	0.000177884	0.459546	0.741	0.577	0.164	CD14+ monocyte
MYD88	1.06958e-08	0.000198599	0.435533	0.635	0.442	0.193	CD14+ monocyte
ARPC1B	1.12296e-08	0.000208511	0.530119	0.559	0.381	0.178	CD14+ monocyte
VHL	1.14813e-08	0.000213184	0.553291	0.608	0.456	0.152	CD14+ monocyte
MLF2	1.1518e-08	0.000213866	0.513677	0.594	0.407	0.187	CD14+ monocyte
TRMT6	1.3806e-08	0.00025635	0.811236	0.336	0.184	0.152	CD14+ monocyte
RER1	1.42783e-08	0.00026512	0.739726	0.361	0.202	0.159	CD14+ monocyte
JUN	1.5806e-08	0.000293485	0.76652	0.817	0.786	0.031	CD14+ monocyte
SLC24A4	1.83129e-08	0.000340033	0.59504	0.393	0.233	0.16	CD14+ monocyte
CYC1	1.899e-08	0.000352607	0.690253	0.341	0.184	0.157	CD14+ monocyte
CORO1A	2.01914e-08	0.000374913	0.276453	0.941	0.872	0.069	CD14+ monocyte
TMEM179B	2.03918e-08	0.000378634	0.57337	0.361	0.195	0.166	CD14+ monocyte
SLC38A2	2.04564e-08	0.000379834	0.585944	0.421	0.249	0.172	CD14+ monocyte
IL27RA	2.07298e-08	0.000384911	0.767285	0.317	0.165	0.152	CD14+ monocyte
NDUFB9	2.11444e-08	0.00039261	0.756862	0.382	0.226	0.156	CD14+ monocyte
SECTM1	2.3251e-08	0.000431725	0.461313	0.466	0.279	0.187	CD14+ monocyte
ADI1	2.39075e-08	0.000443914	0.659112	0.367	0.209	0.158	CD14+ monocyte
CD52	2.48369e-08	0.000461172	0.392243	0.886	0.888	-0.002	CD14+ monocyte
PSMB4	2.51511e-08	0.000467007	0.488883	0.639	0.472	0.167	CD14+ monocyte
GNPTG	2.65324e-08	0.000492653	0.736798	0.36	0.205	0.155	CD14+ monocyte
ZDHHC3	2.7373e-08	0.000508262	0.6978	0.321	0.17	0.151	CD14+ monocyte
PMAIP1	2.88399e-08	0.000535499	0.660429	0.394	0.233	0.161	CD14+ monocyte
GSK3A	3.09575e-08	0.000574818	0.609253	0.433	0.26	0.173	CD14+ monocyte
SDF4	3.11745e-08	0.000578848	0.630322	0.401	0.233	0.168	CD14+ monocyte
ARL8B	3.22003e-08	0.000597895	0.315889	0.716	0.567	0.149	CD14+ monocyte
POMP	3.43682e-08	0.000638149	0.371928	0.684	0.507	0.177	CD14+ monocyte
BLVRA	3.50564e-08	0.000650927	0.683952	0.337	0.184	0.153	CD14+ monocyte
SSR1	3.79361e-08	0.000704398	0.36531	0.638	0.463	0.175	CD14+ monocyte
EIF4E2	4.06954e-08	0.000755632	0.35654	0.504	0.314	0.19	CD14+ monocyte
SCNM1	4.13169e-08	0.000767171	0.649378	0.376	0.216	0.16	CD14+ monocyte
CLTA	4.55252e-08	0.000845312	0.46226	0.499	0.321	0.178	CD14+ monocyte
ADAP2	4.61011e-08	0.000856006	0.623799	0.386	0.233	0.153	CD14+ monocyte
ETV3	4.82803e-08	0.000896469	0.346338	0.504	0.328	0.176	CD14+ monocyte
BCL7B	4.94771e-08	0.000918691	0.530346	0.48	0.298	0.182	CD14+ monocyte
PRNP	4.96872e-08	0.000922593	0.557202	0.471	0.312	0.159	CD14+ monocyte
APRT	6.21867e-08	0.00115468	0.645926	0.363	0.205	0.158	CD14+ monocyte
WDFY3	6.37338e-08	0.00118341	0.25116	0.37	0.205	0.165	CD14+ monocyte
ATP5MC3	6.60946e-08	0.00122725	0.417248	0.6	0.405	0.195	CD14+ monocyte
PSME2	7.24516e-08	0.00134528	0.451852	0.518	0.344	0.174	CD14+ monocyte
SSR4	7.79271e-08	0.00144695	0.391217	0.603	0.416	0.187	CD14+ monocyte
COMMD6	8.16519e-08	0.00151611	0.27576	0.814	0.698	0.116	CD14+ monocyte
ECE1	8.3069e-08	0.00154242	0.280563	0.519	0.328	0.191	CD14+ monocyte
HNRNPK	8.64021e-08	0.00160431	0.290278	0.902	0.847	0.055	CD14+ monocyte
CHMP2B	1.0009e-07	0.00185846	0.61891	0.355	0.205	0.15	CD14+ monocyte
CTBS	1.03576e-07	0.00192321	0.620344	0.305	0.167	0.138	CD14+ monocyte
PRKCSH	1.04393e-07	0.00193837	0.405803	0.674	0.512	0.162	CD14+ monocyte
LAPTM4A	1.05722e-07	0.00196305	0.480209	0.642	0.486	0.156	CD14+ monocyte
CPNE3	1.05948e-07	0.00196724	0.568968	0.398	0.237	0.161	CD14+ monocyte
CLPTM1L	1.07002e-07	0.00198682	0.6833	0.327	0.179	0.148	CD14+ monocyte
UBE2M	1.09186e-07	0.00202737	0.631959	0.334	0.184	0.15	CD14+ monocyte
PGLS	1.11035e-07	0.0020617	0.522209	0.417	0.251	0.166	CD14+ monocyte
PARVG	1.12171e-07	0.00208278	0.358237	0.711	0.556	0.155	CD14+ monocyte
PPP4C	1.14294e-07	0.0021222	0.458928	0.562	0.393	0.169	CD14+ monocyte
PSMB8	1.22387e-07	0.00227247	0.590965	0.368	0.216	0.152	CD14+ monocyte
HADHA	1.24856e-07	0.00231833	0.386101	0.729	0.605	0.124	CD14+ monocyte
BTG1	1.41881e-07	0.00263445	0.282737	0.932	0.916	0.016	CD14+ monocyte
UBE2L6	1.48245e-07	0.00275261	0.623129	0.411	0.258	0.153	CD14+ monocyte
EIF3E	1.54887e-07	0.00287594	0.308556	0.859	0.823	0.036	CD14+ monocyte
GBP1	1.68799e-07	0.00313426	0.914395	0.421	0.279	0.142	CD14+ monocyte
TXN2	1.71279e-07	0.00318031	0.77872	0.333	0.193	0.14	CD14+ monocyte
APOBR	1.776e-07	0.00329768	0.504479	0.307	0.16	0.147	CD14+ monocyte
PSMB2	1.81671e-07	0.00337327	0.490815	0.586	0.426	0.16	CD14+ monocyte
STARD3NL	1.93412e-07	0.00359128	0.703906	0.304	0.165	0.139	CD14+ monocyte
RPN2	1.95283e-07	0.00362601	0.363283	0.707	0.572	0.135	CD14+ monocyte
R3HDM4	2.11674e-07	0.00393037	0.328148	0.527	0.358	0.169	CD14+ monocyte
LAMTOR5	2.13715e-07	0.00396826	0.72173	0.404	0.263	0.141	CD14+ monocyte
NDUFB10	2.20669e-07	0.00409738	0.701167	0.322	0.181	0.141	CD14+ monocyte
NBN	2.32723e-07	0.00432121	0.430753	0.692	0.549	0.143	CD14+ monocyte
PDXK	2.33417e-07	0.00433409	0.547178	0.357	0.209	0.148	CD14+ monocyte
CHRAC1	2.45773e-07	0.00456351	0.506763	0.424	0.267	0.157	CD14+ monocyte
DAP	2.47682e-07	0.00459896	0.391411	0.409	0.247	0.162	CD14+ monocyte
SSR3	2.51035e-07	0.00466121	0.439125	0.559	0.393	0.166	CD14+ monocyte
ROMO1	2.56346e-07	0.00475983	0.554001	0.39	0.235	0.155	CD14+ monocyte
GABARAPL2	2.70976e-07	0.00503149	0.405529	0.39	0.23	0.16	CD14+ monocyte
ATF4	2.72784e-07	0.00506506	0.319826	0.863	0.8	0.063	CD14+ monocyte
SUMO1	2.73105e-07	0.00507101	0.429426	0.384	0.23	0.154	CD14+ monocyte
ANP32A	2.77895e-07	0.00515995	0.330792	0.779	0.67	0.109	CD14+ monocyte
GGA1	2.80428e-07	0.00520699	0.548274	0.422	0.26	0.162	CD14+ monocyte
DEGS1	2.80553e-07	0.0052093	0.666427	0.352	0.214	0.138	CD14+ monocyte
PFDN1	3.10998e-07	0.00577461	0.40954	0.379	0.223	0.156	CD14+ monocyte
ANXA7	3.39099e-07	0.0062964	0.428752	0.606	0.44	0.166	CD14+ monocyte
G6PC3	3.42318e-07	0.00635617	0.684625	0.316	0.179	0.137	CD14+ monocyte
NADK	3.51144e-07	0.00652005	0.410616	0.563	0.381	0.182	CD14+ monocyte
EIF3K	3.6283e-07	0.00673702	0.408066	0.718	0.607	0.111	CD14+ monocyte
SLC66A2	3.69895e-07	0.00686821	0.400228	0.342	0.195	0.147	CD14+ monocyte
TICAM1	3.79499e-07	0.00704654	0.528415	0.369	0.219	0.15	CD14+ monocyte
CYSTM1	4.00392e-07	0.00743448	0.31149	0.325	0.186	0.139	CD14+ monocyte
ATRAID	4.03369e-07	0.00748976	0.65719	0.363	0.219	0.144	CD14+ monocyte
COPZ1	4.13262e-07	0.00767345	0.507214	0.481	0.319	0.162	CD14+ monocyte
AP2S1	4.33917e-07	0.00805696	0.576385	0.368	0.223	0.145	CD14+ monocyte
HNRNPAB	4.37668e-07	0.00812661	0.560717	0.393	0.242	0.151	CD14+ monocyte
SEM1	4.42933e-07	0.00822438	0.432179	0.442	0.274	0.168	CD14+ monocyte
PDIA6	4.43588e-07	0.00823654	0.416911	0.52	0.358	0.162	CD14+ monocyte
SLC6A6	4.72093e-07	0.00876582	0.44828	0.5	0.34	0.16	CD14+ monocyte
ZBTB43	4.77856e-07	0.00887283	0.658188	0.303	0.17	0.133	CD14+ monocyte
TBC1D9	4.97879e-07	0.00924463	0.254157	0.395	0.237	0.158	CD14+ monocyte
MMGT1	5.12514e-07	0.00951635	0.678064	0.335	0.195	0.14	CD14+ monocyte
TOMM22	5.38829e-07	0.010005	0.5079	0.4	0.244	0.156	CD14+ monocyte
BANF1	5.74606e-07	0.0106693	0.288507	0.627	0.442	0.185	CD14+ monocyte
TNFSF10	5.96262e-07	0.0110714	0.665379	0.329	0.193	0.136	CD14+ monocyte
PSMB6	6.4441e-07	0.0119654	0.63177	0.369	0.23	0.139	CD14+ monocyte
HOTAIRM1	6.47794e-07	0.0120282	0.726074	0.325	0.191	0.134	CD14+ monocyte
CNBP	6.48719e-07	0.0120454	0.273137	0.837	0.747	0.09	CD14+ monocyte
LPXN	6.72062e-07	0.0124789	0.444301	0.58	0.416	0.164	CD14+ monocyte
MEFV	7.20324e-07	0.013375	0.622968	0.34	0.2	0.14	CD14+ monocyte
PLEKHB2	7.21396e-07	0.0133949	0.336288	0.567	0.409	0.158	CD14+ monocyte
SF3B4	7.6947e-07	0.0142875	0.424302	0.515	0.344	0.171	CD14+ monocyte
ATP5ME	7.84057e-07	0.0145584	0.332739	0.719	0.567	0.152	CD14+ monocyte
AKT1	7.84118e-07	0.0145595	0.489244	0.466	0.307	0.159	CD14+ monocyte
YPEL3	8.15809e-07	0.0151479	0.263015	0.68	0.514	0.166	CD14+ monocyte
SPECC1	8.18033e-07	0.0151892	0.562683	0.348	0.207	0.141	CD14+ monocyte
TMEM33	8.30847e-07	0.0154272	0.621364	0.364	0.226	0.138	CD14+ monocyte
CORO1B	8.69324e-07	0.0161416	0.596325	0.309	0.174	0.135	CD14+ monocyte
ATP5MK	8.94081e-07	0.0166013	0.49655	0.496	0.335	0.161	CD14+ monocyte
CTDSP1	9.20177e-07	0.0170859	0.36648	0.657	0.512	0.145	CD14+ monocyte
PSMD13	9.52953e-07	0.0176944	0.496652	0.349	0.202	0.147	CD14+ monocyte
TRMT112	9.58669e-07	0.0178006	0.383096	0.509	0.342	0.167	CD14+ monocyte
RAP2B	9.8353e-07	0.0182622	0.312463	0.701	0.54	0.161	CD14+ monocyte
TRAF1	1.01586e-06	0.0188624	0.48972	0.328	0.193	0.135	CD14+ monocyte
LPCAT1	1.03732e-06	0.0192609	0.456309	0.45	0.288	0.162	CD14+ monocyte
PLIN2	1.05434e-06	0.019577	0.766917	0.308	0.179	0.129	CD14+ monocyte
CSRP1	1.06401e-06	0.0197565	0.684812	0.3	0.174	0.126	CD14+ monocyte
COX5A	1.06565e-06	0.0197869	0.509985	0.48	0.326	0.154	CD14+ monocyte
CD58	1.14936e-06	0.0213414	0.329599	0.676	0.556	0.12	CD14+ monocyte
YWHAE	1.17654e-06	0.0218459	0.274536	0.851	0.756	0.095	CD14+ monocyte
NARS1	1.32081e-06	0.0245248	0.51667	0.367	0.223	0.144	CD14+ monocyte
CAMKK2	1.32344e-06	0.0245736	0.297454	0.434	0.279	0.155	CD14+ monocyte
GLTP	1.33418e-06	0.0247731	0.444719	0.51	0.363	0.147	CD14+ monocyte
MTCH2	1.33534e-06	0.0247946	0.440444	0.327	0.188	0.139	CD14+ monocyte
GABPB1-IT1	1.36624e-06	0.0253684	0.495345	0.36	0.216	0.144	CD14+ monocyte
RNF41	1.40897e-06	0.0261617	0.517407	0.318	0.186	0.132	CD14+ monocyte
RAB11A	1.45962e-06	0.0271022	0.369329	0.472	0.307	0.165	CD14+ monocyte
C1orf43	1.49557e-06	0.0277698	0.378024	0.598	0.444	0.154	CD14+ monocyte
PSMD4	1.4966e-06	0.0277889	0.365418	0.533	0.379	0.154	CD14+ monocyte
SH3BP1	1.55228e-06	0.0288228	0.508803	0.397	0.251	0.146	CD14+ monocyte
CITED2	1.56176e-06	0.0289988	0.72122	0.361	0.228	0.133	CD14+ monocyte
NDUFB3	1.58328e-06	0.0293984	0.624465	0.309	0.179	0.13	CD14+ monocyte
C16orf72	1.74024e-06	0.0323127	0.577135	0.35	0.214	0.136	CD14+ monocyte
URM1	2.04766e-06	0.038021	0.301213	0.428	0.272	0.156	CD14+ monocyte
SEC11A	2.18032e-06	0.0404842	0.334159	0.674	0.516	0.158	CD14+ monocyte
PPIB	2.21817e-06	0.041187	0.437693	0.436	0.281	0.155	CD14+ monocyte
ING3	2.24443e-06	0.0416746	0.321167	0.436	0.27	0.166	CD14+ monocyte
PIM1	2.2655e-06	0.0420658	0.340255	0.317	0.181	0.136	CD14+ monocyte
SYNCRIP	2.32533e-06	0.0431768	0.399204	0.45	0.288	0.162	CD14+ monocyte
CHSY1	2.44103e-06	0.0453251	0.594662	0.361	0.228	0.133	CD14+ monocyte
PSME3	2.53612e-06	0.0470906	0.458021	0.501	0.353	0.148	CD14+ monocyte
RNF166	2.57065e-06	0.0477317	0.539618	0.359	0.221	0.138	CD14+ monocyte
HNRNPA0	2.60595e-06	0.0483873	0.330173	0.704	0.553	0.151	CD14+ monocyte
ISG20L2	2.61734e-06	0.0485988	0.420266	0.417	0.267	0.15	CD14+ monocyte
DNTTIP2	2.61897e-06	0.048629	0.519374	0.529	0.388	0.141	CD14+ monocyte
ATP6V1G1	2.87536e-06	0.0533897	0.331457	0.6	0.433	0.167	CD14+ monocyte
VTI1B	2.93973e-06	0.0545849	0.589219	0.315	0.188	0.127	CD14+ monocyte
OSTC	3.07872e-06	0.0571657	0.547645	0.339	0.209	0.13	CD14+ monocyte
WDR45B	3.17532e-06	0.0589593	0.386775	0.504	0.36	0.144	CD14+ monocyte
BICD2	3.22775e-06	0.0599328	0.412195	0.443	0.295	0.148	CD14+ monocyte
TRIM8	3.27831e-06	0.0608717	0.296551	0.601	0.43	0.171	CD14+ monocyte
RNF141	3.29717e-06	0.0612219	0.585566	0.366	0.237	0.129	CD14+ monocyte
PPA1	3.33208e-06	0.0618701	0.44155	0.348	0.207	0.141	CD14+ monocyte
DYNLL1	3.36269e-06	0.0624385	0.556839	0.352	0.219	0.133	CD14+ monocyte
SETD3	3.47739e-06	0.0645681	0.275876	0.344	0.212	0.132	CD14+ monocyte
ANXA6	3.80482e-06	0.070648	0.280767	0.411	0.253	0.158	CD14+ monocyte
TFE3	4.04153e-06	0.075043	0.519557	0.33	0.2	0.13	CD14+ monocyte
ABRACL	4.19023e-06	0.0778042	0.454967	0.405	0.265	0.14	CD14+ monocyte
SAMD4B	4.29017e-06	0.0796598	0.391566	0.419	0.27	0.149	CD14+ monocyte
CAT	4.32482e-06	0.0803033	0.32805	0.545	0.393	0.152	CD14+ monocyte
PSMA4	4.53488e-06	0.0842036	0.329392	0.588	0.43	0.158	CD14+ monocyte
LSM3	4.76825e-06	0.0885369	0.668842	0.323	0.202	0.121	CD14+ monocyte
SIAH2	4.85262e-06	0.0901034	0.460745	0.448	0.305	0.143	CD14+ monocyte
RPL36AL	5.05784e-06	0.093914	0.331939	0.636	0.47	0.166	CD14+ monocyte
PSMB1	5.22715e-06	0.0970578	0.331828	0.618	0.486	0.132	CD14+ monocyte
SNHG16	5.29654e-06	0.0983462	0.326484	0.506	0.353	0.153	CD14+ monocyte
PPP3R1	5.44347e-06	0.101074	0.482595	0.373	0.235	0.138	CD14+ monocyte
MAVS	5.47103e-06	0.101586	0.516378	0.333	0.202	0.131	CD14+ monocyte
CTDSP2	5.49657e-06	0.10206	0.431581	0.504	0.367	0.137	CD14+ monocyte
TP53BP2	5.61729e-06	0.104302	0.347754	0.37	0.23	0.14	CD14+ monocyte
TMEM59	5.75708e-06	0.106897	0.322391	0.567	0.412	0.155	CD14+ monocyte
ATG3	6.03808e-06	0.112115	0.338542	0.449	0.295	0.154	CD14+ monocyte
BAX	6.22707e-06	0.115624	0.395391	0.571	0.428	0.143	CD14+ monocyte
OOEP	6.48459e-06	0.120406	0.40721	0.424	0.279	0.145	CD14+ monocyte
GTPBP4	6.67592e-06	0.123958	0.485317	0.331	0.2	0.131	CD14+ monocyte
SBNO2	6.75862e-06	0.125494	0.293382	0.382	0.242	0.14	CD14+ monocyte
DDIT4	7.15888e-06	0.132926	0.395574	0.437	0.288	0.149	CD14+ monocyte
IRF2BPL	7.19347e-06	0.133568	0.612911	0.331	0.209	0.122	CD14+ monocyte
SLC7A5	7.36548e-06	0.136762	0.476148	0.368	0.23	0.138	CD14+ monocyte
CPT1A	7.36744e-06	0.136799	0.390641	0.441	0.293	0.148	CD14+ monocyte
TOMM20	7.67597e-06	0.142527	0.383253	0.587	0.44	0.147	CD14+ monocyte
C19orf53	8.18418e-06	0.151964	0.521549	0.402	0.272	0.13	CD14+ monocyte
ABTB1	8.52556e-06	0.158303	0.368338	0.304	0.177	0.127	CD14+ monocyte
BNIP2	8.69159e-06	0.161385	0.28856	0.668	0.505	0.163	CD14+ monocyte
NPTN	9.05585e-06	0.168149	0.311284	0.401	0.26	0.141	CD14+ monocyte
COPS6	9.11229e-06	0.169197	0.619575	0.329	0.209	0.12	CD14+ monocyte
YIPF3	9.34854e-06	0.173584	0.563224	0.333	0.207	0.126	CD14+ monocyte
RBM8A	9.55993e-06	0.177509	0.402344	0.468	0.33	0.138	CD14+ monocyte
KHSRP	9.68184e-06	0.179772	0.327157	0.648	0.486	0.162	CD14+ monocyte
LGALS8	9.91136e-06	0.184034	0.29148	0.432	0.288	0.144	CD14+ monocyte
EID1	1.02641e-05	0.190584	0.357256	0.667	0.521	0.146	CD14+ monocyte
EIF6	1.03073e-05	0.191385	0.554403	0.349	0.226	0.123	CD14+ monocyte
RBM23	1.08288e-05	0.201069	0.320006	0.649	0.502	0.147	CD14+ monocyte
POLR1F	1.17808e-05	0.218747	0.98612	0.314	0.2	0.114	CD14+ monocyte
BCAP31	1.23864e-05	0.229991	0.393643	0.499	0.351	0.148	CD14+ monocyte
SRP9	1.28441e-05	0.23849	0.324297	0.422	0.279	0.143	CD14+ monocyte
MMP24OS	1.3195e-05	0.245004	0.463335	0.39	0.256	0.134	CD14+ monocyte
RNF44	1.33514e-05	0.247908	0.382962	0.463	0.321	0.142	CD14+ monocyte
RSL1D1	1.36935e-05	0.254261	0.3816	0.696	0.593	0.103	CD14+ monocyte
SLC25A5	1.38593e-05	0.25734	0.328591	0.735	0.616	0.119	CD14+ monocyte
KLF7	1.45237e-05	0.269676	0.348373	0.485	0.356	0.129	CD14+ monocyte
AHCYL1	1.49452e-05	0.277503	0.39732	0.363	0.23	0.133	CD14+ monocyte
KXD1	1.68426e-05	0.312734	0.430608	0.348	0.221	0.127	CD14+ monocyte
CHCHD10	1.69421e-05	0.314582	0.443599	0.387	0.26	0.127	CD14+ monocyte
PDE4A	1.77072e-05	0.328788	0.301436	0.521	0.384	0.137	CD14+ monocyte
HK3	1.98777e-05	0.36909	0.38862	0.371	0.237	0.134	CD14+ monocyte
RBCK1	2.17391e-05	0.403651	0.397829	0.441	0.309	0.132	CD14+ monocyte
IFIH1	2.25351e-05	0.418432	0.358865	0.301	0.181	0.12	CD14+ monocyte
TMEM230	2.26798e-05	0.421119	0.41428	0.381	0.251	0.13	CD14+ monocyte
MGST3	2.27301e-05	0.422052	0.410928	0.353	0.223	0.13	CD14+ monocyte
SNX27	2.29486e-05	0.42611	0.363041	0.35	0.23	0.12	CD14+ monocyte
APH1A	2.31154e-05	0.429207	0.430973	0.418	0.286	0.132	CD14+ monocyte
OAT	2.33352e-05	0.433289	0.583998	0.342	0.223	0.119	CD14+ monocyte
ILK	2.4749e-05	0.459539	0.360219	0.324	0.2	0.124	CD14+ monocyte
MAF1	2.50286e-05	0.464731	0.558871	0.327	0.212	0.115	CD14+ monocyte
NDUFS6	2.51971e-05	0.467859	0.410988	0.378	0.249	0.129	CD14+ monocyte
SRP14	2.5273e-05	0.46927	0.255476	0.771	0.667	0.104	CD14+ monocyte
RNF7	2.56941e-05	0.477088	0.479563	0.357	0.235	0.122	CD14+ monocyte
SSU72	2.69514e-05	0.500433	0.319699	0.719	0.616	0.103	CD14+ monocyte
RAD23A	2.7029e-05	0.501874	0.295484	0.586	0.437	0.149	CD14+ monocyte
ATP5F1C	2.94592e-05	0.546998	0.327034	0.512	0.367	0.145	CD14+ monocyte
NDUFB8	2.96603e-05	0.550732	0.467216	0.327	0.205	0.122	CD14+ monocyte
MAP7D1	3.19331e-05	0.592934	0.367551	0.541	0.412	0.129	CD14+ monocyte
NACC2	3.23371e-05	0.600435	0.44314	0.335	0.214	0.121	CD14+ monocyte
GTF2A2	3.34302e-05	0.620731	0.312437	0.359	0.228	0.131	CD14+ monocyte
PSMB7	3.52167e-05	0.653904	0.423824	0.324	0.202	0.122	CD14+ monocyte
CDKN2D	3.54085e-05	0.657464	0.379624	0.481	0.344	0.137	CD14+ monocyte
FAM120A	3.56717e-05	0.662352	0.257599	0.76	0.698	0.062	CD14+ monocyte
VAMP5	3.6154e-05	0.671307	0.522713	0.333	0.214	0.119	CD14+ monocyte
EPN1	3.71362e-05	0.689545	0.274772	0.58	0.423	0.157	CD14+ monocyte
UXT	3.82773e-05	0.710732	0.331504	0.364	0.235	0.129	CD14+ monocyte
NDUFB4	3.99723e-05	0.742205	0.349227	0.456	0.326	0.13	CD14+ monocyte
CARS2	4.01641e-05	0.745766	0.379934	0.303	0.186	0.117	CD14+ monocyte
COX6A1	4.07754e-05	0.757117	0.268263	0.628	0.481	0.147	CD14+ monocyte
H1-10	4.13754e-05	0.768258	0.384954	0.358	0.233	0.125	CD14+ monocyte
GUSB	4.50613e-05	0.836698	0.429311	0.369	0.249	0.12	CD14+ monocyte
CCT8	4.57147e-05	0.84883	0.303857	0.383	0.251	0.132	CD14+ monocyte
ERGIC3	4.62713e-05	0.859165	0.315047	0.434	0.298	0.136	CD14+ monocyte
SDHB	4.96934e-05	0.922707	0.283812	0.44	0.3	0.14	CD14+ monocyte
PRDX6	5.15062e-05	0.956367	0.254928	0.543	0.405	0.138	CD14+ monocyte
PPP1R9B	5.17193e-05	0.960324	0.304458	0.482	0.335	0.147	CD14+ monocyte
CYCS	5.37549e-05	0.998121	0.348667	0.565	0.428	0.137	CD14+ monocyte
ZBTB7B	5.72234e-05	1	0.434019	0.372	0.253	0.119	CD14+ monocyte
PPP1R11	5.87267e-05	1	0.466764	0.39	0.27	0.12	CD14+ monocyte
BIRC2	5.89687e-05	1	0.395771	0.513	0.391	0.122	CD14+ monocyte
EIF3M	5.98866e-05	1	0.2802	0.505	0.36	0.145	CD14+ monocyte
RCSD1	6.02365e-05	1	0.2724	0.686	0.563	0.123	CD14+ monocyte
SNRPG	6.19325e-05	1	0.272709	0.48	0.337	0.143	CD14+ monocyte
NUP58	6.61391e-05	1	0.310956	0.358	0.24	0.118	CD14+ monocyte
MIDN	8.20114e-05	1	0.347474	0.738	0.67	0.068	CD14+ monocyte
ACTR1A	8.39364e-05	1	0.454455	0.339	0.228	0.111	CD14+ monocyte
EMC4	9.46346e-05	1	0.336202	0.435	0.312	0.123	CD14+ monocyte
HSBP1	9.84688e-05	1	0.331608	0.338	0.221	0.117	CD14+ monocyte
COQ10B	0.000107723	1	0.262985	0.413	0.281	0.132	CD14+ monocyte
MIDEAS	0.000108973	1	0.368229	0.399	0.274	0.125	CD14+ monocyte
PPP4R2	0.000112025	1	0.265699	0.488	0.356	0.132	CD14+ monocyte
RNF167	0.00011571	1	0.283116	0.518	0.381	0.137	CD14+ monocyte
PATL1	0.00012224	1	0.352759	0.358	0.24	0.118	CD14+ monocyte
CHMP3	0.000122701	1	0.276551	0.398	0.277	0.121	CD14+ monocyte
TAMALIN	0.000123103	1	0.349877	0.36	0.244	0.116	CD14+ monocyte
MXI1	0.000123465	1	0.336053	0.348	0.23	0.118	CD14+ monocyte
ALG13	0.000128506	1	0.282528	0.384	0.263	0.121	CD14+ monocyte
DUSP22	0.00013121	1	0.3248	0.371	0.251	0.12	CD14+ monocyte
RHBDD2	0.000133621	1	0.370727	0.315	0.202	0.113	CD14+ monocyte
FGD5-AS1	0.000133687	1	0.356924	0.4	0.274	0.126	CD14+ monocyte
GNAI3	0.000138968	1	0.3036	0.66	0.549	0.111	CD14+ monocyte
CHURC1	0.000139383	1	0.47595	0.325	0.216	0.109	CD14+ monocyte
AGPAT4	0.000146087	1	0.287584	0.376	0.253	0.123	CD14+ monocyte
CIZ1	0.000152028	1	0.294735	0.364	0.247	0.117	CD14+ monocyte
NDUFA3	0.000167871	1	0.494963	0.343	0.24	0.103	CD14+ monocyte
RNF187	0.00016952	1	0.378687	0.389	0.27	0.119	CD14+ monocyte
RTRAF	0.000169692	1	0.391315	0.346	0.235	0.111	CD14+ monocyte
SRPRA	0.000171544	1	0.271256	0.613	0.488	0.125	CD14+ monocyte
WASHC2C	0.000184665	1	0.42693	0.33	0.221	0.109	CD14+ monocyte
NDUFA12	0.000193997	1	0.299174	0.451	0.328	0.123	CD14+ monocyte
GNL3L	0.000206652	1	0.270805	0.392	0.274	0.118	CD14+ monocyte
LMAN2	0.000219309	1	0.251535	0.325	0.216	0.109	CD14+ monocyte
AK2	0.000231487	1	0.266315	0.454	0.328	0.126	CD14+ monocyte
MRPL20	0.000244508	1	0.31671	0.346	0.235	0.111	CD14+ monocyte
UQCRFS1	0.00024764	1	0.353308	0.34	0.233	0.107	CD14+ monocyte
TOX4	0.000267742	1	0.256884	0.339	0.23	0.109	CD14+ monocyte
XRN2	0.000288285	1	0.254074	0.691	0.612	0.079	CD14+ monocyte
DBNL	0.000308306	1	0.261459	0.543	0.409	0.134	CD14+ monocyte
ERH	0.000326357	1	0.342587	0.479	0.358	0.121	CD14+ monocyte
C12orf57	0.000373381	1	0.418386	0.424	0.319	0.105	CD14+ monocyte
COX7A2	0.000408965	1	0.376127	0.393	0.281	0.112	CD14+ monocyte
PLEKHO1	0.000422336	1	0.422743	0.41	0.307	0.103	CD14+ monocyte
DENND10	0.000459933	1	0.317366	0.364	0.256	0.108	CD14+ monocyte
ATP5PO	0.000512887	1	0.295639	0.327	0.223	0.104	CD14+ monocyte
BLOC1S1	0.000549504	1	0.300357	0.339	0.233	0.106	CD14+ monocyte
MRPS21	0.000563683	1	0.397366	0.302	0.207	0.095	CD14+ monocyte
MAT2A	0.000643321	1	0.324566	0.322	0.221	0.101	CD14+ monocyte
DEK	0.000710305	1	0.251362	0.769	0.721	0.048	CD14+ monocyte
RBMS1	0.000861087	1	0.255947	0.705	0.637	0.068	CD14+ monocyte
PSMD2	0.000884642	1	0.348443	0.349	0.249	0.1	CD14+ monocyte
TINF2	0.000898299	1	0.30533	0.321	0.223	0.098	CD14+ monocyte
ORMDL1	0.000924406	1	0.430835	0.323	0.23	0.093	CD14+ monocyte
BPNT2	0.000943093	1	0.371686	0.317	0.223	0.094	CD14+ monocyte
ZFP91	0.00104567	1	0.275494	0.379	0.272	0.107	CD14+ monocyte
RHOB	0.00111155	1	0.398966	0.646	0.605	0.041	CD14+ monocyte
CD46	0.00113864	1	0.287659	0.565	0.477	0.088	CD14+ monocyte
PPP2R1A	0.00114365	1	0.313914	0.416	0.309	0.107	CD14+ monocyte
SLIRP	0.00126381	1	0.394536	0.311	0.223	0.088	CD14+ monocyte
CCT6A	0.00134995	1	0.280715	0.391	0.286	0.105	CD14+ monocyte
COPB2	0.00150415	1	0.356136	0.321	0.23	0.091	CD14+ monocyte
TMEM183A	0.00166036	1	0.314656	0.363	0.267	0.096	CD14+ monocyte
BLOC1S2	0.00169394	1	0.266232	0.327	0.235	0.092	CD14+ monocyte
TMUB2	0.00173634	1	0.346643	0.304	0.216	0.088	CD14+ monocyte
POLR2G	0.00188304	1	0.302614	0.358	0.26	0.098	CD14+ monocyte
SNRPD3	0.00190783	1	0.398938	0.324	0.24	0.084	CD14+ monocyte
DPEP2	0.00193161	1	0.263083	0.312	0.219	0.093	CD14+ monocyte
CHMP1A	0.00195322	1	0.293791	0.308	0.216	0.092	CD14+ monocyte
CALCOCO1	0.00199332	1	0.272459	0.349	0.253	0.096	CD14+ monocyte
ENSG00000258077	0.00221112	1	0.315677	0.327	0.235	0.092	CD14+ monocyte
SRSF6	0.00229715	1	0.258436	0.538	0.435	0.103	CD14+ monocyte
UGGT1	0.00265371	1	0.332974	0.352	0.263	0.089	CD14+ monocyte
DAP3	0.00297544	1	0.277526	0.355	0.26	0.095	CD14+ monocyte
HSPA5	0.00306598	1	0.463974	0.796	0.772	0.024	CD14+ monocyte
RNF139	0.00409859	1	0.254842	0.323	0.24	0.083	CD14+ monocyte
RAP2C	0.00415525	1	0.27863	0.478	0.381	0.097	CD14+ monocyte
BFAR	0.0042843	1	0.250341	0.307	0.223	0.084	CD14+ monocyte
ARL8A	0.00443862	1	0.342264	0.302	0.223	0.079	CD14+ monocyte
AMPD2	0.00793802	1	0.28303	0.339	0.263	0.076	CD14+ monocyte
MALAT1	1.63056e-78	3.02762e-74	1.34244	1	1	0	Intermediate monocyte
LINC-PINT	3.17505e-46	5.89543e-42	2.07542	0.931	0.68	0.251	Intermediate monocyte
SYNE2	1.0499e-43	1.94945e-39	2.55371	0.677	0.289	0.388	Intermediate monocyte
ARHGAP15	1.34607e-38	2.49938e-34	1.80444	0.931	0.644	0.287	Intermediate monocyte
CDC42SE2	1.38237e-38	2.56678e-34	1.58079	0.944	0.726	0.218	Intermediate monocyte
KLF12	9.23028e-34	1.71388e-29	1.85552	0.716	0.351	0.365	Intermediate monocyte
TNRC6B	1.16758e-33	2.16795e-29	1.61693	0.892	0.618	0.274	Intermediate monocyte
SMCHD1	1.43647e-33	2.66724e-29	1.57412	0.931	0.731	0.2	Intermediate monocyte
ANKRD44	3.33454e-33	6.19157e-29	1.50495	0.871	0.695	0.176	Intermediate monocyte
EML4	3.50326e-33	6.50486e-29	1.84968	0.767	0.466	0.301	Intermediate monocyte
ETS1	2.48465e-32	4.6135e-28	2.07352	0.655	0.33	0.325	Intermediate monocyte
IL32	3.30799e-32	6.14228e-28	2.14147	0.595	0.252	0.343	Intermediate monocyte
UTRN	1.16553e-31	2.16416e-27	1.44476	0.931	0.773	0.158	Intermediate monocyte
KMT2C	4.53465e-31	8.41993e-27	1.47892	0.884	0.676	0.208	Intermediate monocyte
LINC01619	5.39023e-31	1.00086e-26	1.72643	0.823	0.534	0.289	Intermediate monocyte
CNOT6L	8.44429e-31	1.56794e-26	1.74968	0.879	0.605	0.274	Intermediate monocyte
FYN	1.41056e-30	2.61912e-26	1.40632	0.953	0.788	0.165	Intermediate monocyte
STK10	5.07811e-30	9.42903e-26	1.60583	0.853	0.651	0.202	Intermediate monocyte
ZFAND3	2.42301e-29	4.49905e-25	1.96488	0.789	0.583	0.206	Intermediate monocyte
TRBC2	3.95471e-28	7.34311e-24	2.04606	0.582	0.258	0.324	Intermediate monocyte
SIK3	1.39567e-27	2.59148e-23	1.71041	0.862	0.641	0.221	Intermediate monocyte
SIPA1L1	2.68162e-27	4.97924e-23	2.06756	0.815	0.634	0.181	Intermediate monocyte
TRAC	7.67153e-27	1.42445e-22	2.19465	0.466	0.178	0.288	Intermediate monocyte
BCL11B	1.10517e-26	2.05207e-22	2.08008	0.603	0.309	0.294	Intermediate monocyte
FNBP1	1.40286e-26	2.60482e-22	1.18606	0.944	0.797	0.147	Intermediate monocyte
RAPGEF1	1.88302e-26	3.4964e-22	1.53365	0.853	0.639	0.214	Intermediate monocyte
SPOCK2	5.58801e-26	1.03758e-21	2.23458	0.539	0.267	0.272	Intermediate monocyte
PDE3B	1.67216e-25	3.10487e-21	1.99009	0.728	0.45	0.278	Intermediate monocyte
ZSWIM6	4.76647e-25	8.85039e-21	1.85573	0.78	0.554	0.226	Intermediate monocyte
IL7R	5.13848e-25	9.54113e-21	2.15508	0.625	0.34	0.285	Intermediate monocyte
PIK3R1	9.95826e-25	1.84905e-20	1.48086	0.871	0.648	0.223	Intermediate monocyte
RNF213	1.00055e-24	1.85783e-20	1.10115	0.897	0.749	0.148	Intermediate monocyte
MED13L	1.00677e-24	1.86937e-20	1.59134	0.845	0.68	0.165	Intermediate monocyte
CHD2	2.82562e-24	5.24661e-20	1.11982	0.909	0.761	0.148	Intermediate monocyte
SLC38A1	3.62964e-24	6.73952e-20	1.84471	0.595	0.318	0.277	Intermediate monocyte
USP34	4.87956e-24	9.06036e-20	1.44031	0.772	0.563	0.209	Intermediate monocyte
IKZF3	5.30466e-24	9.84969e-20	2.25166	0.401	0.142	0.259	Intermediate monocyte
CYTH1	6.90347e-24	1.28184e-19	1.30987	0.836	0.657	0.179	Intermediate monocyte
CD3E	7.35275e-24	1.36526e-19	2.00849	0.5	0.228	0.272	Intermediate monocyte
CD2	1.02776e-23	1.90834e-19	2.372	0.405	0.152	0.253	Intermediate monocyte
RORA	1.37619e-23	2.55531e-19	2.07203	0.547	0.276	0.271	Intermediate monocyte
NEAT1	1.69345e-23	3.1444e-19	1.47396	0.948	0.9	0.048	Intermediate monocyte
CLEC2D	2.74957e-23	5.1054e-19	1.69355	0.629	0.36	0.269	Intermediate monocyte
PPP2R5C	5.59685e-23	1.03922e-18	1.38061	0.888	0.768	0.12	Intermediate monocyte
ARHGAP26	1.48572e-22	2.75869e-18	1.64547	0.853	0.743	0.11	Intermediate monocyte
ARID4B	1.6535e-22	3.07023e-18	1.12692	0.892	0.703	0.189	Intermediate monocyte
ARIH1	4.75002e-22	8.81984e-18	1.41764	0.776	0.581	0.195	Intermediate monocyte
SLFN12L	1.1326e-21	2.10302e-17	2.23333	0.444	0.194	0.25	Intermediate monocyte
CST7	1.6654e-21	3.09232e-17	2.692	0.31	0.095	0.215	Intermediate monocyte
ATM	1.7227e-21	3.19872e-17	1.44584	0.703	0.478	0.225	Intermediate monocyte
HERC1	4.29396e-21	7.97302e-17	1.51531	0.737	0.551	0.186	Intermediate monocyte
PTPRC	1.6096e-20	2.98871e-16	0.618431	1	0.999	0.001	Intermediate monocyte
NKTR	1.95649e-20	3.63281e-16	1.31683	0.724	0.508	0.216	Intermediate monocyte
MBNL1	5.37759e-20	9.98511e-16	0.888462	1	0.979	0.021	Intermediate monocyte
PAG1	1.25574e-19	2.33166e-15	1.36996	0.759	0.534	0.225	Intermediate monocyte
NFAT5	1.42954e-19	2.65436e-15	2.03165	0.672	0.5	0.172	Intermediate monocyte
RABGAP1L	5.05176e-19	9.3801e-15	1.2347	0.784	0.59	0.194	Intermediate monocyte
SKAP1	6.43741e-19	1.1953e-14	2.24292	0.522	0.275	0.247	Intermediate monocyte
CELF2	8.10444e-19	1.50483e-14	0.991151	0.966	0.839	0.127	Intermediate monocyte
TALAM1	9.59737e-19	1.78204e-14	0.972752	0.879	0.756	0.123	Intermediate monocyte
STAG1	1.53012e-18	2.84112e-14	1.62872	0.647	0.442	0.205	Intermediate monocyte
VPS13B	1.58706e-18	2.94684e-14	1.55061	0.668	0.463	0.205	Intermediate monocyte
PYHIN1	1.63185e-18	3.03002e-14	2.36593	0.323	0.115	0.208	Intermediate monocyte
CAMK1D	2.01096e-18	3.73396e-14	2.04911	0.621	0.412	0.209	Intermediate monocyte
TENT5C	2.94689e-18	5.47179e-14	2.15259	0.345	0.133	0.212	Intermediate monocyte
ATP2B1	3.91342e-18	7.26644e-14	1.20789	0.996	0.956	0.04	Intermediate monocyte
FAM172A	7.18672e-18	1.33443e-13	1.7602	0.608	0.423	0.185	Intermediate monocyte
BIRC6	8.21827e-18	1.52597e-13	1.33714	0.72	0.562	0.158	Intermediate monocyte
CD3G	9.84737e-18	1.82846e-13	2.24846	0.315	0.113	0.202	Intermediate monocyte
DOCK8	1.15137e-17	2.13787e-13	1.05147	0.905	0.812	0.093	Intermediate monocyte
GNG2	1.47558e-17	2.73985e-13	1.42531	0.884	0.725	0.159	Intermediate monocyte
MYCBP2	3.48523e-17	6.47137e-13	1.07667	0.841	0.651	0.19	Intermediate monocyte
MACF1	5.13521e-17	9.53505e-13	1.28177	0.69	0.538	0.152	Intermediate monocyte
BRAF	5.25638e-17	9.76005e-13	1.53685	0.638	0.43	0.208	Intermediate monocyte
SSH2	6.20615e-17	1.15236e-12	1.55107	0.819	0.685	0.134	Intermediate monocyte
OGA	8.37829e-17	1.55568e-12	1.22561	0.724	0.577	0.147	Intermediate monocyte
PAN3	8.9815e-17	1.66768e-12	1.43865	0.664	0.495	0.169	Intermediate monocyte
ZBTB20	9.28778e-17	1.72455e-12	1.42991	0.642	0.409	0.233	Intermediate monocyte
PCNX1	1.38804e-16	2.57732e-12	1.547	0.638	0.444	0.194	Intermediate monocyte
NFKB1	1.44402e-16	2.68127e-12	1.55205	0.935	0.838	0.097	Intermediate monocyte
ITK	1.57754e-16	2.92917e-12	1.58919	0.5	0.276	0.224	Intermediate monocyte
PIK3R5	1.74691e-16	3.24366e-12	1.311	0.897	0.801	0.096	Intermediate monocyte
ADK	2.10979e-16	3.91747e-12	1.68133	0.668	0.511	0.157	Intermediate monocyte
FBXO11	5.04968e-16	9.37625e-12	1.44619	0.655	0.481	0.174	Intermediate monocyte
TCF7	9.03028e-16	1.67674e-11	1.57511	0.461	0.238	0.223	Intermediate monocyte
STAT4	1.17164e-15	2.1755e-11	1.94403	0.478	0.264	0.214	Intermediate monocyte
CD96	1.52075e-15	2.82373e-11	1.78525	0.427	0.202	0.225	Intermediate monocyte
CD5	1.56744e-15	2.91042e-11	2.06635	0.319	0.127	0.192	Intermediate monocyte
CXCR4	2.1228e-15	3.94162e-11	1.13453	0.897	0.729	0.168	Intermediate monocyte
CYFIP2	2.20219e-15	4.08903e-11	1.27624	0.591	0.383	0.208	Intermediate monocyte
LCK	2.39602e-15	4.44893e-11	1.98456	0.332	0.138	0.194	Intermediate monocyte
RIPOR2	2.44226e-15	4.53478e-11	0.838405	0.948	0.867	0.081	Intermediate monocyte
ELF2	3.2272e-15	5.99226e-11	1.5495	0.694	0.564	0.13	Intermediate monocyte
PRKCH	3.77473e-15	7.00891e-11	1.76783	0.612	0.413	0.199	Intermediate monocyte
SBF2	4.79325e-15	8.90011e-11	2.02517	0.56	0.401	0.159	Intermediate monocyte
ZC3HAV1	4.8745e-15	9.05097e-11	1.10631	0.694	0.522	0.172	Intermediate monocyte
ANKRD12	5.82868e-15	1.08227e-10	0.952477	0.866	0.707	0.159	Intermediate monocyte
CEMIP2	7.81935e-15	1.4519e-10	1.49729	0.642	0.464	0.178	Intermediate monocyte
CCL5	8.46134e-15	1.5711e-10	2.50955	0.375	0.186	0.189	Intermediate monocyte
BPTF	9.61502e-15	1.78532e-10	1.0679	0.832	0.701	0.131	Intermediate monocyte
ZEB2	1.1157e-14	2.07163e-10	1.17363	0.996	0.966	0.03	Intermediate monocyte
RUNX3	1.27874e-14	2.37436e-10	1.54613	0.638	0.464	0.174	Intermediate monocyte
DPYD	1.53634e-14	2.85268e-10	1.28215	0.909	0.841	0.068	Intermediate monocyte
PPP1R16B	1.63824e-14	3.04188e-10	1.77021	0.435	0.227	0.208	Intermediate monocyte
MAML2	2.03849e-14	3.78507e-10	1.54179	0.638	0.435	0.203	Intermediate monocyte
PHF20	2.74709e-14	5.1008e-10	1.45012	0.681	0.559	0.122	Intermediate monocyte
ASH1L	3.47389e-14	6.45033e-10	1.32227	0.647	0.518	0.129	Intermediate monocyte
PRKCB	3.50677e-14	6.51137e-10	0.990154	0.922	0.873	0.049	Intermediate monocyte
CREBBP	3.53992e-14	6.57293e-10	1.10146	0.789	0.665	0.124	Intermediate monocyte
AKT3	4.53238e-14	8.41573e-10	1.78405	0.44	0.237	0.203	Intermediate monocyte
RASGRP1	4.79767e-14	8.90832e-10	1.94702	0.405	0.212	0.193	Intermediate monocyte
RASA3	7.79988e-14	1.44828e-09	1.41985	0.638	0.469	0.169	Intermediate monocyte
FCMR	9.33072e-14	1.73253e-09	1.75505	0.362	0.171	0.191	Intermediate monocyte
KMT2E	1.09114e-13	2.02603e-09	0.811564	0.974	0.892	0.082	Intermediate monocyte
CHST11	1.37228e-13	2.54805e-09	1.35291	0.69	0.552	0.138	Intermediate monocyte
ARL4C	1.99447e-13	3.70334e-09	1.15978	0.815	0.568	0.247	Intermediate monocyte
SRSF11	2.25311e-13	4.18357e-09	0.782339	0.901	0.812	0.089	Intermediate monocyte
SYNE1	3.50739e-13	6.51252e-09	1.84233	0.466	0.294	0.172	Intermediate monocyte
WIPF1	4.69451e-13	8.71677e-09	0.9524	0.81	0.696	0.114	Intermediate monocyte
TLE4	4.72651e-13	8.77619e-09	1.49682	0.621	0.477	0.144	Intermediate monocyte
JAK1	4.74464e-13	8.80985e-09	0.857941	0.892	0.782	0.11	Intermediate monocyte
PRDM2	5.86161e-13	1.08838e-08	1.36041	0.586	0.417	0.169	Intermediate monocyte
PIAS1	6.51442e-13	1.2096e-08	1.07535	0.763	0.627	0.136	Intermediate monocyte
DOCK4	7.59839e-13	1.41087e-08	2.68914	0.401	0.23	0.171	Intermediate monocyte
IRAK3	7.99235e-13	1.48402e-08	1.19328	0.832	0.754	0.078	Intermediate monocyte
PNISR	8.70445e-13	1.61624e-08	0.805511	0.836	0.715	0.121	Intermediate monocyte
AKNA	1.08095e-12	2.0071e-08	1.31728	0.728	0.599	0.129	Intermediate monocyte
AKAP13	1.09105e-12	2.02587e-08	0.675647	0.974	0.894	0.08	Intermediate monocyte
NLRC5	1.19235e-12	2.21396e-08	1.57615	0.483	0.325	0.158	Intermediate monocyte
TRAF3	1.30712e-12	2.42706e-08	1.63559	0.547	0.404	0.143	Intermediate monocyte
KDM6A	1.4215e-12	2.63944e-08	1.29693	0.621	0.481	0.14	Intermediate monocyte
PITPNC1	1.62685e-12	3.02073e-08	1.54566	0.638	0.478	0.16	Intermediate monocyte
ATP11B	1.78824e-12	3.3204e-08	1.24129	0.647	0.482	0.165	Intermediate monocyte
CD247	2.52962e-12	4.697e-08	1.63346	0.47	0.285	0.185	Intermediate monocyte
LPP	2.78657e-12	5.17411e-08	1.26188	0.698	0.56	0.138	Intermediate monocyte
INPP5D	3.02292e-12	5.61296e-08	1.08894	0.776	0.654	0.122	Intermediate monocyte
MECP2	3.76924e-12	6.99873e-08	1.656	0.556	0.416	0.14	Intermediate monocyte
FBXW7	3.88837e-12	7.21992e-08	1.25634	0.647	0.552	0.095	Intermediate monocyte
COP1	4.73289e-12	8.78803e-08	1.64082	0.603	0.496	0.107	Intermediate monocyte
GPBP1	6.27205e-12	1.16459e-07	0.95944	0.78	0.657	0.123	Intermediate monocyte
RICTOR	8.09447e-12	1.50298e-07	1.28752	0.556	0.38	0.176	Intermediate monocyte
SLC8A1	8.93391e-12	1.65885e-07	2.04742	0.655	0.55	0.105	Intermediate monocyte
BTBD9	9.0634e-12	1.68289e-07	1.82948	0.427	0.26	0.167	Intermediate monocyte
SNX9	9.44821e-12	1.75434e-07	1.18537	0.716	0.562	0.154	Intermediate monocyte
PRKCQ	1.00646e-11	1.8688e-07	1.78105	0.345	0.17	0.175	Intermediate monocyte
LITAF	1.01917e-11	1.8924e-07	1.0088	0.763	0.613	0.15	Intermediate monocyte
PRRC2C	1.27329e-11	2.36424e-07	0.754768	0.957	0.894	0.063	Intermediate monocyte
SRPK2	1.29651e-11	2.40737e-07	1.40198	0.599	0.466	0.133	Intermediate monocyte
PAFAH1B1	1.78754e-11	3.3191e-07	1.07533	0.724	0.634	0.09	Intermediate monocyte
RAP1GAP2	1.83374e-11	3.40489e-07	1.64363	0.539	0.41	0.129	Intermediate monocyte
DENND4A	2.87054e-11	5.33002e-07	1.16337	0.694	0.577	0.117	Intermediate monocyte
CUL3	3.09975e-11	5.75561e-07	1.2956	0.625	0.509	0.116	Intermediate monocyte
KYNU	3.25475e-11	6.04342e-07	1.51003	0.793	0.775	0.018	Intermediate monocyte
DOCK10	3.57493e-11	6.63794e-07	1.17379	0.733	0.554	0.179	Intermediate monocyte
MT-ND5	3.87836e-11	7.20134e-07	0.338298	1	1	0	Intermediate monocyte
PACS1	4.04393e-11	7.50876e-07	1.39818	0.651	0.531	0.12	Intermediate monocyte
SYTL3	4.33491e-11	8.04906e-07	1.51771	0.569	0.41	0.159	Intermediate monocyte
KANSL1	4.96804e-11	9.22465e-07	1.43066	0.582	0.442	0.14	Intermediate monocyte
PDCD4	5.31887e-11	9.87607e-07	1.08389	0.685	0.558	0.127	Intermediate monocyte
ARAP2	6.40216e-11	1.18875e-06	1.02041	0.681	0.532	0.149	Intermediate monocyte
CDK17	6.70103e-11	1.24425e-06	1.6341	0.418	0.247	0.171	Intermediate monocyte
PDE4D	7.87916e-11	1.463e-06	1.58691	0.509	0.35	0.159	Intermediate monocyte
DDX6	8.06441e-11	1.4974e-06	1.15998	0.616	0.5	0.116	Intermediate monocyte
PSEN1	9.13402e-11	1.69601e-06	1.43309	0.677	0.62	0.057	Intermediate monocyte
CAMK4	9.19249e-11	1.70686e-06	1.78685	0.418	0.25	0.168	Intermediate monocyte
RASA2	1.00838e-10	1.87236e-06	1.5539	0.513	0.369	0.144	Intermediate monocyte
TCF12	1.10674e-10	2.05499e-06	1.52095	0.556	0.417	0.139	Intermediate monocyte
DENND5A	1.36055e-10	2.52627e-06	1.22912	0.806	0.781	0.025	Intermediate monocyte
EPB41	1.55502e-10	2.88735e-06	1.44871	0.573	0.439	0.134	Intermediate monocyte
PTPN4	1.95551e-10	3.631e-06	1.80984	0.371	0.209	0.162	Intermediate monocyte
ARID1B	2.2526e-10	4.18263e-06	1.08772	0.672	0.541	0.131	Intermediate monocyte
IKZF1	2.45667e-10	4.56154e-06	1.00835	0.759	0.627	0.132	Intermediate monocyte
ENSG00000288632	2.64189e-10	4.90547e-06	1.55434	0.371	0.208	0.163	Intermediate monocyte
ZHX2	2.95658e-10	5.48978e-06	1.72872	0.44	0.294	0.146	Intermediate monocyte
WAC	3.05338e-10	5.66953e-06	0.743049	0.884	0.771	0.113	Intermediate monocyte
ITPR2	3.71583e-10	6.89955e-06	1.45479	0.565	0.434	0.131	Intermediate monocyte
JARID2	3.77858e-10	7.01606e-06	1.46065	0.793	0.7	0.093	Intermediate monocyte
KAT6A	3.79286e-10	7.04258e-06	1.30477	0.569	0.44	0.129	Intermediate monocyte
PUM2	4.09037e-10	7.59501e-06	1.31046	0.565	0.432	0.133	Intermediate monocyte
DYRK1A	4.12339e-10	7.65632e-06	1.39841	0.569	0.457	0.112	Intermediate monocyte
PCED1B-AS1	4.26596e-10	7.92104e-06	1.45806	0.371	0.212	0.159	Intermediate monocyte
PARP8	4.54958e-10	8.44765e-06	1.54008	0.586	0.465	0.121	Intermediate monocyte
ARHGEF18	4.87901e-10	9.05934e-06	1.68331	0.474	0.336	0.138	Intermediate monocyte
USP47	5.04981e-10	9.37649e-06	1.07681	0.573	0.41	0.163	Intermediate monocyte
BACH2	5.30164e-10	9.84409e-06	1.43851	0.496	0.324	0.172	Intermediate monocyte
NCOA2	5.34802e-10	9.9302e-06	1.40922	0.565	0.443	0.122	Intermediate monocyte
CD6	5.91753e-10	1.09877e-05	1.56797	0.328	0.17	0.158	Intermediate monocyte
RBM25	6.08987e-10	1.13077e-05	0.698525	0.853	0.707	0.146	Intermediate monocyte
CCDC91	6.10031e-10	1.13271e-05	1.75462	0.444	0.299	0.145	Intermediate monocyte
PHIP	6.30352e-10	1.17044e-05	1.01019	0.698	0.581	0.117	Intermediate monocyte
NCOR1	6.47289e-10	1.20189e-05	1.00845	0.668	0.586	0.082	Intermediate monocyte
MT-ND4L	6.59053e-10	1.22373e-05	0.28039	1	1	0	Intermediate monocyte
SEPTIN6	6.66822e-10	1.23816e-05	1.04443	0.672	0.562	0.11	Intermediate monocyte
RAP1B	7.45739e-10	1.38469e-05	0.897285	0.944	0.889	0.055	Intermediate monocyte
TGFBR3	7.61965e-10	1.41482e-05	1.76612	0.315	0.16	0.155	Intermediate monocyte
GPRIN3	7.92697e-10	1.47188e-05	1.7684	0.336	0.182	0.154	Intermediate monocyte
NIPBL	8.01603e-10	1.48842e-05	0.863703	0.832	0.719	0.113	Intermediate monocyte
ZNF292	8.17522e-10	1.51797e-05	1.17787	0.565	0.414	0.151	Intermediate monocyte
DOCK2	9.62749e-10	1.78763e-05	1.04878	0.832	0.792	0.04	Intermediate monocyte
FNDC3A	9.73655e-10	1.80788e-05	1.4182	0.578	0.465	0.113	Intermediate monocyte
DLEU2	1.0022e-09	1.86088e-05	1.6425	0.53	0.423	0.107	Intermediate monocyte
ATRX	1.07837e-09	2.00231e-05	0.951491	0.754	0.627	0.127	Intermediate monocyte
POLR2J3	1.09826e-09	2.03925e-05	1.50412	0.375	0.219	0.156	Intermediate monocyte
KAT6B	1.15222e-09	2.13944e-05	1.52772	0.448	0.306	0.142	Intermediate monocyte
VPS13C	1.20962e-09	2.24602e-05	0.915884	0.716	0.605	0.111	Intermediate monocyte
STK38	1.26552e-09	2.34981e-05	1.20663	0.629	0.546	0.083	Intermediate monocyte
EPC1	1.31966e-09	2.45035e-05	1.14479	0.694	0.59	0.104	Intermediate monocyte
LRBA	1.41115e-09	2.62022e-05	1.51187	0.448	0.312	0.136	Intermediate monocyte
CBLB	1.64089e-09	3.0468e-05	1.36208	0.431	0.276	0.155	Intermediate monocyte
ST3GAL1	1.972e-09	3.66162e-05	1.00208	0.746	0.62	0.126	Intermediate monocyte
NEMF	2.53952e-09	4.71539e-05	1.19771	0.578	0.474	0.104	Intermediate monocyte
USP15	2.77216e-09	5.14734e-05	0.847896	0.871	0.82	0.051	Intermediate monocyte
NCOA1	3.13136e-09	5.8143e-05	1.10453	0.69	0.614	0.076	Intermediate monocyte
SMG1	3.19619e-09	5.93469e-05	1.19016	0.53	0.407	0.123	Intermediate monocyte
STK4	3.37767e-09	6.27165e-05	0.871013	0.884	0.78	0.104	Intermediate monocyte
RSF1	4.19753e-09	7.79398e-05	0.97649	0.681	0.59	0.091	Intermediate monocyte
SLFN5	4.41187e-09	8.19196e-05	1.54379	0.414	0.271	0.143	Intermediate monocyte
SUN2	4.9243e-09	9.14343e-05	0.746362	0.797	0.681	0.116	Intermediate monocyte
ARL15	5.14585e-09	9.55481e-05	1.72758	0.375	0.231	0.144	Intermediate monocyte
LENG8	5.32535e-09	9.88812e-05	0.680321	0.858	0.757	0.101	Intermediate monocyte
PDE8A	5.42993e-09	0.000100823	2.01905	0.358	0.222	0.136	Intermediate monocyte
PTBP2	5.78525e-09	0.000107421	1.58145	0.366	0.211	0.155	Intermediate monocyte
BTN3A1	5.79704e-09	0.00010764	1.37991	0.388	0.243	0.145	Intermediate monocyte
JMJD1C	6.11795e-09	0.000113598	0.949222	0.884	0.827	0.057	Intermediate monocyte
GLG1	6.47635e-09	0.000120253	0.849707	0.681	0.598	0.083	Intermediate monocyte
BCAS3	6.97009e-09	0.000129421	1.45531	0.491	0.35	0.141	Intermediate monocyte
NR3C1	7.04713e-09	0.000130851	1.07438	0.75	0.65	0.1	Intermediate monocyte
MLLT3	7.0755e-09	0.000131378	1.67737	0.319	0.174	0.145	Intermediate monocyte
HECA	7.42767e-09	0.000137917	0.946759	0.655	0.593	0.062	Intermediate monocyte
TXNIP	7.44155e-09	0.000138175	0.94157	0.888	0.727	0.161	Intermediate monocyte
ATAD2B	7.62634e-09	0.000141606	1.4768	0.448	0.321	0.127	Intermediate monocyte
TNRC6C	8.4529e-09	0.000156953	1.674	0.366	0.221	0.145	Intermediate monocyte
USP36	8.48349e-09	0.000157521	1.2239	0.53	0.407	0.123	Intermediate monocyte
LEPROTL1	8.67734e-09	0.000161121	1.20627	0.513	0.408	0.105	Intermediate monocyte
SRSF4	8.82999e-09	0.000163955	1.05801	0.621	0.533	0.088	Intermediate monocyte
TC2N	8.93024e-09	0.000165817	1.62145	0.366	0.225	0.141	Intermediate monocyte
MARCHF6	9.21304e-09	0.000171068	1.10112	0.616	0.519	0.097	Intermediate monocyte
ZBTB1	9.54924e-09	0.00017731	1.10482	0.552	0.434	0.118	Intermediate monocyte
XRN1	1.14518e-08	0.000212638	1.09083	0.595	0.474	0.121	Intermediate monocyte
TAOK3	1.18927e-08	0.000220823	0.760452	0.901	0.79	0.111	Intermediate monocyte
ARHGEF1	1.29765e-08	0.000240948	0.749927	0.81	0.753	0.057	Intermediate monocyte
ZFP36L2	1.34097e-08	0.000248992	0.913861	0.862	0.738	0.124	Intermediate monocyte
RNF149	1.4389e-08	0.000267175	0.77962	0.957	0.88	0.077	Intermediate monocyte
ELMO1	1.50886e-08	0.000280166	1.29212	0.651	0.561	0.09	Intermediate monocyte
FAM133B	1.54292e-08	0.00028649	1.14133	0.526	0.397	0.129	Intermediate monocyte
CD69	2.07355e-08	0.000385017	1.09895	0.483	0.337	0.146	Intermediate monocyte
PSME4	2.12765e-08	0.000395062	1.31808	0.453	0.33	0.123	Intermediate monocyte
EXOC4	2.16496e-08	0.00040199	1.5976	0.444	0.309	0.135	Intermediate monocyte
MKLN1	2.20033e-08	0.000408557	1.13898	0.565	0.441	0.124	Intermediate monocyte
RESF1	2.20412e-08	0.000409261	1.15967	0.582	0.473	0.109	Intermediate monocyte
EVL	2.37491e-08	0.000440973	1.22833	0.483	0.366	0.117	Intermediate monocyte
ITGAL	2.40278e-08	0.000446148	0.675269	0.853	0.764	0.089	Intermediate monocyte
RHOH	2.52084e-08	0.000468069	1.52826	0.388	0.249	0.139	Intermediate monocyte
PCM1	2.56374e-08	0.000476036	1.02141	0.573	0.453	0.12	Intermediate monocyte
PPP1CB	2.59517e-08	0.000481871	0.85989	0.802	0.719	0.083	Intermediate monocyte
RELB	3.37661e-08	0.000626969	1.41946	0.556	0.501	0.055	Intermediate monocyte
XIST	3.55996e-08	0.000661014	0.713322	0.918	0.805	0.113	Intermediate monocyte
CRYBG1	3.63529e-08	0.000675	1.42513	0.522	0.406	0.116	Intermediate monocyte
LRMDA	3.93924e-08	0.000731437	1.98556	0.427	0.314	0.113	Intermediate monocyte
MAPK8	3.96825e-08	0.000736824	1.7925	0.409	0.289	0.12	Intermediate monocyte
ANKRD11	4.05846e-08	0.000753574	0.68568	0.815	0.724	0.091	Intermediate monocyte
CYRIB	4.29763e-08	0.000797984	1.25225	0.767	0.769	-0.002	Intermediate monocyte
KDM4C	4.39984e-08	0.000816962	1.45623	0.491	0.382	0.109	Intermediate monocyte
MGAT4A	4.52215e-08	0.000839672	1.50289	0.379	0.245	0.134	Intermediate monocyte
INPP4B	4.59585e-08	0.000853358	1.66974	0.345	0.207	0.138	Intermediate monocyte
ATP9B	5.00727e-08	0.000929751	1.24594	0.427	0.299	0.128	Intermediate monocyte
ZEB1	5.06616e-08	0.000940685	1.28777	0.306	0.161	0.145	Intermediate monocyte
GATAD2B	5.08118e-08	0.000943473	1.20323	0.513	0.386	0.127	Intermediate monocyte
GOLGA4	5.09243e-08	0.000945562	1.02726	0.595	0.485	0.11	Intermediate monocyte
IL2RG	5.25175e-08	0.000975146	0.912689	0.655	0.551	0.104	Intermediate monocyte
DOCK5	5.73881e-08	0.00106558	1.44434	0.517	0.438	0.079	Intermediate monocyte
FNDC3B	5.77161e-08	0.00107167	1.65831	0.716	0.641	0.075	Intermediate monocyte
FAM107B	5.77703e-08	0.00107268	0.70042	0.849	0.762	0.087	Intermediate monocyte
PPP1R12A	5.87114e-08	0.00109015	0.837597	0.72	0.603	0.117	Intermediate monocyte
USP3	6.28405e-08	0.00116682	0.966427	0.72	0.628	0.092	Intermediate monocyte
CCDC88C	6.3987e-08	0.00118811	1.27842	0.483	0.375	0.108	Intermediate monocyte
RBL2	6.78687e-08	0.00126019	1.02809	0.638	0.565	0.073	Intermediate monocyte
DIAPH2	7.50397e-08	0.00139334	1.43846	0.629	0.563	0.066	Intermediate monocyte
SRSF7	7.99749e-08	0.00148497	0.658739	0.862	0.731	0.131	Intermediate monocyte
KDM2A	1.00517e-07	0.0018664	0.828288	0.685	0.624	0.061	Intermediate monocyte
CDKAL1	1.02171e-07	0.00189711	1.67475	0.388	0.263	0.125	Intermediate monocyte
SLCO3A1	1.10497e-07	0.00205171	1.48439	0.595	0.552	0.043	Intermediate monocyte
TRIP12	1.12123e-07	0.0020819	0.833666	0.634	0.514	0.12	Intermediate monocyte
CHD1	1.1393e-07	0.00211546	0.883619	0.797	0.792	0.005	Intermediate monocyte
FAF1	1.20102e-07	0.00223005	1.35537	0.435	0.31	0.125	Intermediate monocyte
EPS15	1.29884e-07	0.00241169	1.08066	0.534	0.441	0.093	Intermediate monocyte
OXNAD1	1.39543e-07	0.00259103	1.54897	0.323	0.194	0.129	Intermediate monocyte
TGFBR2	1.5236e-07	0.00282901	1.07303	0.608	0.51	0.098	Intermediate monocyte
FOXO1	1.59877e-07	0.00296859	1.53637	0.392	0.263	0.129	Intermediate monocyte
ESYT2	1.71875e-07	0.00319138	0.992217	0.599	0.498	0.101	Intermediate monocyte
BORCS5	1.73511e-07	0.00322175	1.8923	0.358	0.235	0.123	Intermediate monocyte
PPP3CC	1.85478e-07	0.00344396	1.50499	0.379	0.263	0.116	Intermediate monocyte
ATXN1	1.898e-07	0.0035242	1.13427	0.625	0.528	0.097	Intermediate monocyte
PPP6R3	1.90339e-07	0.00353421	1.05343	0.543	0.434	0.109	Intermediate monocyte
SARAF	1.92633e-07	0.00357681	0.667548	0.935	0.916	0.019	Intermediate monocyte
AKAP9	1.95999e-07	0.00363931	0.770267	0.711	0.565	0.146	Intermediate monocyte
VTI1A	2.07108e-07	0.00384558	1.70977	0.431	0.335	0.096	Intermediate monocyte
ANKH	2.19721e-07	0.00407979	1.52641	0.332	0.206	0.126	Intermediate monocyte
DDX24	2.26905e-07	0.00421317	0.719648	0.655	0.545	0.11	Intermediate monocyte
PIK3IP1	2.36791e-07	0.00439673	1.22523	0.418	0.289	0.129	Intermediate monocyte
SP3	2.39544e-07	0.00444786	1.0019	0.616	0.553	0.063	Intermediate monocyte
SEPTIN7	2.4108e-07	0.00447637	0.658639	0.823	0.726	0.097	Intermediate monocyte
DIP2A	2.53027e-07	0.0046982	1.61961	0.371	0.247	0.124	Intermediate monocyte
MYO9B	2.60786e-07	0.00484228	1.11135	0.741	0.694	0.047	Intermediate monocyte
MAP3K5	2.7876e-07	0.00517602	1.17815	0.569	0.47	0.099	Intermediate monocyte
ATP13A3	3.00906e-07	0.00558721	1.72963	0.578	0.493	0.085	Intermediate monocyte
PDS5A	3.03946e-07	0.00564366	1.1692	0.539	0.436	0.103	Intermediate monocyte
RAB8B	3.09858e-07	0.00575344	1.03261	0.608	0.546	0.062	Intermediate monocyte
ADD3	3.21816e-07	0.00597549	0.766374	0.759	0.643	0.116	Intermediate monocyte
ATP1B3	3.27918e-07	0.00608878	0.986476	0.858	0.818	0.04	Intermediate monocyte
PIP4K2A	3.39837e-07	0.0063101	0.914384	0.629	0.539	0.09	Intermediate monocyte
CCSER2	3.48703e-07	0.00647473	1.48409	0.418	0.306	0.112	Intermediate monocyte
ELL2	3.56644e-07	0.00662216	1.33737	0.569	0.515	0.054	Intermediate monocyte
DDHD1	3.57899e-07	0.00664546	1.29489	0.366	0.238	0.128	Intermediate monocyte
ETV6	4.11375e-07	0.0076384	1.03194	0.759	0.676	0.083	Intermediate monocyte
HIVEP2	4.27449e-07	0.00793687	1.51774	0.375	0.258	0.117	Intermediate monocyte
NEDD9	4.27706e-07	0.00794164	1.10152	0.716	0.654	0.062	Intermediate monocyte
ZFAND6	4.44137e-07	0.00824673	1.1806	0.522	0.432	0.09	Intermediate monocyte
WNK1	5.34253e-07	0.00992001	0.63429	0.772	0.647	0.125	Intermediate monocyte
APBB1IP	5.75649e-07	0.0106886	0.839461	0.763	0.695	0.068	Intermediate monocyte
SMYD3	5.81111e-07	0.0107901	2.02029	0.315	0.2	0.115	Intermediate monocyte
AOAH	6.30923e-07	0.011715	0.997854	0.862	0.825	0.037	Intermediate monocyte
FTX	6.3489e-07	0.0117886	1.42799	0.375	0.255	0.12	Intermediate monocyte
WWOX	6.51686e-07	0.0121005	1.62561	0.315	0.193	0.122	Intermediate monocyte
TBC1D5	7.26162e-07	0.0134834	0.963364	0.655	0.58	0.075	Intermediate monocyte
GLS	7.52773e-07	0.0139775	1.10083	0.491	0.386	0.105	Intermediate monocyte
CHD6	7.85306e-07	0.0145816	1.32717	0.392	0.281	0.111	Intermediate monocyte
LUC7L3	7.95743e-07	0.0147754	0.848362	0.573	0.465	0.108	Intermediate monocyte
MBP	8.55524e-07	0.0158854	0.773052	0.806	0.693	0.113	Intermediate monocyte
PDE7A	9.5848e-07	0.0177971	1.34279	0.409	0.295	0.114	Intermediate monocyte
BCL2	9.8113e-07	0.0182176	1.21973	0.388	0.263	0.125	Intermediate monocyte
TNIK	1.00164e-06	0.0185985	1.26249	0.341	0.21	0.131	Intermediate monocyte
FKBP5	1.01552e-06	0.0188561	1.07417	0.672	0.57	0.102	Intermediate monocyte
LATS1	1.17068e-06	0.0217372	1.51502	0.319	0.206	0.113	Intermediate monocyte
TTC17	1.18555e-06	0.0220133	1.11676	0.569	0.493	0.076	Intermediate monocyte
ELF1	1.31532e-06	0.0244229	0.599243	0.927	0.893	0.034	Intermediate monocyte
NLRP1	1.40579e-06	0.0261027	1.01656	0.608	0.564	0.044	Intermediate monocyte
TBC1D15	1.54513e-06	0.02869	1.22089	0.427	0.319	0.108	Intermediate monocyte
TMEM181	1.60312e-06	0.0297667	1.52923	0.31	0.193	0.117	Intermediate monocyte
GPATCH8	1.7152e-06	0.0318479	1.117	0.487	0.398	0.089	Intermediate monocyte
CYRIA	1.77173e-06	0.0328974	1.18776	0.728	0.666	0.062	Intermediate monocyte
ENSG00000242588	1.89485e-06	0.0351835	1.04567	0.478	0.395	0.083	Intermediate monocyte
VAMP2	1.9045e-06	0.0353627	0.625593	0.858	0.741	0.117	Intermediate monocyte
MSI2	1.92869e-06	0.0358119	1.22726	0.409	0.306	0.103	Intermediate monocyte
TENT2	2.11353e-06	0.039244	1.12013	0.509	0.422	0.087	Intermediate monocyte
SPAG9	2.12111e-06	0.0393849	1.51227	0.526	0.454	0.072	Intermediate monocyte
ZNF148	2.23631e-06	0.0415238	1.37688	0.392	0.289	0.103	Intermediate monocyte
PADI4	2.2863e-06	0.042452	0.34826	0.129	0.304	-0.175	Intermediate monocyte
IQGAP2	2.29373e-06	0.04259	0.833554	0.815	0.728	0.087	Intermediate monocyte
ABLIM1	2.33897e-06	0.0434299	1.54724	0.306	0.189	0.117	Intermediate monocyte
BCL9L	2.34867e-06	0.0436102	1.49101	0.366	0.269	0.097	Intermediate monocyte
ATF7IP	2.76865e-06	0.0514082	1.05115	0.522	0.41	0.112	Intermediate monocyte
RNF125	2.79725e-06	0.0519394	1.37909	0.362	0.257	0.105	Intermediate monocyte
RAB10	3.0188e-06	0.056053	1.15162	0.716	0.672	0.044	Intermediate monocyte
RNGTT	3.76636e-06	0.0699337	1.55549	0.315	0.206	0.109	Intermediate monocyte
TLE5	3.84278e-06	0.0713528	0.660469	0.879	0.815	0.064	Intermediate monocyte
SLC44A2	3.92079e-06	0.0728013	1.04599	0.53	0.463	0.067	Intermediate monocyte
RFX3	4.11874e-06	0.0764768	1.42472	0.341	0.224	0.117	Intermediate monocyte
SMURF2	4.37756e-06	0.0812825	1.32074	0.328	0.213	0.115	Intermediate monocyte
SPIDR	4.56081e-06	0.0846851	1.14224	0.629	0.586	0.043	Intermediate monocyte
TGFB1	4.7783e-06	0.0887235	0.892953	0.638	0.577	0.061	Intermediate monocyte
BOD1L1	5.12397e-06	0.0951419	0.717756	0.711	0.614	0.097	Intermediate monocyte
TCF25	5.15107e-06	0.0956451	0.748133	0.668	0.648	0.02	Intermediate monocyte
HP1BP3	5.21273e-06	0.09679	0.708213	0.724	0.652	0.072	Intermediate monocyte
YTHDC1	5.41918e-06	0.100623	0.82826	0.659	0.616	0.043	Intermediate monocyte
GBP5	5.52784e-06	0.102641	1.1977	0.379	0.276	0.103	Intermediate monocyte
JMY	5.92315e-06	0.109981	1.4629	0.379	0.275	0.104	Intermediate monocyte
GOLGB1	5.96475e-06	0.110754	1.02545	0.569	0.499	0.07	Intermediate monocyte
TCF7L2	5.99549e-06	0.111324	1.44415	0.53	0.439	0.091	Intermediate monocyte
ITSN2	6.10821e-06	0.113417	0.778579	0.763	0.679	0.084	Intermediate monocyte
HECTD4	6.45155e-06	0.119792	1.37332	0.358	0.255	0.103	Intermediate monocyte
NFX1	7.0132e-06	0.130221	1.36084	0.414	0.32	0.094	Intermediate monocyte
WDR70	7.81489e-06	0.145107	1.29458	0.414	0.318	0.096	Intermediate monocyte
AGTPBP1	7.91555e-06	0.146976	1.02837	0.647	0.587	0.06	Intermediate monocyte
KLHL24	7.96672e-06	0.147926	1.23316	0.392	0.295	0.097	Intermediate monocyte
CREBRF	8.03822e-06	0.149254	0.869312	0.543	0.438	0.105	Intermediate monocyte
EZR	8.07155e-06	0.149872	0.559486	0.832	0.772	0.06	Intermediate monocyte
TUT4	8.11814e-06	0.150738	1.26097	0.409	0.309	0.1	Intermediate monocyte
RABEP1	8.1272e-06	0.150906	1.59544	0.388	0.312	0.076	Intermediate monocyte
GCC2	8.17826e-06	0.151854	0.988691	0.547	0.46	0.087	Intermediate monocyte
AFF4	8.20953e-06	0.152435	0.752402	0.578	0.488	0.09	Intermediate monocyte
STAT5B	8.48163e-06	0.157487	1.00934	0.569	0.525	0.044	Intermediate monocyte
COG5	9.03506e-06	0.167763	1.64552	0.397	0.311	0.086	Intermediate monocyte
RASGRP2	9.11439e-06	0.169236	1.07621	0.457	0.378	0.079	Intermediate monocyte
AAK1	1.01135e-05	0.187788	1.1167	0.478	0.383	0.095	Intermediate monocyte
ZNF331	1.04289e-05	0.193644	0.708284	0.793	0.652	0.141	Intermediate monocyte
SOS2	1.07045e-05	0.198762	0.970617	0.53	0.466	0.064	Intermediate monocyte
NEK7	1.13835e-05	0.211369	1.21928	0.431	0.337	0.094	Intermediate monocyte
UBR5	1.19593e-05	0.22206	1.06297	0.44	0.36	0.08	Intermediate monocyte
RSRP1	1.23879e-05	0.230018	0.757499	0.621	0.569	0.052	Intermediate monocyte
CDC14A	1.296e-05	0.240642	1.65116	0.366	0.275	0.091	Intermediate monocyte
STIM1	1.30691e-05	0.242667	1.13129	0.491	0.426	0.065	Intermediate monocyte
STAT3	1.39851e-05	0.259675	0.906234	0.629	0.593	0.036	Intermediate monocyte
MRTFA	1.54557e-05	0.286981	1.4346	0.341	0.24	0.101	Intermediate monocyte
ARID5B	1.58425e-05	0.294164	1.0997	0.599	0.53	0.069	Intermediate monocyte
RALGAPA1	1.62248e-05	0.301262	1.46961	0.379	0.286	0.093	Intermediate monocyte
SCAF11	1.7633e-05	0.32741	0.66814	0.789	0.702	0.087	Intermediate monocyte
UBE2E2	1.8033e-05	0.334836	1.66264	0.448	0.38	0.068	Intermediate monocyte
TRAPPC9	1.85054e-05	0.343609	1.5218	0.371	0.281	0.09	Intermediate monocyte
PRPF38B	1.89155e-05	0.351223	0.661105	0.655	0.577	0.078	Intermediate monocyte
DDX17	1.89559e-05	0.351973	0.50987	0.884	0.847	0.037	Intermediate monocyte
LSM14A	1.91965e-05	0.356441	0.895933	0.608	0.59	0.018	Intermediate monocyte
CASP8	1.92782e-05	0.357959	0.908783	0.496	0.423	0.073	Intermediate monocyte
TBC1D22A	1.94234e-05	0.360654	1.25655	0.491	0.42	0.071	Intermediate monocyte
ZNF638	2.00091e-05	0.37153	1.13544	0.478	0.413	0.065	Intermediate monocyte
CSGALNACT1	2.01217e-05	0.37362	1.96588	0.302	0.207	0.095	Intermediate monocyte
PPP4R3A	2.16753e-05	0.402468	0.877449	0.629	0.577	0.052	Intermediate monocyte
CCND3	2.23749e-05	0.415458	0.956087	0.681	0.643	0.038	Intermediate monocyte
SP100	2.57362e-05	0.477871	0.737198	0.75	0.66	0.09	Intermediate monocyte
PLEKHA2	2.64267e-05	0.490691	1.0383	0.556	0.515	0.041	Intermediate monocyte
ARID2	2.91568e-05	0.541384	1.44994	0.388	0.295	0.093	Intermediate monocyte
ATG7	2.9514e-05	0.548016	1.05924	0.578	0.534	0.044	Intermediate monocyte
NUP98	3.00635e-05	0.558219	1.02109	0.491	0.444	0.047	Intermediate monocyte
DUSP16	3.34096e-05	0.62035	1.68147	0.319	0.225	0.094	Intermediate monocyte
MBD5	3.42196e-05	0.63539	1.60195	0.353	0.262	0.091	Intermediate monocyte
FBXO34	3.49825e-05	0.649556	1.57977	0.435	0.366	0.069	Intermediate monocyte
RB1CC1	3.66571e-05	0.68065	0.846681	0.573	0.523	0.05	Intermediate monocyte
BDP1	3.89146e-05	0.722566	0.818273	0.47	0.364	0.106	Intermediate monocyte
CHD3	4.23562e-05	0.786469	1.16214	0.379	0.291	0.088	Intermediate monocyte
NFATC3	4.67966e-05	0.86892	1.52072	0.388	0.317	0.071	Intermediate monocyte
TANK	4.69574e-05	0.871906	0.993749	0.72	0.713	0.007	Intermediate monocyte
INPP4A	4.81433e-05	0.893924	1.08205	0.431	0.355	0.076	Intermediate monocyte
ARFGEF1	4.90842e-05	0.911396	0.983481	0.487	0.429	0.058	Intermediate monocyte
PRKAG2	4.94763e-05	0.918675	0.967525	0.556	0.505	0.051	Intermediate monocyte
RAP1A	4.98032e-05	0.924746	0.55466	0.841	0.772	0.069	Intermediate monocyte
ZNF644	5.1125e-05	0.94929	1.13013	0.47	0.394	0.076	Intermediate monocyte
SYAP1	5.11284e-05	0.949353	0.721448	0.664	0.616	0.048	Intermediate monocyte
RALGAPB	5.16235e-05	0.958546	1.15776	0.302	0.197	0.105	Intermediate monocyte
KMT2A	5.17169e-05	0.960279	1.01907	0.427	0.345	0.082	Intermediate monocyte
TAB2	5.23712e-05	0.972429	0.883166	0.582	0.541	0.041	Intermediate monocyte
SEC24B	5.24756e-05	0.974367	1.1749	0.375	0.291	0.084	Intermediate monocyte
SOS1	5.40703e-05	1	1.22144	0.47	0.404	0.066	Intermediate monocyte
USP9X	5.4239e-05	1	1.07053	0.504	0.45	0.054	Intermediate monocyte
MYO1F	5.51327e-05	1	0.813506	0.931	0.922	0.009	Intermediate monocyte
PRPF4B	5.53357e-05	1	0.84687	0.522	0.46	0.062	Intermediate monocyte
MLLT6	5.66198e-05	1	1.14722	0.466	0.41	0.056	Intermediate monocyte
TRIM33	5.73045e-05	1	1.02695	0.478	0.406	0.072	Intermediate monocyte
MON2	5.75934e-05	1	1.20042	0.388	0.306	0.082	Intermediate monocyte
MICU2	5.84001e-05	1	1.10682	0.431	0.36	0.071	Intermediate monocyte
ACAP2	6.20772e-05	1	0.823087	0.746	0.672	0.074	Intermediate monocyte
NOP58	6.49822e-05	1	0.956728	0.534	0.462	0.072	Intermediate monocyte
ERC1	7.04616e-05	1	1.46946	0.418	0.352	0.066	Intermediate monocyte
PUM1	7.1587e-05	1	0.88037	0.569	0.528	0.041	Intermediate monocyte
ACSL1	7.37303e-05	1	0.728247	0.901	0.832	0.069	Intermediate monocyte
SETD2	7.37386e-05	1	1.00432	0.565	0.509	0.056	Intermediate monocyte
PRKCA	7.40766e-05	1	1.31988	0.401	0.31	0.091	Intermediate monocyte
MCTP1	7.44497e-05	1	1.23385	0.677	0.643	0.034	Intermediate monocyte
ABI1	7.71403e-05	1	1.02838	0.509	0.442	0.067	Intermediate monocyte
SPTAN1	7.72499e-05	1	1.18319	0.409	0.336	0.073	Intermediate monocyte
HDAC9	8.02372e-05	1	0.308401	0.207	0.394	-0.187	Intermediate monocyte
SCAF8	8.55101e-05	1	1.04156	0.409	0.324	0.085	Intermediate monocyte
UPF2	8.69732e-05	1	1.06894	0.392	0.307	0.085	Intermediate monocyte
TMC6	8.80914e-05	1	0.945018	0.422	0.353	0.069	Intermediate monocyte
KDM5A	9.61612e-05	1	0.773914	0.591	0.549	0.042	Intermediate monocyte
FGD4	9.73015e-05	1	1.36043	0.526	0.464	0.062	Intermediate monocyte
LCOR	9.76271e-05	1	1.0495	0.513	0.466	0.047	Intermediate monocyte
RNF19A	0.000113309	1	1.27721	0.457	0.383	0.074	Intermediate monocyte
PRKCE	0.000119498	1	1.76082	0.332	0.256	0.076	Intermediate monocyte
ANKRD36C	0.000120179	1	1.33903	0.302	0.208	0.094	Intermediate monocyte
CDK13	0.000131725	1	1.15265	0.504	0.446	0.058	Intermediate monocyte
PPP6R2	0.000133441	1	1.20002	0.332	0.244	0.088	Intermediate monocyte
SLC9A9	0.000138294	1	1.59564	0.336	0.251	0.085	Intermediate monocyte
CELF1	0.000139087	1	1.031	0.595	0.582	0.013	Intermediate monocyte
PELI1	0.000139174	1	0.793899	0.763	0.682	0.081	Intermediate monocyte
SENP5	0.000139768	1	1.20831	0.397	0.331	0.066	Intermediate monocyte
RFX7	0.000161178	1	1.26997	0.31	0.223	0.087	Intermediate monocyte
ITPKB	0.000167485	1	1.22199	0.392	0.328	0.064	Intermediate monocyte
RBM6	0.000179198	1	1.05792	0.483	0.424	0.059	Intermediate monocyte
WDFY2	0.000181482	1	1.15378	0.478	0.427	0.051	Intermediate monocyte
RCOR1	0.000185448	1	1.28793	0.466	0.431	0.035	Intermediate monocyte
HNRNPH1	0.000198278	1	0.453948	0.776	0.739	0.037	Intermediate monocyte
PHTF2	0.000207227	1	1.31927	0.341	0.26	0.081	Intermediate monocyte
INO80D	0.000217291	1	1.04757	0.353	0.269	0.084	Intermediate monocyte
NR1D2	0.00021857	1	1.16551	0.362	0.284	0.078	Intermediate monocyte
RPS6KA3	0.000220924	1	0.77495	0.638	0.583	0.055	Intermediate monocyte
TMOD3	0.000223632	1	1.24355	0.5	0.449	0.051	Intermediate monocyte
ADNP	0.000224419	1	1.14052	0.353	0.275	0.078	Intermediate monocyte
SLTM	0.000236139	1	0.548188	0.651	0.587	0.064	Intermediate monocyte
FRYL	0.000236452	1	1.05329	0.44	0.383	0.057	Intermediate monocyte
FNBP4	0.00023724	1	0.840199	0.556	0.528	0.028	Intermediate monocyte
MALT1	0.000252257	1	0.979164	0.547	0.496	0.051	Intermediate monocyte
SLC4A7	0.000277842	1	1.37121	0.31	0.234	0.076	Intermediate monocyte
CTNNB1	0.000278824	1	0.856003	0.672	0.64	0.032	Intermediate monocyte
HERPUD2	0.00028753	1	1.12587	0.431	0.378	0.053	Intermediate monocyte
GAB2	0.00028828	1	1.76055	0.565	0.56	0.005	Intermediate monocyte
DYM	0.000299778	1	1.01992	0.487	0.434	0.053	Intermediate monocyte
RANBP2	0.000306615	1	0.873414	0.487	0.44	0.047	Intermediate monocyte
RUNX1	0.000316316	1	0.875888	0.685	0.62	0.065	Intermediate monocyte
VOPP1	0.000335633	1	0.833916	0.586	0.565	0.021	Intermediate monocyte
HELZ	0.000358055	1	0.904973	0.534	0.49	0.044	Intermediate monocyte
IRF1	0.000363441	1	0.319797	0.862	0.738	0.124	Intermediate monocyte
SETD5	0.000374804	1	1.32197	0.375	0.314	0.061	Intermediate monocyte
ANKRD17	0.000379501	1	0.924902	0.47	0.417	0.053	Intermediate monocyte
MTSS1	0.00039378	1	1.51817	0.461	0.414	0.047	Intermediate monocyte
RBM39	0.000399462	1	0.314159	0.987	0.978	0.009	Intermediate monocyte
RNF38	0.00040177	1	1.2691	0.422	0.374	0.048	Intermediate monocyte
POLR2A	0.000412696	1	0.884629	0.457	0.401	0.056	Intermediate monocyte
AHCTF1	0.000415003	1	0.956438	0.371	0.3	0.071	Intermediate monocyte
N4BP2L2	0.000439777	1	0.744109	0.634	0.603	0.031	Intermediate monocyte
TMC8	0.00044005	1	0.990835	0.431	0.404	0.027	Intermediate monocyte
SFMBT2	0.000456415	1	1.24865	0.341	0.263	0.078	Intermediate monocyte
QKI	0.00047149	1	0.922808	0.841	0.847	-0.006	Intermediate monocyte
ERBIN	0.000485226	1	0.765427	0.616	0.581	0.035	Intermediate monocyte
BTAF1	0.000508442	1	1.0839	0.431	0.378	0.053	Intermediate monocyte
MTMR3	0.000520516	1	0.89557	0.431	0.38	0.051	Intermediate monocyte
ACAP1	0.000521107	1	1.25942	0.336	0.269	0.067	Intermediate monocyte
ARFGEF2	0.000522561	1	1.15919	0.341	0.274	0.067	Intermediate monocyte
TSPYL2	0.000531119	1	0.982021	0.328	0.248	0.08	Intermediate monocyte
ZFC3H1	0.000533491	1	0.959088	0.517	0.509	0.008	Intermediate monocyte
AP3B1	0.000542915	1	1.03361	0.543	0.523	0.02	Intermediate monocyte
KDM3B	0.00055702	1	0.921486	0.461	0.418	0.043	Intermediate monocyte
TOP1	0.000576598	1	0.856434	0.69	0.668	0.022	Intermediate monocyte
SORL1	0.000578206	1	0.634564	0.759	0.694	0.065	Intermediate monocyte
DIP2B	0.000595945	1	1.49162	0.323	0.261	0.062	Intermediate monocyte
TMEM87A	0.000630782	1	1.01291	0.457	0.409	0.048	Intermediate monocyte
PLCB1	0.000635136	1	1.52168	0.444	0.383	0.061	Intermediate monocyte
SLC39A11	0.000641041	1	1.44739	0.319	0.253	0.066	Intermediate monocyte
FBXL20	0.000644928	1	1.33081	0.315	0.247	0.068	Intermediate monocyte
PHF3	0.00066682	1	0.801149	0.56	0.501	0.059	Intermediate monocyte
ST6GAL1	0.000667845	1	1.19079	0.328	0.262	0.066	Intermediate monocyte
ABR	0.000684494	1	1.23215	0.345	0.285	0.06	Intermediate monocyte
PICALM	0.000685452	1	0.646811	0.849	0.86	-0.011	Intermediate monocyte
OSBPL8	0.000692374	1	0.695487	0.828	0.778	0.05	Intermediate monocyte
STK17A	0.000703485	1	1.38252	0.306	0.232	0.074	Intermediate monocyte
KIF13A	0.000748291	1	0.286694	0.19	0.328	-0.138	Intermediate monocyte
GNA12	0.000754524	1	0.389184	0.25	0.42	-0.17	Intermediate monocyte
PTPRJ	0.000813395	1	1.08156	0.582	0.599	-0.017	Intermediate monocyte
MAPK1	0.000824487	1	0.829448	0.586	0.611	-0.025	Intermediate monocyte
KIAA1109	0.000849227	1	0.88166	0.474	0.417	0.057	Intermediate monocyte
ATP2B4	0.000865992	1	1.381	0.345	0.297	0.048	Intermediate monocyte
TMEM164	0.000876504	1	0.27461	0.172	0.312	-0.14	Intermediate monocyte
CUX1	0.000895307	1	0.626723	0.797	0.756	0.041	Intermediate monocyte
NR2C2	0.000913789	1	1.31434	0.302	0.231	0.071	Intermediate monocyte
R3HDM2	0.00095975	1	1.01038	0.539	0.535	0.004	Intermediate monocyte
MAP4K4	0.00101141	1	0.945902	0.711	0.7	0.011	Intermediate monocyte
TRPC4AP	0.0010442	1	1.1625	0.435	0.398	0.037	Intermediate monocyte
NAP1L4	0.00110048	1	1.24926	0.306	0.238	0.068	Intermediate monocyte
ATXN7	0.00111099	1	0.91155	0.461	0.422	0.039	Intermediate monocyte
TNFAIP8	0.00111822	1	0.796539	0.625	0.568	0.057	Intermediate monocyte
SMAD3	0.00112218	1	1.03901	0.565	0.539	0.026	Intermediate monocyte
SMARCA2	0.00112791	1	0.638958	0.565	0.521	0.044	Intermediate monocyte
PCSK7	0.00114789	1	1.19961	0.345	0.294	0.051	Intermediate monocyte
WHAMM	0.00116459	1	0.912782	0.31	0.238	0.072	Intermediate monocyte
SMARCC1	0.00124056	1	0.858679	0.5	0.46	0.04	Intermediate monocyte
FOXO3	0.00126034	1	0.933196	0.612	0.58	0.032	Intermediate monocyte
ASAP1	0.00129617	1	0.841472	0.741	0.715	0.026	Intermediate monocyte
ASCC3	0.00130727	1	1.02451	0.358	0.282	0.076	Intermediate monocyte
ANKRD28	0.00134294	1	0.292498	0.198	0.349	-0.151	Intermediate monocyte
JPX	0.00135236	1	1.29247	0.336	0.279	0.057	Intermediate monocyte
TSPOAP1-AS1	0.00137037	1	1.31323	0.302	0.234	0.068	Intermediate monocyte
NUMB	0.00137934	1	0.923483	0.638	0.66	-0.022	Intermediate monocyte
ROCK1	0.00139645	1	0.455582	0.793	0.755	0.038	Intermediate monocyte
PHC3	0.00139928	1	1.16364	0.353	0.294	0.059	Intermediate monocyte
MAP2K1	0.00141485	1	1.25457	0.573	0.586	-0.013	Intermediate monocyte
PI4KA	0.00156351	1	0.863531	0.384	0.332	0.052	Intermediate monocyte
ADGRE5	0.00156634	1	0.6608	0.776	0.748	0.028	Intermediate monocyte
DENND6A	0.00159009	1	1.35671	0.336	0.283	0.053	Intermediate monocyte
NCK2	0.00160578	1	1.37377	0.31	0.246	0.064	Intermediate monocyte
SLMAP	0.0016106	1	1.26052	0.336	0.279	0.057	Intermediate monocyte
NIBAN1	0.00162232	1	1.10202	0.539	0.503	0.036	Intermediate monocyte
PIK3CB	0.00166994	1	1.31621	0.353	0.299	0.054	Intermediate monocyte
MAP3K2	0.00167123	1	0.687697	0.789	0.723	0.066	Intermediate monocyte
STAG2	0.00172348	1	0.791264	0.586	0.611	-0.025	Intermediate monocyte
TBL1XR1	0.00178718	1	0.923315	0.405	0.349	0.056	Intermediate monocyte
RBM5	0.00178785	1	0.860787	0.444	0.41	0.034	Intermediate monocyte
ZNF131	0.00188084	1	1.39713	0.379	0.343	0.036	Intermediate monocyte
GNLY	0.00196182	1	1.99728	0.306	0.247	0.059	Intermediate monocyte
SVIL	0.00202167	1	1.24035	0.397	0.354	0.043	Intermediate monocyte
BBX	0.00223211	1	0.588671	0.534	0.463	0.071	Intermediate monocyte
TERF2IP	0.00229391	1	0.621636	0.616	0.575	0.041	Intermediate monocyte
BAZ1A	0.0022969	1	0.487981	0.797	0.77	0.027	Intermediate monocyte
ZZEF1	0.0022999	1	0.970776	0.332	0.269	0.063	Intermediate monocyte
SETX	0.00241397	1	0.463308	0.694	0.627	0.067	Intermediate monocyte
CNOT4	0.00250457	1	1.04062	0.302	0.231	0.071	Intermediate monocyte
DNAJB6	0.00258183	1	0.826812	0.47	0.441	0.029	Intermediate monocyte
DENND1A	0.0027146	1	1.21023	0.474	0.476	-0.002	Intermediate monocyte
FOXP1	0.00272459	1	0.723584	0.552	0.513	0.039	Intermediate monocyte
SEMA4D	0.00274029	1	0.719801	0.539	0.495	0.044	Intermediate monocyte
SCAPER	0.00283613	1	1.06887	0.358	0.297	0.061	Intermediate monocyte
PPP3CA	0.00310557	1	0.700492	0.638	0.642	-0.004	Intermediate monocyte
PTK2B	0.00322672	1	0.678226	0.72	0.683	0.037	Intermediate monocyte
XPO6	0.00330272	1	1.00592	0.461	0.446	0.015	Intermediate monocyte
KLF3	0.00330916	1	0.451317	0.677	0.625	0.052	Intermediate monocyte
SUPT6H	0.00364442	1	0.897788	0.422	0.397	0.025	Intermediate monocyte
DGKA	0.00367168	1	1.01518	0.388	0.351	0.037	Intermediate monocyte
ITFG1	0.00367246	1	1.12452	0.375	0.33	0.045	Intermediate monocyte
FRY	0.00371153	1	1.32441	0.366	0.331	0.035	Intermediate monocyte
CEP85L	0.00379636	1	0.96912	0.366	0.314	0.052	Intermediate monocyte
TM9SF3	0.00396698	1	0.724021	0.543	0.509	0.034	Intermediate monocyte
OGT	0.00398653	1	0.797632	0.397	0.363	0.034	Intermediate monocyte
HIP1	0.00407302	1	0.621614	0.177	0.301	-0.124	Intermediate monocyte
SH3KBP1	0.00407321	1	0.45298	0.892	0.863	0.029	Intermediate monocyte
SYNRG	0.00410812	1	1.00676	0.319	0.265	0.054	Intermediate monocyte
KCNQ1	0.00460628	1	0.532678	0.241	0.386	-0.145	Intermediate monocyte
SAMSN1	0.00460677	1	0.484747	0.97	0.935	0.035	Intermediate monocyte
PHF14	0.00487339	1	1.04593	0.31	0.254	0.056	Intermediate monocyte
RLF	0.00494248	1	0.97649	0.474	0.453	0.021	Intermediate monocyte
CUL5	0.00511334	1	0.954429	0.366	0.319	0.047	Intermediate monocyte
UBR2	0.00514497	1	1.06903	0.405	0.375	0.03	Intermediate monocyte
WWP1	0.00531782	1	1.0579	0.388	0.364	0.024	Intermediate monocyte
ACIN1	0.00538848	1	0.645058	0.487	0.456	0.031	Intermediate monocyte
SNRK	0.00548619	1	0.822533	0.409	0.368	0.041	Intermediate monocyte
LCP2	0.00576861	1	0.475055	0.901	0.867	0.034	Intermediate monocyte
RNF216	0.00582897	1	0.85336	0.405	0.378	0.027	Intermediate monocyte
FBXO33	0.00593353	1	1.32441	0.332	0.285	0.047	Intermediate monocyte
NCOA3	0.00619001	1	0.777644	0.509	0.488	0.021	Intermediate monocyte
PPP4R3B	0.00641352	1	0.900563	0.461	0.429	0.032	Intermediate monocyte
RFTN1	0.00659688	1	0.859893	0.362	0.318	0.044	Intermediate monocyte
HAVCR2	0.00675434	1	0.379781	0.194	0.316	-0.122	Intermediate monocyte
CLASP1	0.00690788	1	1.36302	0.332	0.289	0.043	Intermediate monocyte
UBE2H	0.00712664	1	0.790566	0.457	0.427	0.03	Intermediate monocyte
PRRC2B	0.00718849	1	0.734308	0.466	0.441	0.025	Intermediate monocyte
DHX36	0.00729112	1	0.801461	0.466	0.45	0.016	Intermediate monocyte
MGAT5	0.00730599	1	1.57138	0.302	0.25	0.052	Intermediate monocyte
PPP2R3C	0.0074239	1	1.24531	0.349	0.311	0.038	Intermediate monocyte
TMEM131L	0.00745072	1	0.772104	0.414	0.404	0.01	Intermediate monocyte
U2SURP	0.00752786	1	0.563807	0.534	0.503	0.031	Intermediate monocyte
RIF1	0.00753607	1	0.754057	0.474	0.448	0.026	Intermediate monocyte
CSNK1A1	0.0077148	1	0.712695	0.603	0.605	-0.002	Intermediate monocyte
CYB5R4	0.00773146	1	0.273162	0.237	0.375	-0.138	Intermediate monocyte
STX8	0.00780306	1	1.54967	0.306	0.263	0.043	Intermediate monocyte
ZCCHC7	0.00826448	1	1.07678	0.341	0.298	0.043	Intermediate monocyte
NF1	0.00846586	1	0.361355	0.228	0.352	-0.124	Intermediate monocyte
THOC2	0.00854562	1	0.631348	0.496	0.459	0.037	Intermediate monocyte
ARHGAP25	0.00862882	1	1.03926	0.362	0.327	0.035	Intermediate monocyte
PTPRA	0.0086298	1	0.668725	0.453	0.423	0.03	Intermediate monocyte
MARCHF7	0.0089142	1	0.829963	0.461	0.433	0.028	Intermediate monocyte
MDM4	0.00900167	1	0.790396	0.431	0.419	0.012	Intermediate monocyte
EFR3A	0.00912102	1	0.888626	0.409	0.386	0.023	Intermediate monocyte
PTPN1	0.00919511	1	0.587732	0.668	0.662	0.006	Intermediate monocyte
SSBP2	0.00927058	1	1.28177	0.341	0.304	0.037	Intermediate monocyte
MIR23AHG	0.00972284	1	1.00796	0.496	0.505	-0.009	Intermediate monocyte
CDKN1C	1.44993e-166	2.69224e-162	5.87593	0.904	0.054	0.85	CD16+ monocyte
LYPD2	8.74817e-148	1.62436e-143	8.1987	0.553	0.005	0.548	CD16+ monocyte
FCGR3A	1.14819e-122	2.13195e-118	5.47376	0.956	0.143	0.813	CD16+ monocyte
CKB	2.45813e-101	4.56426e-97	5.2375	0.447	0.01	0.437	CD16+ monocyte
RHOC	4.07305e-91	7.56284e-87	3.73944	0.754	0.089	0.665	CD16+ monocyte
UICLM	3.08695e-88	5.73184e-84	3.26022	0.544	0.031	0.513	CD16+ monocyte
PTP4A3	1.53051e-72	2.84185e-68	4.15821	0.518	0.043	0.475	CD16+ monocyte
NEURL1	1.58902e-66	2.95048e-62	3.08886	0.623	0.076	0.547	CD16+ monocyte
NAP1L1	6.5986e-65	1.22523e-60	2.34592	1	0.992	0.008	CD16+ monocyte
C1QA	8.44876e-64	1.56877e-59	4.85161	0.307	0.009	0.298	CD16+ monocyte
SIGLEC10	1.04794e-62	1.94582e-58	3.0551	0.886	0.265	0.621	CD16+ monocyte
TCF7L2	5.0116e-60	9.30554e-56	2.58352	0.982	0.407	0.575	CD16+ monocyte
TAGLN	2.79588e-58	5.19139e-54	3.28896	0.553	0.07	0.483	CD16+ monocyte
ADGRE1	4.64105e-56	8.6175e-52	2.79107	0.763	0.173	0.59	CD16+ monocyte
ZNF703	2.38108e-54	4.42119e-50	3.30014	0.623	0.105	0.518	CD16+ monocyte
PPM1N	3.66924e-54	6.81304e-50	3.78543	0.412	0.036	0.376	CD16+ monocyte
PELATON	7.39394e-53	1.37291e-48	2.63085	0.912	0.392	0.52	CD16+ monocyte
SPN	8.49493e-51	1.57734e-46	2.2692	0.982	0.598	0.384	CD16+ monocyte
CSF1R	4.43117e-50	8.22779e-46	2.42745	0.93	0.437	0.493	CD16+ monocyte
MS4A7	1.25655e-49	2.33317e-45	2.37255	0.965	0.6	0.365	CD16+ monocyte
LST1	2.75284e-49	5.11147e-45	1.79557	0.982	0.838	0.144	CD16+ monocyte
IFITM3	2.92635e-49	5.43365e-45	2.27661	0.991	0.699	0.292	CD16+ monocyte
SIDT2	1.21051e-48	2.24767e-44	2.93724	0.693	0.162	0.531	CD16+ monocyte
PECAM1	3.24625e-47	6.02763e-43	2.05519	0.991	0.787	0.204	CD16+ monocyte
LINC02432	3.84251e-47	7.13478e-43	3.08886	0.544	0.087	0.457	CD16+ monocyte
MS4A4A	4.96544e-46	9.21983e-42	3.50516	0.43	0.051	0.379	CD16+ monocyte
MTSS1	1.29943e-45	2.41279e-41	1.96583	0.93	0.377	0.553	CD16+ monocyte
LFNG	1.30569e-45	2.42441e-41	2.30623	0.877	0.334	0.543	CD16+ monocyte
LRRC25	1.74002e-45	3.23087e-41	2.34036	0.877	0.342	0.535	CD16+ monocyte
PTP4A2	2.40694e-45	4.4692e-41	1.34008	1	0.985	0.015	CD16+ monocyte
IFITM2	4.82639e-44	8.96164e-40	1.7229	0.982	0.917	0.065	CD16+ monocyte
SH2D1B	1.09803e-43	2.03883e-39	3.70158	0.333	0.029	0.304	CD16+ monocyte
RRAS	1.83115e-43	3.40009e-39	2.96727	0.596	0.128	0.468	CD16+ monocyte
LILRB2	4.2364e-42	7.86615e-38	1.72172	1	0.842	0.158	CD16+ monocyte
FMNL2	3.06931e-41	5.69909e-37	2.44344	0.447	0.062	0.385	CD16+ monocyte
PIK3CG	5.77655e-40	1.07259e-35	2.1294	0.772	0.238	0.534	CD16+ monocyte
HLA-E	1.15608e-39	2.1466e-35	0.973725	1	1	0	CD16+ monocyte
RPS19	1.62994e-39	3.02648e-35	1.22534	1	0.973	0.027	CD16+ monocyte
ITGAL	2.38609e-39	4.43049e-35	1.57199	0.982	0.761	0.221	CD16+ monocyte
SPRED1	3.23948e-39	6.01508e-35	3.14354	0.404	0.055	0.349	CD16+ monocyte
COTL1	9.00321e-39	1.67172e-34	1.21911	1	0.954	0.046	CD16+ monocyte
CTSC	1.255e-37	2.33029e-33	1.88023	0.947	0.692	0.255	CD16+ monocyte
CX3CR1	3.59291e-37	6.67131e-33	2.75388	0.702	0.235	0.467	CD16+ monocyte
PTGER4	5.12125e-36	9.50913e-32	1.93907	0.904	0.457	0.447	CD16+ monocyte
PHTF2	6.14603e-36	1.14119e-31	2.02493	0.737	0.232	0.505	CD16+ monocyte
CDC42EP4	1.03844e-35	1.92818e-31	2.93182	0.395	0.057	0.338	CD16+ monocyte
HEG1	5.71155e-35	1.06052e-30	2.59811	0.465	0.084	0.381	CD16+ monocyte
CHST2	7.0106e-35	1.30173e-30	2.22296	0.763	0.286	0.477	CD16+ monocyte
SERPINA1	7.74429e-35	1.43796e-30	1.20863	1	0.915	0.085	CD16+ monocyte
LILRB1	2.25796e-34	4.19258e-30	2.02167	0.912	0.504	0.408	CD16+ monocyte
ABI3	2.43347e-34	4.51846e-30	2.50674	0.509	0.105	0.404	CD16+ monocyte
LMO2	9.20463e-34	1.70912e-29	1.89148	0.833	0.348	0.485	CD16+ monocyte
AIF1	4.25981e-33	7.90961e-29	1.06358	1	0.957	0.043	CD16+ monocyte
LILRA1	5.69521e-33	1.05749e-28	1.7935	0.877	0.423	0.454	CD16+ monocyte
FAM20A	6.71857e-33	1.2475e-28	3.00361	0.316	0.038	0.278	CD16+ monocyte
YBX1	8.70999e-33	1.61727e-28	0.991658	0.991	0.989	0.002	CD16+ monocyte
CDH23	8.73169e-33	1.6213e-28	2.30401	0.57	0.137	0.433	CD16+ monocyte
MTPN	1.71039e-32	3.17586e-28	1.40637	0.947	0.767	0.18	CD16+ monocyte
EPS8	1.75073e-32	3.25076e-28	2.58997	0.465	0.091	0.374	CD16+ monocyte
TNFRSF1B	8.89554e-32	1.65172e-27	1.17949	1	0.909	0.091	CD16+ monocyte
ADA	2.34428e-31	4.35286e-27	2.18418	0.544	0.13	0.414	CD16+ monocyte
ENSG00000255197	2.92899e-31	5.43854e-27	1.5296	0.947	0.662	0.285	CD16+ monocyte
ZFAND5	4.51276e-31	8.37929e-27	1.53185	0.974	0.821	0.153	CD16+ monocyte
UNC119	5.70111e-31	1.05858e-26	2.11732	0.667	0.213	0.454	CD16+ monocyte
HMOX1	7.48862e-31	1.39049e-26	2.50689	0.702	0.238	0.464	CD16+ monocyte
SCRN1	1.14405e-30	2.12427e-26	2.2634	0.588	0.162	0.426	CD16+ monocyte
ENSG00000283633	1.17862e-30	2.18846e-26	2.95138	0.412	0.076	0.336	CD16+ monocyte
CD300H	5.70864e-30	1.05998e-25	2.77738	0.404	0.074	0.33	CD16+ monocyte
SLC44A2	6.0061e-30	1.11521e-25	1.61722	0.868	0.439	0.429	CD16+ monocyte
LYN	8.11973e-30	1.50767e-25	0.962232	1	0.976	0.024	CD16+ monocyte
PAG1	1.95533e-29	3.63066e-25	1.47965	0.93	0.539	0.391	CD16+ monocyte
MBD2	7.01405e-29	1.30237e-24	1.33141	0.974	0.78	0.194	CD16+ monocyte
FAM110A	9.0171e-29	1.6743e-24	2.32572	0.605	0.183	0.422	CD16+ monocyte
WASF2	1.31093e-28	2.43413e-24	1.34079	0.965	0.839	0.126	CD16+ monocyte
DRAP1	1.38871e-28	2.57855e-24	1.66989	0.877	0.452	0.425	CD16+ monocyte
SGPP1	1.53199e-28	2.8446e-24	2.22755	0.439	0.089	0.35	CD16+ monocyte
OAS1	1.84426e-28	3.42443e-24	2.14635	0.614	0.187	0.427	CD16+ monocyte
CAPZB	2.47359e-28	4.59297e-24	0.950492	1	0.972	0.028	CD16+ monocyte
SNX18	2.76005e-28	5.12486e-24	1.536	0.877	0.43	0.447	CD16+ monocyte
PAPSS2	4.36829e-28	8.11104e-24	1.74168	0.614	0.18	0.434	CD16+ monocyte
CTSL	6.00406e-28	1.11483e-23	2.71143	0.439	0.097	0.342	CD16+ monocyte
TUBA1B	7.6823e-28	1.42645e-23	1.63349	0.851	0.42	0.431	CD16+ monocyte
POU2F2	2.36221e-27	4.38616e-23	1.38414	0.974	0.815	0.159	CD16+ monocyte
WARS1	4.45626e-27	8.27439e-23	1.42716	0.921	0.608	0.313	CD16+ monocyte
KLF3	8.30447e-27	1.54197e-22	1.55764	0.93	0.607	0.323	CD16+ monocyte
CXCL16	3.4711e-26	6.44513e-22	1.30282	0.974	0.744	0.23	CD16+ monocyte
IFIT2	4.06014e-26	7.53887e-22	1.45662	0.377	0.07	0.307	CD16+ monocyte
TPM3	4.53115e-26	8.41344e-22	0.834747	1	0.993	0.007	CD16+ monocyte
ST3GAL5	2.68047e-25	4.9771e-21	1.8402	0.675	0.242	0.433	CD16+ monocyte
LY6E	2.87294e-25	5.33447e-21	1.71592	0.754	0.32	0.434	CD16+ monocyte
LNPEP	3.15844e-25	5.86459e-21	1.42857	0.851	0.42	0.431	CD16+ monocyte
LYST	3.2835e-25	6.0968e-21	1.16908	0.965	0.842	0.123	CD16+ monocyte
TUBB	4.86112e-25	9.02613e-21	1.65859	0.807	0.441	0.366	CD16+ monocyte
CUX1	7.87916e-25	1.463e-20	1.22244	0.965	0.745	0.22	CD16+ monocyte
PTPN6	1.75768e-24	3.26365e-20	1.134	0.982	0.784	0.198	CD16+ monocyte
ABCC3	2.28957e-24	4.25128e-20	2.87789	0.351	0.07	0.281	CD16+ monocyte
MAPKAPK3	2.71881e-24	5.04829e-20	1.63736	0.754	0.345	0.409	CD16+ monocyte
MSN	2.92442e-24	5.43006e-20	0.89213	0.991	0.954	0.037	CD16+ monocyte
CMTM6	3.00379e-24	5.57743e-20	1.10415	0.991	0.895	0.096	CD16+ monocyte
KCNC3	3.01059e-24	5.59007e-20	2.29921	0.395	0.085	0.31	CD16+ monocyte
TNFRSF8	3.26223e-24	6.05731e-20	2.65032	0.316	0.054	0.262	CD16+ monocyte
PPARGC1B	4.11905e-24	7.64826e-20	2.3895	0.421	0.099	0.322	CD16+ monocyte
VASP	5.42861e-24	1.00798e-19	0.938057	0.991	0.888	0.103	CD16+ monocyte
PIK3AP1	5.50383e-24	1.02195e-19	1.36814	0.904	0.576	0.328	CD16+ monocyte
MYOF	7.32154e-24	1.35946e-19	1.6282	0.711	0.301	0.41	CD16+ monocyte
SH2D3C	1.47198e-23	2.73318e-19	1.66472	0.658	0.238	0.42	CD16+ monocyte
AP2A1	1.53313e-23	2.84671e-19	1.80159	0.684	0.289	0.395	CD16+ monocyte
WSB1	1.71076e-23	3.17654e-19	1.12203	0.974	0.766	0.208	CD16+ monocyte
ZBTB7A	1.73037e-23	3.21294e-19	1.38931	0.921	0.686	0.235	CD16+ monocyte
TRIM14	1.8199e-23	3.3792e-19	1.76856	0.693	0.277	0.416	CD16+ monocyte
CLCF1	2.20133e-23	4.08743e-19	2.69018	0.36	0.075	0.285	CD16+ monocyte
PTPRC	3.21931e-23	5.97761e-19	0.687122	1	0.999	0.001	CD16+ monocyte
ARPC2	6.71404e-23	1.24666e-18	0.705088	1	0.998	0.002	CD16+ monocyte
CAP1	6.80925e-23	1.26434e-18	0.885103	0.991	0.93	0.061	CD16+ monocyte
CSK	1.48235e-22	2.75244e-18	1.37163	0.895	0.6	0.295	CD16+ monocyte
SEC14L1	4.23368e-22	7.8611e-18	1.54485	0.772	0.413	0.359	CD16+ monocyte
SOD1	4.35736e-22	8.09075e-18	1.62453	0.807	0.52	0.287	CD16+ monocyte
ENSG00000261222	4.62601e-22	8.58957e-18	2.0678	0.474	0.134	0.34	CD16+ monocyte
ARL6IP5	8.1128e-22	1.50639e-17	1.21097	0.956	0.776	0.18	CD16+ monocyte
RHOG	1.04871e-21	1.94725e-17	1.01078	0.982	0.834	0.148	CD16+ monocyte
SETBP1	1.23371e-21	2.29076e-17	1.38242	0.386	0.086	0.3	CD16+ monocyte
GPR137B	2.51364e-21	4.66733e-17	1.7808	0.439	0.115	0.324	CD16+ monocyte
FTL	5.11578e-21	9.49898e-17	0.770473	1	0.995	0.005	CD16+ monocyte
SELPLG	5.89605e-21	1.09478e-16	1.49265	0.754	0.402	0.352	CD16+ monocyte
SPI1	6.53845e-21	1.21406e-16	0.774263	1	0.97	0.03	CD16+ monocyte
UBASH3B	7.11897e-21	1.32185e-16	1.58839	0.553	0.184	0.369	CD16+ monocyte
KDM1B	7.50198e-21	1.39297e-16	1.6251	0.667	0.284	0.383	CD16+ monocyte
TSPAN14	7.51901e-21	1.39613e-16	1.3777	0.868	0.58	0.288	CD16+ monocyte
TXNIP	7.71195e-21	1.43195e-16	1.16336	0.939	0.738	0.201	CD16+ monocyte
MRAS	1.08237e-20	2.00974e-16	2.54675	0.307	0.06	0.247	CD16+ monocyte
SFMBT2	1.58896e-20	2.95039e-16	1.3804	0.649	0.243	0.406	CD16+ monocyte
GBP4	3.73333e-20	6.93204e-16	1.68745	0.632	0.253	0.379	CD16+ monocyte
ADGRE2	4.1052e-20	7.62254e-16	1.16891	0.904	0.529	0.375	CD16+ monocyte
WDR11	6.11276e-20	1.13502e-15	1.74528	0.544	0.185	0.359	CD16+ monocyte
SEPTIN9	6.27011e-20	1.16423e-15	0.923089	0.956	0.826	0.13	CD16+ monocyte
PPM1F	8.97372e-20	1.66624e-15	1.42339	0.711	0.326	0.385	CD16+ monocyte
RHOB	9.54552e-20	1.77241e-15	1.1626	0.93	0.607	0.323	CD16+ monocyte
UTRN	9.99019e-20	1.85498e-15	1.00248	1	0.781	0.219	CD16+ monocyte
RGS19	1.04173e-19	1.93429e-15	1.37131	0.798	0.42	0.378	CD16+ monocyte
RNASET2	1.73326e-19	3.21832e-15	0.921461	0.956	0.838	0.118	CD16+ monocyte
MIS18BP1	1.87973e-19	3.49028e-15	1.53594	0.781	0.41	0.371	CD16+ monocyte
CHST15	2.38029e-19	4.41973e-15	1.2582	0.877	0.519	0.358	CD16+ monocyte
SCIMP	4.15059e-19	7.70682e-15	1.67388	0.667	0.302	0.365	CD16+ monocyte
ARHGDIB	4.21599e-19	7.82825e-15	0.616966	1	0.988	0.012	CD16+ monocyte
SECTM1	4.37403e-19	8.12171e-15	1.34327	0.763	0.377	0.386	CD16+ monocyte
SH3BP2	5.22106e-19	9.69447e-15	1.25834	0.842	0.496	0.346	CD16+ monocyte
GRK3	6.01067e-19	1.11606e-14	1.15602	0.877	0.516	0.361	CD16+ monocyte
LGALS9	7.00111e-19	1.29997e-14	1.13465	0.93	0.743	0.187	CD16+ monocyte
FCER1G	8.76884e-19	1.6282e-14	0.859012	0.982	0.97	0.012	CD16+ monocyte
CSTB	9.37157e-19	1.74011e-14	1.1732	0.921	0.711	0.21	CD16+ monocyte
RAP1GAP2	9.6619e-19	1.79402e-14	1.17378	0.816	0.397	0.419	CD16+ monocyte
ACTR2	1.17305e-18	2.17812e-14	0.76194	0.991	0.984	0.007	CD16+ monocyte
MAP3K1	1.31653e-18	2.44454e-14	1.29174	0.86	0.524	0.336	CD16+ monocyte
PSAP	1.5289e-18	2.83886e-14	0.669641	1	0.996	0.004	CD16+ monocyte
RAC2	1.63127e-18	3.02894e-14	0.735851	0.991	0.968	0.023	CD16+ monocyte
SNX20	2.66489e-18	4.94817e-14	1.57955	0.588	0.238	0.35	CD16+ monocyte
EAF2	3.97594e-18	7.38253e-14	1.92483	0.404	0.113	0.291	CD16+ monocyte
EVL	4.01018e-18	7.4461e-14	1.25791	0.737	0.354	0.383	CD16+ monocyte
JPT1	4.57949e-18	8.50319e-14	1.70012	0.526	0.187	0.339	CD16+ monocyte
PTMA	4.76873e-18	8.85458e-14	0.570938	1	0.999	0.001	CD16+ monocyte
TMC6	1.02026e-17	1.89442e-13	1.28274	0.728	0.332	0.396	CD16+ monocyte
RHOF	1.47119e-17	2.7317e-13	1.54908	0.526	0.188	0.338	CD16+ monocyte
CFL1	2.72558e-17	5.06086e-13	0.527675	1	0.998	0.002	CD16+ monocyte
KLF11	3.32552e-17	6.17482e-13	1.61604	0.509	0.181	0.328	CD16+ monocyte
ITGA4	3.58028e-17	6.64787e-13	0.933701	0.956	0.748	0.208	CD16+ monocyte
SWAP70	4.31699e-17	8.01579e-13	1.40812	0.596	0.239	0.357	CD16+ monocyte
PFN1	1.00112e-16	1.85888e-12	0.618329	1	0.996	0.004	CD16+ monocyte
KIAA0513	1.05849e-16	1.96541e-12	1.52161	0.588	0.245	0.343	CD16+ monocyte
SYNGR2	1.16868e-16	2.17001e-12	1.27298	0.789	0.475	0.314	CD16+ monocyte
SP110	1.32176e-16	2.45424e-12	0.894996	0.956	0.688	0.268	CD16+ monocyte
TLN1	1.34155e-16	2.49099e-12	0.944718	1	0.941	0.059	CD16+ monocyte
TBC1D8	2.44444e-16	4.53884e-12	1.11732	0.561	0.22	0.341	CD16+ monocyte
KLF2	3.25522e-16	6.04428e-12	0.93627	0.974	0.849	0.125	CD16+ monocyte
DEDD2	3.34955e-16	6.21945e-12	1.35424	0.754	0.422	0.332	CD16+ monocyte
PGK1	3.94937e-16	7.33319e-12	0.752585	0.965	0.898	0.067	CD16+ monocyte
PLXNB2	3.95443e-16	7.34259e-12	1.10905	0.833	0.565	0.268	CD16+ monocyte
CD300LF	3.97836e-16	7.38702e-12	1.35378	0.623	0.279	0.344	CD16+ monocyte
RAB29	4.23335e-16	7.86048e-12	1.50856	0.509	0.191	0.318	CD16+ monocyte
FGD2	4.34161e-16	8.06151e-12	1.25907	0.781	0.462	0.319	CD16+ monocyte
ASAH1	4.60206e-16	8.5451e-12	0.791438	0.991	0.871	0.12	CD16+ monocyte
SMAP2	5.32984e-16	9.89645e-12	0.766485	0.982	0.959	0.023	CD16+ monocyte
GNAI2	5.70877e-16	1.06e-11	0.608889	1	0.988	0.012	CD16+ monocyte
RALB	6.11917e-16	1.13621e-11	1.36329	0.684	0.346	0.338	CD16+ monocyte
RELT	6.59959e-16	1.22541e-11	1.27438	0.728	0.394	0.334	CD16+ monocyte
YPEL2	7.56293e-16	1.40428e-11	1.69067	0.509	0.198	0.311	CD16+ monocyte
MT2A	7.66674e-16	1.42356e-11	1.35105	0.693	0.338	0.355	CD16+ monocyte
PKN1	7.84512e-16	1.45668e-11	1.29361	0.702	0.362	0.34	CD16+ monocyte
BCAT1	8.78073e-16	1.63041e-11	2.11558	0.316	0.081	0.235	CD16+ monocyte
APOBEC3C	1.04992e-15	1.9495e-11	1.17241	0.789	0.484	0.305	CD16+ monocyte
YWHAZ	1.10352e-15	2.04902e-11	0.650346	1	0.988	0.012	CD16+ monocyte
GNG2	1.11618e-15	2.07253e-11	0.824753	0.947	0.734	0.213	CD16+ monocyte
PPM1L	1.14258e-15	2.12153e-11	1.0974	0.474	0.163	0.311	CD16+ monocyte
SSBP4	1.16972e-15	2.17194e-11	1.54499	0.535	0.218	0.317	CD16+ monocyte
LILRA5	1.2621e-15	2.34346e-11	1.07099	0.851	0.556	0.295	CD16+ monocyte
PDLIM5	1.30534e-15	2.42376e-11	1.32585	0.675	0.34	0.335	CD16+ monocyte
TP53I11	1.33077e-15	2.47098e-11	1.81413	0.377	0.112	0.265	CD16+ monocyte
PITPNM1	1.58815e-15	2.94887e-11	1.34669	0.667	0.314	0.353	CD16+ monocyte
TFRC	1.73619e-15	3.22375e-11	1.31776	0.693	0.365	0.328	CD16+ monocyte
UHMK1	1.77957e-15	3.30431e-11	1.35768	0.754	0.47	0.284	CD16+ monocyte
ZNF106	1.94177e-15	3.60549e-11	1.06197	0.86	0.603	0.257	CD16+ monocyte
CTBP2	2.33997e-15	4.34485e-11	1.23224	0.64	0.298	0.342	CD16+ monocyte
VPS35	2.39219e-15	4.44182e-11	1.63523	0.667	0.348	0.319	CD16+ monocyte
TTYH2	2.76492e-15	5.13391e-11	1.39086	0.474	0.166	0.308	CD16+ monocyte
ARRB1	2.79402e-15	5.18794e-11	1.10507	0.684	0.335	0.349	CD16+ monocyte
SNED1	3.47358e-15	6.44975e-11	1.28535	0.386	0.118	0.268	CD16+ monocyte
INSIG1	3.71015e-15	6.88901e-11	1.14654	0.719	0.367	0.352	CD16+ monocyte
TMSB4X	3.97978e-15	7.38966e-11	0.516431	1	0.999	0.001	CD16+ monocyte
CYFIP2	4.10361e-15	7.61959e-11	1.05869	0.754	0.388	0.366	CD16+ monocyte
FAM126A	4.45537e-15	8.27273e-11	1.75207	0.395	0.127	0.268	CD16+ monocyte
SLC2A6	4.59516e-15	8.53229e-11	0.99695	0.877	0.596	0.281	CD16+ monocyte
TSC22D2	4.882e-15	9.06489e-11	1.23574	0.754	0.417	0.337	CD16+ monocyte
LPCAT2	5.34665e-15	9.92766e-11	1.40337	0.737	0.42	0.317	CD16+ monocyte
CDIP1	5.9443e-15	1.10374e-10	1.922	0.351	0.104	0.247	CD16+ monocyte
ARAP2	6.10524e-15	1.13362e-10	0.949973	0.86	0.53	0.33	CD16+ monocyte
HCK	1.03457e-14	1.92099e-10	0.759615	0.991	0.887	0.104	CD16+ monocyte
TCIRG1	1.04009e-14	1.93124e-10	1.45602	0.579	0.263	0.316	CD16+ monocyte
C9orf78	1.23946e-14	2.30143e-10	1.22789	0.781	0.488	0.293	CD16+ monocyte
RXRA	1.24245e-14	2.30699e-10	0.931786	0.895	0.723	0.172	CD16+ monocyte
VSIR	1.31107e-14	2.43439e-10	0.943173	0.974	0.809	0.165	CD16+ monocyte
TUT7	1.47837e-14	2.74504e-10	1.23802	0.86	0.59	0.27	CD16+ monocyte
PTPN18	1.75154e-14	3.25225e-10	1.15704	0.825	0.639	0.186	CD16+ monocyte
NAAA	1.87557e-14	3.48257e-10	1.12157	0.825	0.507	0.318	CD16+ monocyte
CBL	2.09319e-14	3.88664e-10	1.38014	0.64	0.338	0.302	CD16+ monocyte
P2RX1	2.12057e-14	3.93748e-10	1.35495	0.623	0.294	0.329	CD16+ monocyte
NCKAP1L	2.37239e-14	4.40505e-10	1.13461	0.798	0.525	0.273	CD16+ monocyte
[truncated: 1,822 more rows]

## Sheet: B
gene	p_val	p_val_adj	avg_log2FC	pct.1	pct.2	diff	cluster
IGHD	1.10222e-114	1.76631e-110	5.80943	0.901	0.089	0.812	Naive B
IGHM	2.37467e-114	3.80541e-110	4.21361	0.933	0.263	0.67	Naive B
BACH2	1.92772e-53	3.08917e-49	2.10666	0.903	0.512	0.391	Naive B
IL4R	3.64069e-49	5.83421e-45	2.66235	0.699	0.199	0.5	Naive B
YBX3	1.40677e-47	2.25435e-43	3.69319	0.596	0.093	0.503	Naive B
BTG1	9.0173e-42	1.44502e-37	1.11938	0.968	0.854	0.114	Naive B
APLP2	6.16172e-39	9.87415e-35	3.09219	0.52	0.071	0.449	Naive B
CD83	3.92727e-38	6.29345e-34	1.4842	0.889	0.569	0.32	Naive B
TAPT1	6.88211e-38	1.10286e-33	3.07346	0.544	0.107	0.437	Naive B
CD69	8.17922e-38	1.31072e-33	1.79763	0.828	0.48	0.348	Naive B
FOS	7.14149e-35	1.14442e-30	1.65282	0.875	0.591	0.284	Naive B
NIBAN3	4.79394e-33	7.68228e-29	1.47177	0.82	0.505	0.315	Naive B
CAMK2D	2.718e-29	4.35559e-25	2.15078	0.623	0.253	0.37	Naive B
JUNB	3.91766e-28	6.27805e-24	1.03638	0.945	0.762	0.183	Naive B
AFF3	3.04228e-27	4.87525e-23	1.67285	0.794	0.509	0.285	Naive B
NCK2	6.74559e-27	1.08098e-22	1.73451	0.607	0.26	0.347	Naive B
TCL1A	7.20154e-27	1.15405e-22	7.17966	0.316	0	0.316	Naive B
PLEKHA2	1.03182e-25	1.6535e-21	1.34504	0.769	0.47	0.299	Naive B
RHOH	1.52238e-25	2.43962e-21	1.43757	0.791	0.488	0.303	Naive B
LYN	2.54038e-25	4.07096e-21	1.36268	0.801	0.53	0.271	Naive B
FCRL1	1.81281e-24	2.90503e-20	1.30612	0.773	0.505	0.268	Naive B
FOXP1	1.72514e-23	2.76454e-19	1.24299	0.772	0.534	0.238	Naive B
JUND	3.69301e-23	5.91805e-19	0.677111	0.993	0.982	0.011	Naive B
SARAF	4.75615e-23	7.62173e-19	0.909501	0.873	0.694	0.179	Naive B
CLEC2D	8.08193e-23	1.29513e-18	1.27276	0.728	0.431	0.297	Naive B
CD55	1.2395e-22	1.9863e-18	1.06743	0.813	0.566	0.247	Naive B
PDE4B	2.70666e-22	4.33742e-18	0.928054	0.898	0.698	0.2	Naive B
IRS2	1.3674e-21	2.19126e-17	2.08294	0.469	0.153	0.316	Naive B
PCDH9	2.30515e-21	3.694e-17	3.67225	0.316	0.036	0.28	Naive B
FCER2	3.52158e-21	5.64333e-17	1.46055	0.601	0.288	0.313	Naive B
DUSP1	3.11258e-20	4.98792e-16	1.11614	0.844	0.669	0.175	Naive B
BCL7A	1.41322e-19	2.26469e-15	1.85733	0.463	0.167	0.296	Naive B
ZBTB16	1.99012e-18	3.18917e-14	2.87543	0.309	0.05	0.259	Naive B
PLPP5	2.38839e-18	3.8274e-14	1.39145	0.566	0.285	0.281	Naive B
LIX1-AS1	5.02008e-18	8.04467e-14	2.38824	0.303	0.046	0.257	Naive B
RUBCNL	8.48737e-18	1.3601e-13	1.1311	0.723	0.477	0.246	Naive B
CEMIP2	8.87257e-18	1.42183e-13	1.38912	0.596	0.32	0.276	Naive B
RAB30	1.06286e-17	1.70324e-13	1.37937	0.613	0.349	0.264	Naive B
CXCR4	1.1063e-17	1.77285e-13	0.59576	0.976	0.9	0.076	Naive B
ZCCHC7	3.79567e-17	6.08256e-13	1.26814	0.686	0.448	0.238	Naive B
PAX5	7.98999e-17	1.2804e-12	0.93508	0.81	0.655	0.155	Naive B
TMEM123	8.08025e-17	1.29486e-12	1.21934	0.687	0.473	0.214	Naive B
VAV3	1.43259e-16	2.29572e-12	2.0607	0.407	0.142	0.265	Naive B
JUN	2.02892e-16	3.25135e-12	0.977121	0.844	0.662	0.182	Naive B
COL19A1	2.0515e-16	3.28753e-12	2.02087	0.435	0.174	0.261	Naive B
ZNF331	2.86037e-16	4.58374e-12	1.46084	0.596	0.338	0.258	Naive B
SNX9	4.72521e-15	7.57216e-11	1.71941	0.506	0.256	0.25	Naive B
LINC01619	4.72837e-15	7.57721e-11	1.18411	0.669	0.423	0.246	Naive B
ZNF318	6.80407e-15	1.09035e-10	1.59895	0.398	0.142	0.256	Naive B
ZBTB10	1.193e-14	1.91178e-10	1.33196	0.471	0.214	0.257	Naive B
SKAP1	1.42895e-14	2.28989e-10	1.42648	0.476	0.217	0.259	Naive B
HVCN1	5.06278e-14	8.1131e-10	0.969686	0.666	0.434	0.232	Naive B
XYLT1	1.23547e-13	1.97985e-09	2.20306	0.316	0.1	0.216	Naive B
TSPAN13	1.25244e-13	2.00703e-09	1.72787	0.35	0.121	0.229	Naive B
UTRN	2.76476e-13	4.43053e-09	0.90755	0.737	0.534	0.203	Naive B
SSH2	3.10884e-13	4.98192e-09	1.09245	0.713	0.544	0.169	Naive B
PLEKHG1	3.63503e-13	5.82513e-09	1.12574	0.549	0.295	0.254	Naive B
FTH1	9.29066e-13	1.48883e-08	0.647963	0.939	0.918	0.021	Naive B
FOSB	1.41811e-12	2.27253e-08	0.915872	0.714	0.509	0.205	Naive B
REL	1.86761e-12	2.99284e-08	0.796189	0.739	0.544	0.195	Naive B
MGAT5	3.62183e-12	5.80399e-08	1.22939	0.571	0.342	0.229	Naive B
RERE	1.11472e-11	1.78634e-07	1.21468	0.564	0.367	0.197	Naive B
SLC38A1	1.66226e-11	2.66377e-07	0.763184	0.786	0.655	0.131	Naive B
YPEL5	1.84922e-11	2.96337e-07	0.752426	0.756	0.584	0.172	Naive B
SATB1	2.20592e-11	3.53499e-07	1.30706	0.398	0.185	0.213	Naive B
ICOSLG	2.25995e-11	3.62157e-07	1.20398	0.402	0.181	0.221	Naive B
NIPBL	4.7747e-11	7.65146e-07	0.893155	0.665	0.477	0.188	Naive B
SLC2A3	7.43114e-11	1.19084e-06	0.764078	0.73	0.573	0.157	Naive B
FCRL3	9.77619e-11	1.56663e-06	1.53184	0.363	0.164	0.199	Naive B
TENT5C	1.82505e-10	2.92464e-06	0.851583	0.587	0.363	0.224	Naive B
SNX29	2.58349e-10	4.14005e-06	1.27996	0.436	0.235	0.201	Naive B
CD22	2.87941e-10	4.61425e-06	0.712929	0.775	0.601	0.174	Naive B
FYN	5.73213e-10	9.18574e-06	1.03329	0.515	0.317	0.198	Naive B
LINC00926	7.43137e-10	1.19088e-05	0.701526	0.726	0.58	0.146	Naive B
BIRC3	9.14268e-10	1.46512e-05	0.606895	0.882	0.819	0.063	Naive B
NFATC3	1.04961e-09	1.68201e-05	1.41896	0.391	0.206	0.185	Naive B
CCND3	1.07361e-09	1.72046e-05	0.977644	0.625	0.448	0.177	Naive B
NR4A2	1.39424e-09	2.23427e-05	0.807196	0.604	0.427	0.177	Naive B
LAPTM5	1.81926e-09	2.91537e-05	0.429295	0.943	0.907	0.036	Naive B
NR3C1	2.29976e-09	3.68537e-05	0.851729	0.589	0.406	0.183	Naive B
BPTF	4.85661e-09	7.78272e-05	0.762755	0.74	0.601	0.139	Naive B
AREG	5.67162e-09	9.08877e-05	1.57677	0.308	0.139	0.169	Naive B
SIPA1L1	6.14029e-09	9.83981e-05	1.14204	0.552	0.384	0.168	Naive B
TGFBR2	7.33239e-09	0.000117502	1.07821	0.506	0.331	0.175	Naive B
DPYD	8.01586e-09	0.000128454	1.33969	0.356	0.181	0.175	Naive B
ZFP36L2	9.04309e-09	0.000144916	0.593667	0.867	0.804	0.063	Naive B
TBC1D1	1.06654e-08	0.000170913	1.12274	0.369	0.192	0.177	Naive B
KMT2E	1.23416e-08	0.000197774	0.580954	0.858	0.79	0.068	Naive B
CD37	1.4081e-08	0.000225649	0.371535	0.975	0.975	0	Naive B
PRKCE	3.96698e-08	0.000635708	1.53448	0.412	0.246	0.166	Naive B
ITM2B	4.34532e-08	0.000696337	0.726912	0.631	0.459	0.172	Naive B
JARID2	4.52712e-08	0.000725471	1.14935	0.426	0.263	0.163	Naive B
CCR7	5.30049e-08	0.000849403	0.713025	0.54	0.349	0.191	Naive B
SYNE2	5.94266e-08	0.000952311	1.03413	0.481	0.317	0.164	Naive B
PTPRC	6.40168e-08	0.00102587	0.367624	0.987	0.979	0.008	Naive B
SERPINB9P1	7.17903e-08	0.00115044	1.27022	0.348	0.185	0.163	Naive B
STK17B	8.83289e-08	0.00141547	0.498578	0.884	0.861	0.023	Naive B
RBM38	1.10824e-07	0.00177595	0.870445	0.496	0.331	0.165	Naive B
PIK3IP1	1.30895e-07	0.00209759	0.86268	0.506	0.359	0.147	Naive B
KLF3	1.34136e-07	0.00214954	0.913055	0.575	0.441	0.134	Naive B
FOXO1	1.68222e-07	0.00269576	1.00403	0.462	0.295	0.167	Naive B
TRIM22	1.95823e-07	0.00313806	0.748972	0.585	0.441	0.144	Naive B
SMCHD1	1.96398e-07	0.00314728	0.710325	0.867	0.801	0.066	Naive B
PACS1	2.05647e-07	0.00329549	0.864815	0.675	0.548	0.127	Naive B
CREM	2.44059e-07	0.00391105	1.14432	0.378	0.221	0.157	Naive B
SIPA1L3	2.55232e-07	0.0040901	1.03095	0.54	0.399	0.141	Naive B
RUNX1	2.5869e-07	0.0041455	1.21967	0.376	0.221	0.155	Naive B
SECISBP2L	4.87332e-07	0.00780949	0.835678	0.516	0.37	0.146	Naive B
SIK1	4.91333e-07	0.00787361	0.579041	0.614	0.456	0.158	Naive B
SEC62	6.164e-07	0.00987782	0.667567	0.636	0.498	0.138	Naive B
STX5	1.10255e-06	0.0176684	1.32067	0.354	0.217	0.137	Naive B
HIF1A	1.33589e-06	0.0214076	0.728095	0.514	0.356	0.158	Naive B
JAZF1	1.6699e-06	0.0267602	1.14375	0.374	0.228	0.146	Naive B
DLEU2	2.22746e-06	0.035695	1.05845	0.32	0.178	0.142	Naive B
LINC-PINT	3.01644e-06	0.0483385	0.710819	0.67	0.541	0.129	Naive B
EBLN3P	3.08582e-06	0.0494503	0.660312	0.598	0.47	0.128	Naive B
LNPEP	3.13294e-06	0.0502054	0.810261	0.465	0.32	0.145	Naive B
SP140L	3.90099e-06	0.0625134	0.920073	0.469	0.338	0.131	Naive B
FAM53B	4.66253e-06	0.074717	1.08357	0.339	0.206	0.133	Naive B
USP34	5.68436e-06	0.0910919	0.676509	0.641	0.544	0.097	Naive B
CNOT6L	5.85218e-06	0.0937811	0.702638	0.658	0.534	0.124	Naive B
CREBBP	6.14668e-06	0.0985006	0.575755	0.651	0.544	0.107	Naive B
HECTD4	6.28809e-06	0.100767	1.05974	0.328	0.196	0.132	Naive B
RB1CC1	6.48142e-06	0.103865	0.811727	0.445	0.306	0.139	Naive B
NUP88	6.99701e-06	0.112127	0.722449	0.488	0.349	0.139	Naive B
USP8	8.46095e-06	0.135587	0.803407	0.511	0.381	0.13	Naive B
PIK3CA	9.40281e-06	0.15068	1.2179	0.356	0.235	0.121	Naive B
BAZ2A	1.028e-05	0.164737	0.724553	0.544	0.427	0.117	Naive B
FCMR	1.12327e-05	0.180004	0.398968	0.86	0.776	0.084	Naive B
AFF1	1.12828e-05	0.180806	0.874919	0.394	0.26	0.134	Naive B
NFKBIZ	1.47003e-05	0.235572	0.96828	0.373	0.249	0.124	Naive B
ZFP36	1.57761e-05	0.252812	0.374229	0.897	0.897	0	Naive B
SKIL	1.58818e-05	0.254506	1.02423	0.301	0.178	0.123	Naive B
SP100	1.66563e-05	0.266917	0.464734	0.864	0.811	0.053	Naive B
BCL11A	1.80086e-05	0.288588	0.510537	0.624	0.498	0.126	Naive B
VPS37B	1.88938e-05	0.302772	0.810094	0.426	0.292	0.134	Naive B
ELF1	2.23025e-05	0.357398	0.484996	0.803	0.733	0.07	Naive B
IRF8	2.70505e-05	0.433484	0.517641	0.626	0.509	0.117	Naive B
AP3B1	2.74537e-05	0.439946	0.778405	0.465	0.349	0.116	Naive B
RASA2	2.82883e-05	0.45332	0.649569	0.518	0.409	0.109	Naive B
USP12	2.83871e-05	0.454903	0.929118	0.392	0.281	0.111	Naive B
MBNL1	2.9922e-05	0.4795	0.417483	0.933	0.929	0.004	Naive B
ANKRD44	3.17716e-05	0.50914	0.637476	0.778	0.715	0.063	Naive B
SORL1	3.6456e-05	0.584208	0.937542	0.357	0.231	0.126	Naive B
TAMALIN	4.13005e-05	0.66184	1.0866	0.314	0.203	0.111	Naive B
RBM23	4.64257e-05	0.743972	0.7876	0.473	0.359	0.114	Naive B
CHPT1	4.85817e-05	0.778522	0.823864	0.46	0.352	0.108	Naive B
BRAF	4.88916e-05	0.783488	0.724966	0.463	0.345	0.118	Naive B
CLK1	5.34115e-05	0.855919	0.498833	0.663	0.552	0.111	Naive B
ITPR1	5.59681e-05	0.896889	0.573526	0.565	0.427	0.138	Naive B
USP7	5.60528e-05	0.898245	0.505975	0.569	0.441	0.128	Naive B
ST6GAL1	6.0575e-05	0.970715	0.657901	0.633	0.548	0.085	Naive B
SIK3	7.12045e-05	1	0.810659	0.57	0.47	0.1	Naive B
ADAM28	7.16933e-05	1	0.623439	0.606	0.505	0.101	Naive B
ZEB2	8.34794e-05	1	0.926766	0.406	0.285	0.121	Naive B
JMJD1C	9.4415e-05	1	0.476807	0.74	0.633	0.107	Naive B
TBL1X	0.000113477	1	0.827376	0.356	0.242	0.114	Naive B
RB1	0.000171041	1	0.661973	0.568	0.47	0.098	Naive B
LYST	0.00019047	1	0.46379	0.626	0.523	0.103	Naive B
KDM6B	0.000198924	1	0.687475	0.445	0.327	0.118	Naive B
ST3GAL1	0.000201053	1	0.942899	0.393	0.295	0.098	Naive B
MAP3K8	0.000225807	1	0.722449	0.455	0.345	0.11	Naive B
CDCA7L	0.000236836	1	0.797742	0.349	0.246	0.103	Naive B
DGKD	0.000251571	1	0.775196	0.445	0.352	0.093	Naive B
FCHSD2	0.000267425	1	0.779043	0.571	0.48	0.091	Naive B
CHST11	0.000277459	1	0.662536	0.35	0.242	0.108	Naive B
NR4A1	0.00029049	1	0.558376	0.379	0.256	0.123	Naive B
TSC22D3	0.000294033	1	0.398925	0.833	0.79	0.043	Naive B
EIF2AK3	0.00029783	1	0.955283	0.404	0.306	0.098	Naive B
BACH1	0.000299935	1	0.650428	0.448	0.324	0.124	Naive B
MXI1	0.000338392	1	0.988861	0.342	0.242	0.1	Naive B
MDM4	0.000349648	1	0.593467	0.531	0.438	0.093	Naive B
YTHDC1	0.0003875	1	0.518905	0.581	0.484	0.097	Naive B
MAP3K5	0.000433709	1	0.877511	0.312	0.217	0.095	Naive B
LPP	0.000436877	1	0.768467	0.413	0.32	0.093	Naive B
RFTN1	0.000496243	1	0.730805	0.377	0.27	0.107	Naive B
BNIP3L	0.000541377	1	0.686483	0.313	0.21	0.103	Naive B
LRBA	0.000578802	1	0.942375	0.433	0.349	0.084	Naive B
PAN3	0.000588458	1	0.622007	0.513	0.409	0.104	Naive B
KBTBD2	0.000620958	1	0.665127	0.379	0.278	0.101	Naive B
ASH1L	0.000661094	1	0.585459	0.582	0.495	0.087	Naive B
GOLGA4	0.000787038	1	0.703157	0.502	0.42	0.082	Naive B
NUCKS1	0.000805038	1	0.402615	0.69	0.626	0.064	Naive B
HERC1	0.000841827	1	0.469005	0.598	0.502	0.096	Naive B
LARGE1	0.000961842	1	0.688435	0.338	0.238	0.1	Naive B
TNFAIP3	0.000996907	1	0.645847	0.535	0.445	0.09	Naive B
ARHGAP15	0.00100335	1	0.652915	0.725	0.69	0.035	Naive B
RLF	0.00102431	1	0.856294	0.33	0.235	0.095	Naive B
ARID1B	0.00106055	1	0.481948	0.68	0.598	0.082	Naive B
ARID4B	0.00110433	1	0.419403	0.706	0.633	0.073	Naive B
ATF7IP	0.00129068	1	0.452335	0.718	0.658	0.06	Naive B
AFF4	0.00134794	1	0.520244	0.523	0.427	0.096	Naive B
NLRP1	0.00136381	1	0.671683	0.429	0.345	0.084	Naive B
CYFIP2	0.0014634	1	0.387384	0.645	0.559	0.086	Naive B
CD47	0.00151428	1	0.386452	0.651	0.562	0.089	Naive B
SIDT1	0.00152186	1	0.776541	0.314	0.224	0.09	Naive B
CCDC69	0.00157528	1	0.672455	0.369	0.278	0.091	Naive B
RPS6KA3	0.00164861	1	0.859705	0.39	0.306	0.084	Naive B
KDM4C	0.00189989	1	0.681741	0.427	0.338	0.089	Naive B
ISG20	0.00224042	1	0.534951	0.469	0.381	0.088	Naive B
ARRDC2	0.00226075	1	0.481823	0.469	0.384	0.085	Naive B
SRSF4	0.00235013	1	0.491477	0.496	0.395	0.101	Naive B
TUT4	0.00238414	1	0.556872	0.564	0.477	0.087	Naive B
PARP8	0.0024065	1	0.753875	0.449	0.367	0.082	Naive B
ANKRD11	0.0024922	1	0.50015	0.608	0.534	0.074	Naive B
IQSEC1	0.00250045	1	0.669245	0.449	0.374	0.075	Naive B
NFKBIA	0.00265489	1	0.312544	0.717	0.619	0.098	Naive B
TPD52	0.0026782	1	0.605864	0.369	0.278	0.091	Naive B
[truncated: 760 more rows]

## Sheet: Plasma
gene	p_val	p_val_adj	avg_log2FC	pct.1	pct.2	diff	cluster
[truncated: 308 more rows]
